# Supplementary material for: Archaeometabolomics characterizes phenotypic differences in human cortical bone at a molecular level relating to tobacco use
Source: Sci Adv. 2024 Oct 4;10(40):eadn9317. doi: 10.1126/sciadv.adn9317 (PMC11451522; doi:10.1126/sciadv.adn9317)
Supplement: Supplementary file 2 — Data S1 to S4 [file sciadv.adn9317_data_s1_to_s4.zip]

Archive with 4 entries (4 files):
- adn9317_data_s1.xlsx
- adn9317_data_s2.xlsx
- adn9317_data_s3.xlsx
- adn9317_data_s4.xlsx
