# Supplementary material for: Archaeometabolomics characterizes phenotypic differences in human cortical bone at a molecular level relating to tobacco use
Source: Sci Adv. 2024 Oct 4;10(40):eadn9317. doi: 10.1126/sciadv.adn9317 (PMC11451522; doi:10.1126/sciadv.adn9317)
Supplement: Supplementary file 2 — Data S1 to S4 [file sciadv.adn9317_data_s1_to_s4.zip › adn9317_data_s1.xlsx]

## Sheet: Metadata British individuals
Project ID	Collection ID	Site	Burial Phase (Barton Only)	Social Status (London Only)	Age range (years)	Biological sex (M/M?/F/F?/I/N.A)	Leg side (L/R)	Weight pre sampling (g)	Diameter ant-post (mm)	Diameter med-lat (mm)	Max length (mm)	Weight/Max length ratio (g/mm)	Circumference at midshaft (cm)	Smoking evidence	Sampling ID	Sample colour (W/B)	Extraction batch	Extraction ID	Injection Batch	Injection ID
36	3	BH	2	N.A.	20+	M?	L	190.2	30.5	29.8	N.A.	N.A.	9.6	Undetermined	86	W	4	170	6	447
37	7	BH	1	N.A.	35-49	F	R	131.9	26.5	26.6	N.A.	N.A.	8.3	Undetermined	18	W	11	514	5	408
38	18	BH	1	N.A.	35-49	F	R	203.1	26.1	30	421.6	0.481736	8.9	Undetermined	11	W	7	333	2	126
39	22	BH	2	N.A.	20-34	F?	L	327	28.3	26.5	468.4	0.698121	8.8	Undetermined	66	W	1	36	3	209
40	28	BH	2	N.A.	35-49	M?	R	269.2	30.1	26.9	N.A.	N.A.	9.1	Undetermined	60	W	11	485	5	421
41	35	BH	2	N.A.	20-34	M	L	493.5	31.5	28.9	485.6	1.01627	9.5	Undetected	75	W	7	287	3	177
41	35	BH	2	N.A.	20-34	M	L	493.5	31.5	28.9	485.6	1.01627	9.5	Undetected	75	W	1	14	6	457
41	35	BH	2	N.A.	20-34	M	L	493.5	31.5	28.9	485.6	1.01627	9.5	Undetected	75	W	2	57	6	478
43	66	BH	2	N.A.	35-49	F	R	172.6	27.8	26.9	432.5	0.399075	8.7	Undetected	63	W	9	392	1	54
43	66	BH	2	N.A.	35-49	F	R	172.6	27.8	26.9	432.5	0.399075	8.7	Undetected	63	W	10	449	3	243
43	66	BH	2	N.A.	35-49	F	R	172.6	27.8	26.9	432.5	0.399075	8.7	Undetected	63	W	11	484	6	429
46	85	BH	1	N.A.	20-34	N.A.	R	320	27.6	29.1	N.A.	N.A.	9.1	Undetermined	19	W	1	9	2	125
46	85	BH	1	N.A.	20-34	N.A.	R	320	27.6	29.1	N.A.	N.A.	9.1	Undetermined	19	W	6	261	3	225
46	85	BH	1	N.A.	20-34	N.A.	R	320	27.6	29.1	N.A.	N.A.	9.1	Undetermined	19	W	11	481	6	459
47	86	BH	1	N.A.	20-34	M?	L	N.A.	23.1	28.7	N.A.	N.A.	8.6	Undetermined	17	W	5	211	1	77
47	86	BH	1	N.A.	20-34	M?	L	N.A.	23.1	28.7	N.A.	N.A.	8.6	Undetermined	17	W	6	252	3	253
47	86	BH	1	N.A.	20-34	M?	L	N.A.	23.1	28.7	N.A.	N.A.	8.6	Undetermined	17	W	2	78	6	471
48	93	BH	2	N.A.	35-49	M?	L	321	32.2	27.4	452.9	0.708766	9.7	Undetermined	14	B	9	388	2	114
49	95	BH	2	N.A.	50+	M	R	283.1	28.5	30.4	448.1	0.631779	9.3	Undetermined	10	W	7	291	6	448
50	103	BH	2	N.A.	20-34	I	L	199.4	23.4	24.9	423.4	0.470949	7.5	Undetermined	8	W	11	515	1	32
51	104	BH	2	N.A.	35-49	M	L	336.2	30	29.7	462.5	0.726919	9.3	Undetected	89	W	8	368	4	307
54	116	BH	2	N.A.	20-34	F?	L	279.9	26.5	26.9	451	0.620621	8.4	Undetermined	13	W	5	233	2	116
55	119	BH	2	N.A.	20-34	M?	R	260.9	31.2	24.3	N.A.	N.A.	9.1	Undetected	16	B	5	203	1	43
56	127	BH	1	N.A.	50+	M?	R	167.5	27.8	29.5	N.A.	N.A.	9.1	Undetected	12	W	4	177	5	372
58	140	BH	2	N.A.	20-34	M	L	256.2	28.4	23.9	N.A.	N.A.	8.4	Undetermined	9	W	8	354	4	318
59	142	BH	2	N.A.	16-19	N.A.	R	221.7	25	25.2	422.2	0.525107	8.1	Undetermined	58	W	4	175	3	211
61	145	BH	2	N.A.	35-49	M	L	250.5	28.5	27.4	436,4	N.A.	9.9	Undetermined	68	W	7	321	6	455
62	146	BH	1	N.A.	20-34	M	L	250.6	27.5	27	454	0.551982	8.5	Undetermined	5	W	5	198	1	45
63	150	BH	2	N.A.	20-34	F?	L	258.9	28.1	28.2	431.2	0.600417	8.9	Detected	71	W	6	278	1	10
65	153	BH	2	N.A.	50+	M	L	372.5	33.2	31.8	N.A.	N.A.	9.8	Undetermined	83	W	10	437	5	354
67	165	BH	2	N.A.	35-49	M	R	308.7	36.9	31.1	491.1	0.628589	10.3	Detected	6	W	9	401	2	159
68	170	BH	2	N.A.	35-49	M	R	229	28.7	29.7	465.4	0.49205	9.1	Undetermined	96	W	4	161	4	294
69	172	BH	2	N.A.	50+	M	L	291.2	27.5	29.1	461.2	0.631396	10	Undetermined	69	W	4	162	1	62
70	179	BH	1	N.A.	50+	M	L	295.1	30.6	27.2	456.3	0.646724	9.1	Undetected	51	W	4	169	1	2
71	177	BH	1	N.A.	50+	M?	R	N.A.	20.4	22.1	313.4	N.A.	8.9	Undetermined	7	W	11	516	1	73
71	177	BH	1	N.A.	50+	M?	R	N.A.	20.4	22.1	313.4	N.A.	8.9	Undetermined	7	W	11	502	2	107
71	357	BH	2	N.A.	50+	M?	R	240.5	26.2	28.8	401.4	0.599153	8.5	Undetermined	77	W	1	24	3	254
71	177	BH	1	N.A.	50+	M?	R	N.A.	20.4	22.1	313.4	N.A.	8.9	Undetermined	7	W	11	509	4	311
73	191	BH	2	N.A.	50+	M	L	269	29.6	30	N.A.	N.A.	9.1	Undetermined	84	W	10	444	2	148
73	191	BH	2	N.A.	50+	M	L	269	29.6	30	N.A.	N.A.	9.1	Undetermined	84	W	6	268	2	163
73	191	BH	2	N.A.	50+	M	L	269	29.6	30	N.A.	N.A.	9.1	Undetermined	84	W	9	395	2	168
74	194	BH	2	N.A.	35-49	M	L	418	32.5	30.1	479.2	0.872287	9.7	Undetermined	87	W	7	319	1	83
74	194	BH	2	N.A.	35-49	M	L	418	32.5	30.1	479.2	0.872287	9.7	Undetermined	87	W	11	489	2	162
74	194	BH	2	N.A.	35-49	M	L	418	32.5	30.1	479.2	0.872287	9.7	Undetermined	87	W	2	75	3	226
75	196	BH	2	N.A.	35-49	F?	L	306.2	29.2	30.2	N.A.	N.A.	9.2	Undetermined	4	W	8	337	3	183
75	196	BH	2	N.A.	35-49	F?	L	306.2	29.2	30.2	N.A.	N.A.	9.2	Undetermined	4	W	9	393	3	240
75	196	BH	2	N.A.	35-49	F?	L	306.2	29.2	30.2	N.A.	N.A.	9.2	Undetermined	4	W	9	428	5	388
76	198	BH	1	N.A.	20-34	F	R	215.8	23	23.7	423.2	0.509924	7.4	Undetermined	3	W	9	407	3	191
77	242	BH	1	N.A.	20-34	F	L	N.A.	27.5	26.2	N.A.	N.A.	8.6	Undetected	47	W	5	200	2	89
77	242	BH	1	N.A.	20-34	F	L	N.A.	27.5	26.2	N.A.	N.A.	8.6	Undetected	47	W	6	249	4	287
77	242	BH	1	N.A.	20-34	F	L	N.A.	27.5	26.2	N.A.	N.A.	8.6	Undetected	47	W	7	303	5	389
78	252	BH	2	N.A.	35-49	M	L	195.2	27.7	29.6	N.A.	N.A.	8.6	Undetermined	88	W	8	342	1	82
78	252	BH	2	N.A.	35-49	M	L	195.2	27.7	29.6	N.A.	N.A.	8.6	Undetermined	88	W	8	370	4	309
78	252	BH	2	N.A.	35-49	M	L	195.2	27.7	29.6	N.A.	N.A.	8.6	Undetermined	88	W	11	482	6	456
80	265	BH	2	N.A.	35-49	F	R	266.1	29	26.2	N.A.	N.A.	8.7	Undetermined	61	W	1	15	1	56
80	265	BH	2	N.A.	35-49	F	R	266.1	29	26.2	N.A.	N.A.	8.7	Undetermined	61	W	9	384	2	161
80	265	BH	2	N.A.	35-49	F	R	266.1	29	26.2	N.A.	N.A.	8.7	Undetermined	61	W	7	298	2	164
81	266	BH	1	N.A.	35-49	M	L	427.5	31.4	35.7	502.2	0.851254	10.4	Undetermined	2	W	1	35	6	480
82	304	BH	2	N.A.	50+	M	R	350.3	33.3	27.3	478.7	0.731774	9.4	Detected	92	W	6	264	6	432
84	358	BH	2	N.A.	20-34	F	R	418.8	28	30.1	433.7	0.965644	9.4	Undetermined	80	W	10	438	3	194
85	372	BH	2	N.A.	50+	M	R	266.6	38.4	30.5	490	0.544082	10.8	Undetermined	95	W	3	128	4	340
86	404	BH	2	N.A.	35-49	M?	R	435.3	30.9	27.3	475.8	0.91488	9.2	Undetermined	81	W	1	43	2	91
86	404	BH	2	N.A.	35-49	M?	R	435.3	30.9	27.3	475.8	0.91488	9.2	Undetermined	81	W	1	21	3	206
86	404	BH	2	N.A.	35-49	M?	R	435.3	30.9	27.3	475.8	0.91488	9.2	Undetermined	81	W	8	335	5	406
87	407	BH	2	N.A.	20-34	M	L	221.9	28.9	28.3	N.A.	N.A.	9.1	Detected	72	W	8	381	4	319
90	559	BH	2	N.A.	50+	M	R	315.4	27.9	27	N.A.	N.A.	8.5	Undetermined	93	W	4	159	1	76
92	661	BH	2	N.A.	35-49	I	L	N.A.	27.4	29.1	416.1	N.A.	8.9	Undetermined	1	W	2	54	2	93
92	661	BH	2	N.A.	35-49	I	L	N.A.	27.4	29.1	416.1	N.A.	8.9	Undetermined	1	W	6	242	5	411
92	661	BH	2	N.A.	35-49	I	L	N.A.	27.4	29.1	416.1	N.A.	8.9	Undetermined	1	W	5	232	6	511
93	783	BH	2	N.A.	35-49	M	R	335.1	30.4	32.9	463.6	0.722821	9.9	Undetermined	20	W	7	300	1	51
93	783	BH	2	N.A.	35-49	M	R	335.1	30.4	32.9	463.6	0.722821	9.9	Undetermined	20	W	5	215	2	109
93	783	BH	2	N.A.	35-49	M	R	335.1	30.4	32.9	463.6	0.722821	9.9	Undetermined	20	W	9	423	4	260
94	1014	BH	2	N.A.	20-34	F	R	222.2	23.8	23.4	407.2	0.545678	7.7	Undetected	79	W	8	339	3	222
94	911	BH	2	N.A.	50+	M	R	291.5	30.4	27.7	437.9	0.665677	9.3	Undetermined	64	W	10	451	5	401
99	1350	BH	2	N.A.	35-49	M	L	422	31.4	28.1	489.8	0.861576	9.3	Undetermined	73	W	5	235	2	129
99	1350	BH	2	N.A.	35-49	M	L	422	31.4	28.1	489.8	0.861576	9.3	Undetermined	73	W	1	2	4	306
99	1350	BH	2	N.A.	35-49	M	L	422	31.4	28.1	489.8	0.861576	9.3	Undetermined	73	W	6	271	5	360
100	1353	BH	2	N.A.	50+	M?	L/R	372.1	29.4	31.1	465.5	0.799356	9.5	Undetermined	57	W	10	465	1	24
100	1353	BH	2	N.A.	50+	M?	L/R	372.1	29.4	31.1	465.5	0.799356	9.5	Undetermined	57	W	1	42	3	201
100	1353	BH	2	N.A.	50+	M?	L/R	372.1	29.4	31.1	465.5	0.799356	9.5	Undetermined	57	B	4	171	4	274
101	1356	BH	2	N.A.	20-34	F	R	180.2	25.9	23.1	N.A.	N.A.	7.9	Undetected	65	W	5	210	2	127
102	1362	BH	2	N.A.	50+	F?	R	175.3	29.6	29.4	N.A.	N.A.	9.1	Undetermined	62	W	4	183	5	370
106	1370	BH	2	N.A.	35-49	M	R	396.3	33.9	31.6	490.5	0.807951	10	Undetermined	94	W	1	12	1	47
107	1414	BH	2	N.A.	20-34	M	L	324.4	26.8	25.2	450.5	0.720089	8,3	Detected	70	W	8	361	1	3
107	1414	BH	2	N.A.	20-34	M	L	324.4	26.8	25.2	450.5	0.720089	8,3	Detected	70	W	2	86	1	15
107	1414	BH	2	N.A.	20-34	M	L	324.4	26.8	25.2	450.5	0.720089	8,3	Detected	70	W	8	349	2	169
108	1448	BH	2	N.A.	20-34	M?	R	159.1	N.A.	N.A.	N.A.	N.A.	8	Detected	91	W	10	454	4	268
110	1460	BH	2	N.A.	20-34	M	R	266.8	27.8	25.1	465.3	0.573394	8.1	Undetermined	15	W	5	231	6	502
112	2060	BH	2	N.A.	35-49	M?	L	260.9	27.1	24.5	409.6	0.636963	8.3	Undetected	74	W	3	108	4	263
115	2010	BH	2	N.A.	35-49	M?	R	228.1	29.5	29.8	413.2	0.552033	9.2	Detected	59	W	2	66	3	241
116	1975	BH	2	N.A.	35-49	M	L	376.8	29	28.9	473.5	0.795776	8.6	Undetermined	82	W	7	311	3	215
117	2026	BH	2	N.A.	50+	M	R	213.1	27.2	27.9	N.A.	N.A.	8.5	Detected	76	W	2	67	4	334
118	1943	BH	2	N.A.	20-34	M	L	308.2	33.5	27	433.5	0.710957	9.8	Detected	67	W	2	76	3	232
118	1943	BH	2	N.A.	20-34	M	L	308.2	33.5	27	433.5	0.710957	9.8	Detected	67	W	9	397	5	378
118	1943	BH	2	N.A.	20-34	M	L	308.2	33.5	27	433.5	0.710957	9.8	Detected	67	W	9	422	6	474
120	1945	BH	2	N.A.	50+	M	R	401	30	35.6	474.2	0.845636	9.8	Detected	85	W	3	132	1	52
120	1945	BH	2	N.A.	50+	M	R	401	30	35.6	474.2	0.845636	9.8	Detected	85	W	1	32	3	180
120	1945	BH	2	N.A.	50+	M	R	401	30	35.6	474.2	0.845636	9.8	Detected	85	W	5	191	4	314
121	1983	BH	2	N.A.	20-34	F	R	239.4	23	24	435.3	0.551232	7.4	Detected	78	W	8	346	2	124
121	1983	BH	2	N.A.	20-34	F	R	239.4	23	24	435.3	0.551232	7.4	Detected	78	W	9	400	2	141
121	1983	BH	2	N.A.	20-34	F	R	239.4	23	24	435.3	0.551232	7.4	Detected	78	W	7	294	4	257
125	1950	BH	2	N.A.	50+	M?	R	278	28.2	25.2	447	0.621924	8.4	Undetermined	90	W	11	519	1	18
125	1950	BH	2	N.A.	50+	M?	R	278	28.2	25.2	447	0.621924	8.4	Undetermined	90	B	2	65	1	34
125	1950	BH	2	N.A.	50+	M?	R	278	28.2	25.2	447	0.621924	8.4	Undetermined	90	W	9	419	4	333
126	2016	BH	2	N.A.	50+	M	L	300	29.4	36	N.A.	N.A.	9.7	Detected	49	W	2	80	1	5
126	2016	BH	2	N.A.	50+	M	L	300	29.4	36	N.A.	N.A.	9.7	Detected	49	W	6	245	1	39
126	2016	BH	2	N.A.	50+	M	L	300	29.4	36	N.A.	N.A.	9.7	Detected	49	W	8	340	3	224
127	1063	BH	1	N.A.	50+	M	L	N.A.	30.1	27.4	446.6	N.A.	9	Undetermined	22	W	8	355	4	315
127	1063	BH	1	N.A.	50+	M	L	N.A.	30.1	27.4	446.6	N.A.	9	Undetermined	22	W	10	450	5	376
127	1063	BH	1	N.A.	50+	M	L	N.A.	30.1	27.4	446.6	N.A.	9	Undetermined	22	W	2	61	6	451
128	1137	BH	1	N.A.	20+	F	L	189.1	23.8	24.3	414.6	0.456102	7.7	Undetermined	24	W	11	486	6	489
129	1175	BH	1	N.A.	20-34	N.A.	L	279.4	27.4	25.7	448.5	0.622965	8.4	Undetermined	21	W	6	251	2	112
130	1156	BH	1	N.A.	35-49	M?	L	N.A.	24.4	25.5	375.3	N.A.	7.7	Undetermined	38	W	2	68	3	212
130	1156	BH	1	N.A.	35-49	M?	L	N.A.	24.4	25.5	375.3	N.A.	7.7	Undetermined	38	W	10	474	4	330
130	1156	BH	1	N.A.	35-49	M?	L	N.A.	24.4	25.5	375.3	N.A.	7.7	Undetermined	38	W	5	206	6	501
131	1178	BH	1	N.A.	20-34	F	L	295.3	27.2	28.1	425.3	0.694334	8.6	Undetermined	23	W	9	425	1	46
132	446	BH	1	N.A.	35-49	M	R	N.A.	30.2	29.7	439.3	N.A.	9.4	Undetermined	26	W	1	39	2	156
132	446	BH	1	N.A.	35-49	M	R	N.A.	30.2	29.7	439.3	N.A.	9.4	Undetermined	26	W	2	55	4	303
132	446	BH	1	N.A.	35-49	M	R	N.A.	30.2	29.7	439.3	N.A.	9.4	Undetermined	26	W	6	272	4	316
133	524	BH	1	N.A.	20-34	M	R	313.7	30.2	30	436.1	0.71933	9.3	Undetermined	27	W	1	4	3	197
135	1062	BH	1	N.A.	35-49	F?	L	197.5	29.5	28.6	428.9	0.46048	9.2	Undetermined	25	W	11	503	1	37
136	2294	BH	1	N.A.	20-34	M	L	337.6	31.2	28.3	465.7	0.72493	9.3	Undetermined	42	W	1	28	4	289
137	431	BH	1	N.A.	35-49	F	R	N.A.	24.5	26.9	435.8	N.A.	8	Undetected	39	W	8	367	5	344
137	431	BH	1	N.A.	35-49	F	R	N.A.	24.5	26.9	435.8	N.A.	8	Undetected	39	W	8	371	6	434
137	431	BH	1	N.A.	35-49	F	R	N.A.	24.5	26.9	435.8	N.A.	8	Undetected	39	W	1	27	6	507
138	2291	BH	1	N.A.	20-34	M	L	356.8	31.5	27.1	468	0.762393	9.2	Undetected	43	W	5	209	5	382
139	2296	BH	1	N.A.	20-34	M?	L	N.A.	29.9	27.1	456.6	N.A.	8.9	Undetected	44	W	2	84	1	38
139	2296	BH	1	N.A.	20-34	M?	L	N.A.	29.9	27.1	456.6	N.A.	8.9	Undetected	44	W	6	248	2	131
139	2296	BH	1	N.A.	20-34	M?	L	N.A.	29.9	27.1	456.6	N.A.	8.9	Undetected	44	W	5	194	4	283
141	2047	BH	2	N.A.	50+	M	L	321.6	32.5	26.8	473.1	0.679772	9.5	Undetermined	45	W	9	426	5	375
143	1466	BH	2	N.A.	20-34	F	L	213	22.8	23.8	397.4	0.535984	7.2	Undetermined	46	W	2	63	4	331
144	1496	BH	2	N.A.	29-35	M	L	351.4	28	27.9	452.3	0.776918	8.8	Undetected	31	W	2	69	3	245
145	2166	BH	2	N.A.	35-49	M	L	237.9	30.9	25.9	444.4	0.535329	9.2	Undetected	32	W	6	283	6	442
146	1508	BH	2	N.A.	35-49	M	L	240.2	28.7	30.8	N.A.	N.A.	9.4	Undetermined	52	W	4	164	1	7
146	1508	BH	2	N.A.	35-49	M	L	240.2	28.7	30.8	N.A.	N.A.	9.4	Undetermined	52	B	3	98	5	357
146	1508	BH	2	N.A.	35-49	M	L	240.2	28.7	30.8	N.A.	N.A.	9.4	Undetermined	52	W	11	488	6	486
147	1399	BH	2	N.A.	50+	M?	L	410.4	30.3	28.9	424.2	0.967468	9.4	Detected	41	W	8	344	1	55
148	2043	BH	2	N.A.	35-49	M	R	440.9	32.4	28.1	441.2	0.99932	9.6	Detected	35	W	5	199	1	79
148	2043	BH	2	N.A.	35-49	M	R	440.9	32.4	28.1	441.2	0.99932	9.6	Detected	35	W	2	91	4	285
148	2043	BH	2	N.A.	35-49	M	R	440.9	32.4	28.1	441.2	0.99932	9.6	Detected	35	W	11	478	5	409
149	1957	BH	2	N.A.	50+	M	L	254.2	33.4	27.9	N.A.	N.A.	10.1	Undetermined	55	B	8	362	2	140
151	2271	BH	2	N.A.	16-19	I	L	203.1	28.6	24.8	443.6	0.457845	8.3	Undetermined	53	W	4	184	4	276
152	2638	BH	2	N.A.	50+	M	L	356.8	36.8	30.3	467.6	0.763045	10.9	Undetected	36	W	7	292	2	155
153	2007	BH	2	N.A.	20-34	N.A.	L	209.7	25.3	25.9	418.6	0.500956	8.1	Undetermined	33	W	4	146	3	255
154	2628	BH	2	N.A.	35-49	M?	R	316.6	29.5	31	476	0.665126	9.6	Detected	40	W	9	389	1	84
154	2628	BH	2	N.A.	35-49	M?	R	316.6	29.5	31	476	0.665126	9.6	Detected	40	W	10	462	2	115
154	2628	BH	2	N.A.	35-49	M?	R	316.6	29.5	31	476	0.665126	9.6	Detected	40	W	7	310	2	160
155	2627	BH	2	N.A.	50+	M	L	216.1	29.7	28	N.A.	N.A.	10	Undetermined	56	W	2	70	3	252
156	185	BH	2	N.A.	35-49	M	R	179.3	28.3	25.7	N.A.	N.A.	8.6	Undetermined	54	W	3	106	1	19
157	1963	BH	2	N.A.	20-34	M?	R	N.A.	28.4	26.4	436.4	N.A.	8.6	Detected	28	W	2	58	1	22
157	1963	BH	2	N.A.	20-34	M?	R	N.A.	28.4	26.4	436.4	N.A.	8.6	Detected	28	W	11	496	2	138
157	1963	BH	2	N.A.	20-34	M?	R	N.A.	28.4	26.4	436.4	N.A.	8.6	Detected	28	W	6	284	5	386
158	1390	BH	2	N.A.	20-34	F	L	N.A.	26.8	24.5	402.8	N.A.	8.1	Undetected	29	W	10	448	2	130
158	1390	BH	2	N.A.	20-34	F	L	N.A.	26.8	24.5	402.8	N.A.	8.1	Undetected	29	W	7	290	4	271
158	1390	BH	2	N.A.	20-34	F	L	N.A.	26.8	24.5	402.8	N.A.	8.1	Undetected	29	W	2	87	5	393
159	49	BH	2	N.A.	35-49	M	R	N.A.	27.8	29.7	452.1	N.A.	8.9	Undetermined	30	W	7	308	1	72
159	49	BH	2	N.A.	35-49	M	R	N.A.	27.8	29.7	452.1	N.A.	8.9	Undetermined	30	W	3	118	3	175
159	49	BH	2	N.A.	35-49	M	R	N.A.	27.8	29.7	452.1	N.A.	8.9	Undetermined	30	W	6	281	6	475
161	1973	BH	2	N.A.	20-34	M	L	403	31.4	29	463	0.87041	9.5	Detected	35	W	6	257	5	348
162	1442	BH	2	N.A.	20-34	F	L	195	23.6	24.3	386.2	0.50492	7.6	Undetermined	48	W	6	273	3	242
163	1441	BH	2	N.A.	35-49	M	L	408.2	30.3	31.6	455.8	0.895568	9.7	Undetected	37	W	7	317	1	75
165	97	BH	2	N.A.	50+	M	R	320.5	30.4	29.6	467.3	0.685855	9.4	Undetermined	50	W	6	250	2	90
165	97	BH	2	N.A.	50+	M	R	320.5	30.4	29.6	467.3	0.685855	9.4	Undetermined	50	W	8	365	5	356
165	97	BH	2	N.A.	50+	M	R	320.5	30.4	29.6	467.3	0.685855	9.4	Undetermined	50	W	4	145	6	462
167	101015	SJ	N.A.	2	20-34	M	L	358.2	29.5	24.1	485.3	0.7381	9.1	Detected	1	W	3	131	1	30
168	103079	SJ	N.A.	2	20-34	F	L	230.7	22.9	22.8	380.4	0.606467	7.4	Detected	2	W	11	480	4	325
169	103313	SJ	N.A.	3	35-49	M	L	258.1	24.3	23.4	419.7	0.614963	8.1	Undetermined	3	W	3	104	3	184
169	103313	SJ	N.A.	3	35-49	M	L	258.1	24.3	23.4	419.7	0.614963	8.1	Undetermined	3	W	10	453	4	264
169	103313	SJ	N.A.	3	35-49	M	L	258.1	24.3	23.4	419.7	0.614963	8.1	Undetermined	3	W	1	45	4	324
171	104287	SJ	N.A.	2	35-49	M	L	461.1	29.9	26.9	478.2	0.964241	9.2	Detected	4	W	2	89	1	53
181	112281	SJ	N.A.	N.A.	35-49	F	L	214.2	22.5	23.5	392.3	0.546011	7.3	Undetermined	5	W	4	153	4	317
182	112288	SJ	N.A.	N.A.	20-34	M?	R	453	30.1	27.4	475.2	0.953283	9.3	Detected	6	W	3	119	1	25
182	112288	SJ	N.A.	N.A.	20-34	M?	R	453	30.1	27.4	475.2	0.953283	9.3	Detected	6	W	11	499	5	351
182	112288	SJ	N.A.	N.A.	20-34	M?	R	453	30.1	27.4	475.2	0.953283	9.3	Detected	6	W	3	109	5	379
183	113130	SJ	N.A.	N.A.	20-34	M	L	399.7	26.7	26.8	N.A.	N.A.	8.8	Undetermined	7	W	1	30	2	119
183	113130	SJ	N.A.	N.A.	20-34	M	L	399.7	26.7	26.8	N.A.	N.A.	8.8	Undetermined	7	W	9	402	3	227
183	113130	SJ	N.A.	N.A.	20-34	M	L	399.7	26.7	26.8	N.A.	N.A.	8.8	Undetermined	7	W	11	508	6	505
184	114240	SJ	N.A.	N.A.	35-49	M	L	320.5	29	27.8	N.A.	N.A.	9.4	Undetermined	8	W	9	416	6	460
186	113270	SJ	N.A.	N.A.	20-34	M	R	442.1	29.2	29	466.4	0.947899	9.4	Detected	9	W	10	457	6	470
187	115160	SJ	N.A.	N.A.	20-34	M	R	323.6	26.1	24.1	398.3	0.812453	8.4	Detected	11	W	11	492	1	65
187	115160	SJ	N.A.	N.A.	20-34	M	R	323.6	26.1	24.1	398.3	0.812453	8.4	Detected	11	W	8	343	3	207
187	115160	SJ	N.A.	N.A.	20-34	M	R	323.6	26.1	24.1	398.3	0.812453	8.4	Detected	11	W	5	236	3	213
188	115090	SJ	N.A.	N.A.	20-34	F	L	216.1	22.8	23.6	410.2	0.526816	7.5	Undetected	10	W	1	18	4	265
189	115332	SJ	N.A.	N.A.	50+	M	L	359.1	31.4	26.7	467.6	0.746578	9.4	Detected	12	W	9	390	2	111
193	116071	SJ	N.A.	N.A.	20-34	F	R	209.4	21.8	24.4	395.2	0.529858	7.5	Detected	13	W	7	288	2	87
193	116071	SJ	N.A.	N.A.	20-34	F	R	209.4	21.8	24.4	395.2	0.529858	7.5	Detected	13	W	5	205	3	214
193	116071	SJ	N.A.	N.A.	20-34	F	R	209.4	21.8	24.4	395.2	0.529858	7.5	Detected	13	W	1	38	5	422
194	127315	SJ	N.A.	N.A.	35-49	M	L	251.7	31.3	25.8	N.A.	N.A.	9.4	Undetermined	14	W	5	197	5	365
195	125214	SJ	N.A.	N.A.	20-34	F	L	296.2	25	24.5	428	0.692056	8.2	Undetected	15	W	10	435	2	165
196	127357	SJ	N.A.	N.A.	35-49	M	L	418.5	31.4	29.2	473.8	0.883284	9.7	Detected	16	W	8	382	6	458
197	128110	SJ	N.A.	2	20-34	M	L	432.1	29.3	24.2	451.2	0.957668	8.9	Detected	17	W	6	262	3	188
197	128110	SJ	N.A.	2	20-34	M	L	432.1	29.3	24.2	451.2	0.957668	8.9	Detected	17	W	2	88	4	277
197	128110	SJ	N.A.	2	20-34	M	L	432.1	29.3	24.2	451.2	0.957668	8.9	Detected	17	W	6	241	6	430
198	128315	SJ	N.A.	3	35-49	M	l	414.1	31.2	26.3	448.7	0.922888	9.3	Undetected	18	W	4	156	3	228
198	128315	SJ	N.A.	3	35-49	M	l	414.1	31.2	26.3	448.7	0.922888	9.3	Undetected	18	W	2	48	3	247
198	128315	SJ	N.A.	3	35-49	M	l	414.1	31.2	26.3	448.7	0.922888	9.3	Undetected	18	W	10	455	5	374
199	128466	SJ	N.A.	2	20-34	F?	L	335.2	30.3	25.2	426	0.784507	9.1	Detected	19	W	3	112	3	236
199	128466	SJ	N.A.	2	20-34	F?	L	335.2	30.3	25.2	426	0.784507	9.1	Detected	19	W	9	394	5	404
199	128466	SJ	N.A.	2	20-34	F?	L	335.2	30.3	25.2	426	0.784507	9.1	Detected	19	B	1	1	6	435
200	130374	SJ	N.A.	3	20-34	F	L	310	26.8	25.6	459.3	0.67494	8.5	Undetermined	20	W	5	237	2	123
201	131083	SJ	N.A.	1	20-34	M	R	369.9	30.7	26.1	437.5	0.845486	9.2	Undetected	21	W	7	318	3	237
202	131097	SJ	N.A.	2	35-49	F	L	250.7	29.2	23.7	383.5	0.653716	8.6	Undetected	22	W	1	31	3	223
204	132206	SJ	N.A.	2	20-34	F	R	255.8	24.9	22.3	432.2	0.591856	7.5	Undetected	23	W	5	218	1	11
204	132206	SJ	N.A.	2	20-34	F	R	255.8	24.9	22.3	432.2	0.591856	7.5	Undetected	23	W	10	431	2	86
204	132206	SJ	N.A.	2	20-34	F	R	255.8	24.9	22.3	432.2	0.591856	7.5	Undetected	23	W	4	147	2	139
205	135070	SJ	N.A.	2	20-34	I	L	357.8	26.7	28.7	436.6	0.819514	8.6	Undetermined	24	W	9	408	3	178
205	135070	SJ	N.A.	2	20-34	I	L	357.8	26.7	28.7	436.6	0.819514	8.6	Undetermined	24	W	1	22	4	262
205	135070	SJ	N.A.	2	20-34	I	L	357.8	26.7	28.7	436.6	0.819514	8.6	Undetermined	24	W	4	176	6	482
206	135072	SJ	N.A.	2	35-49	M	R	462.6	29.1	29.7	475.6	0.972666	9.4	Detected	25	W	1	8	4	339
207	135107	SJ	N.A.	3	20-34	F	L	284.5	26.1	25.1	409.8	0.694241	8.1	Undetermined	26	W	2	60	4	270
208	135130	SJ	N.A.	3	35-49	M	R	433.2	28.7	26.3	479.3	0.903818	8.9	Detected	27	W	5	196	2	154
209	135164	SJ	N.A.	1	35-49	F	R	371.4	26.5	31.3	430.5	0.862718	9.3	Detected	28	W	10	473	4	308
210	135219	SJ	N.A.	1	35-49	M	L	351.7	29.4	26.6	461.7	0.76175	9.1	Undetermined	29	W	1	23	6	444
212	137039	SJ	N.A.	2	35-49	M	L	468.2	30.5	28.2	471.7	0.99258	9.5	Undetected	30	W	10	476	1	50
212	137039	SJ	N.A.	2	35-49	M	L	468.2	30.5	28.2	471.7	0.99258	9.5	Undetected	30	W	11	507	3	186
212	137039	SJ	N.A.	2	35-49	M	L	468.2	30.5	28.2	471.7	0.99258	9.5	Undetected	30	W	4	179	6	496
214	138095	SJ	N.A.	3	20-34	M	R	356.7	28.2	26.5	447.6	0.796917	8.8	Undetermined	31	W	9	383	5	353
215	138181	SJ	N.A.	3	35-49	M	L	375.6	35.1	25.6	444.3	0.845375	9.6	Detected	32	W	6	255	5	396
215	138181	SJ	N.A.	3	35-49	M	L	375.6	35.1	25.6	444.3	0.845375	9.6	Detected	32	W	2	64	5	405
215	138181	SJ	N.A.	3	35-49	M	L	375.6	35.1	25.6	444.3	0.845375	9.6	Detected	32	W	10	442	6	491
216	139121	SJ	N.A.	3	20-34	F?	R	258.4	26.3	24.8	407.6	0.633955	8.5	Detected	33	W	10	445	3	176
217	139156	SJ	N.A.	3	35-49	M	L	479	33.8	30	475.6	1.00715	10	Undetermined	35	W	1	41	4	293
217	139156	SJ	N.A.	3	35-49	M	L	479	33.8	30	475.6	1.00715	10	Undetermined	35	W	3	139	5	387
217	139156	SJ	N.A.	3	35-49	M	L	479	33.8	30	475.6	1.00715	10	Undetermined	35	W	2	62	6	513
218	140221	SJ	N.A.	1	50+	M	L	495.2	35.3	29	499.7	0.990995	9.9	Undetermined	35	W	10	466	3	199
219	142005	SJ	N.A.	3	20-34	F	L	260.8	26.9	28.9	395.3	0.659752	8.4	Undetermined	36	W	5	193	1	41
220	143183	SJ	N.A.	2	20-34	F	R	337.7	28.6	26.1	428.7	0.78773	8.6	Detected	37	W	2	50	2	102
220	143183	SJ	N.A.	2	20-34	F	R	337.7	28.6	26.1	428.7	0.78773	8.6	Detected	37	W	7	306	2	108
220	143183	SJ	N.A.	2	20-34	F	R	337.7	28.6	26.1	428.7	0.78773	8.6	Detected	37	W	9	391	5	400
222	144492	SJ	N.A.	2	35-49	F?	R	218	22.9	22.5	392.3	0.555697	7.5	Undetermined	38	W	2	53	1	6
222	144492	SJ	N.A.	2	35-49	F?	R	218	22.9	22.5	392.3	0.555697	7.5	Undetermined	38	W	1	44	2	137
222	144492	SJ	N.A.	2	35-49	F?	R	218	22.9	22.5	392.3	0.555697	7.5	Undetermined	38	W	9	387	3	202
223	145165	SJ	N.A.	3	35-49	M	R	455.6	29.6	30.7	472.2	0.964845	9.6	Detected	39	W	8	377	6	426
224	146094	SJ	N.A.	2	20-34	F	L	312.1	26.1	26	429.6	0.72649	8.2	Detected	40	W	4	163	1	63
224	146094	SJ	N.A.	2	20-34	F	L	312.1	26.1	26	429.6	0.72649	8.2	Detected	40	W	6	280	1	71
224	146094	SJ	N.A.	2	20-34	F	L	312.1	26.1	26	429.6	0.72649	8.2	Detected	40	W	6	244	4	284
226	146229	SJ	N.A.	1	20-34	F	R	185.6	21.6	35.7	357.8	0.53364	9.1	Undetermined	41	W	3	105	3	179
227	148071	SJ	N.A.	2	35-49	M	L	388.7	31.2	29.8	502	0.774303	9.6	Detected	42	W	7	326	2	144
228	148277	SJ	N.A.	2	35-49	F	L	216.2	22.3	22.5	365.4	0.59168	7.5	Undetected	49	W	3	129	4	338
229	150059	SJ	N.A.	2	20-34	F	R	288.3	25.4	23.8	419.9	0.686592	9.8	Undetermined	43	W	3	138	2	158
229	150059	SJ	N.A.	2	20-34	F	R	288.3	25.4	23.8	419.9	0.686592	9.8	Undetermined	43	W	6	256	3	248
229	150059	SJ	N.A.	2	20-34	F	R	288.3	25.4	23.8	419.9	0.686592	9.8	Undetermined	43	W	7	324	6	500
230	150065	SJ	N.A.	2	20-34	M?	R	320.5	25.2	26.8	451.8	0.709385	8.2	Undetected	44	W	11	501	5	363
231	150085	SJ	N.A.	2	35-49	F	L	289.3	23.7	27.5	397.9	0.727067	7.9	Undetected	45	W	6	269	6	446
232	150167	SJ	N.A.	3	35-49	F	L	241	23.5	25.1	407.3	0.591701	7.8	Undetected	46	W	8	356	5	361
233	150245	SJ	N.A.	2	35-49	F	L	277.9	26.9	28.1	435.7	0.639291	8.6	Undetermined	50	W	3	122	3	187
234	151013	SJ	N.A.	3	35-49	M	L	409.6	30.3	28	463.3	0.884092	9.6	Detected	47	W	7	312	3	192
234	151013	SJ	N.A.	3	35-49	M	L	409.6	30.3	28	463.3	0.884092	9.6	Detected	47	W	7	328	6	450
234	151013	SJ	N.A.	3	35-49	M	L	409.6	30.3	28	463.3	0.884092	9.6	Detected	47	B	3	124	6	493
235	152166	SJ	N.A.	1	20+	F	L	199.8	23.4	25.5	370.8	0.538836	8.9	Undetermined	48	W	8	357	1	78
236	152179	SJ	N.A.	1	35-49	M?	L	353.3	31.1	25.9	453.1	0.757669	8.8	Undetermined	51	W	3	110	3	249
237	103524	SJ	N.A.	1	20-34	F	L	285.6	27.7	26	478.7	0.596616	8.2	Undetermined	52	B	6	286	1	28
241	113555	SJ	N.A.	3	20-34	F?	R	294.6	27.8	24.2	448.7	0.656564	8	Detected	53	W	4	185	3	172
242	115589	SJ	N.A.	3	20-34	F	R	242.4	23.7	24.7	417.8	0.580182	7.6	Undetected	54	W	4	151	1	60
242	115589	SJ	N.A.	3	20-34	F	R	242.4	23.7	24.7	417.8	0.580182	7.6	Undetected	54	W	7	304	5	417
242	115589	SJ	N.A.	3	20-34	F	R	242.4	23.7	24.7	417.8	0.580182	7.6	Undetected	54	W	8	363	6	469
243	123174	SJ	N.A.	4	35-49	F	L	214.2	23.5	25.3	421	0.508789	7.4	Detected	106	W	7	313	1	12
244	125376	SJ	N.A.	4	20-34	F	L	283.3	26.2	28.3	423	0.66974	8.3	Undetermined	55	W	8	347	4	286
245	174085	SJ	N.A.	2	35-49	F	L	268.1	25.9	25.3	476.9	0.562172	7.9	Undetected	56	W	2	82	1	9
246	126270	SJ	N.A.	4	35-49	M	R	355.2	28.1	24.4	417	0.827818	8.1	Undetermined	57	W	11	487	3	182
248	127385	SJ	N.A.	1	35-49	M	L	425.6	29.1	28.7	476.8	0.892617	8.9	Undetected	58	W	10	433	1	33
248	127385	SJ	N.A.	1	35-49	M	L	425.6	29.1	28.7	476.8	0.892617	8.9	Undetected	58	W	10	471	2	94
248	127385	SJ	N.A.	1	35-49	M	L	425.6	29.1	28.7	476.8	0.892617	8.9	Undetected	58	W	9	414	3	193
250	129353	SJ	N.A.	2	35-49	M	R	356.5	25.5	29.4	N.A.	N.A.	8.9	Detected	117	W	3	134	2	157
251	135409	SJ	N.A.	2	20-34	M	L	495.7	35.1	30.4	488.9	1.01391	10.1	Detected	59	W	1	37	3	198
251	135409	SJ	N.A.	2	20-34	M	L	495.7	35.1	30.4	488.9	1.01391	10.1	Detected	59	W	8	352	4	301
251	135409	SJ	N.A.	2	20-34	M	L	495.7	35.1	30.4	488.9	1.01391	10.1	Detected	59	W	6	259	5	369
252	135247	SJ	N.A.	2	20-34	M?	L	336.6	29.6	25.7	426	0.790141	8.5	Undetected	60	W	2	90	4	266
254	140233	SJ	N.A.	3	35-49	M	L	384.2	26.1	26.1	450.5	0.85283	7.9	Undetermined	61	W	10	467	2	135
254	140233	SJ	N.A.	3	35-49	M	L	384.2	26.1	26.1	450.5	0.85283	7.9	Undetermined	61	W	10	461	5	423
254	140233	SJ	N.A.	3	35-49	M	L	384.2	26.1	26.1	450.5	0.85283	7.9	Undetermined	61	W	4	168	6	443
255	147023	SJ	N.A.	2	50+	F	L	262.3	26.2	27.1	453.2	0.578773	8.2	Undetermined	62	W	5	219	1	8
255	147023	SJ	N.A.	2	50+	F	L	262.3	26.2	27.1	453.2	0.578773	8.2	Undetermined	62	W	1	17	4	275
255	147023	SJ	N.A.	2	50+	F	L	262.3	26.2	27.1	453.2	0.578773	8.2	Undetermined	62	W	6	266	5	341
256	158202	SJ	N.A.	3	20-34	F	L	274.7	25.3	24.7	435.2	0.632658	7.8	Undetermined	63	W	7	331	4	273
257	160358	SJ	N.A.	4	20-34	F?	L	188.6	25.5	23	N.A.	N.A.	7.5	Undetermined	107	W	9	417	3	219
258	160368	SJ	N.A.	4	50+	M?	R	264.3	32	28.2	N.A.	N.A.	9.2	Undetermined	108	W	9	386	6	452
259	161316	SJ	N.A.	4	35-49	M	R	291.5	29.3	27	N.A.	N.A.	8.9	Detected	109	W	2	94	5	349
261	161382	SJ	N.A.	4	35-49	M	R	278.7	32.1	27.7	N.A.	N.A.	9.5	Detected	110	W	10	432	1	74
262	161384	SJ	N.A.	4	20-34	M	R	329.8	29.3	30.9	450.5	0.732075	9.1	Undetected	111	W	6	254	2	100
263	162352	SJ	N.A.	4	20-34	M	L	379	27	27.5	470.4	0.805697	8.4	Detected	64	W	10	472	3	185
264	163517	SJ	N.A.	4	20-34	F	L	248	24.6	25.4	407.1	0.609187	7.6	Undetected	65	W	9	404	1	48
264	163517	SJ	N.A.	4	20-34	F	L	248	24.6	25.4	407.1	0.609187	7.6	Undetected	65	W	5	225	6	468
264	163517	SJ	N.A.	4	20-34	F	L	248	24.6	25.4	407.1	0.609187	7.6	Undetected	65	W	2	81	6	506
266	170104	SJ	N.A.	1	50+	F?	L	267.7	30.3	30.5	488	0.548566	9.6	Undetermined	66	W	8	378	4	292
267	170106	SJ	N.A.	1	20-34	M?	R	287.4	19.2	26	424.8	0.676554	7.5	Undetected	67	W	2	92	5	403
268	172302	SJ	N.A.	4	35-49	M	R	454.4	31	31.5	453.1	1.00287	9.2	Undetected	68	W	8	360	5	345
269	173506	SJ	N.A.	4	20-34	F	R	197.9	29.7	28.7	N.A.	N.A.	8.8	Undetermined	112	W	8	341	6	449
271	174278	SJ	N.A.	4	35-49	F?	R	260.7	25.4	24.9	422.7	0.616749	7.7	Undetermined	69	W	2	49	4	279
273	175415	SJ	N.A.	4	35-49	M	R	301.6	29.4	26.2	436.4	0.691109	8.6	Undetermined	70	W	3	114	4	302
273	175415	SJ	N.A.	4	35-49	M	R	301.6	29.4	26.2	436.4	0.691109	8.6	Undetermined	70	W	10	456	5	392
273	175415	SJ	N.A.	4	35-49	M	R	301.6	29.4	26.2	436.4	0.691109	8.6	Undetermined	70	W	4	188	6	479
274	175409	SJ	N.A.	4	35-49	F	R	169.4	25.5	20.5	N.A.	N.A.	7.2	Undetermined	113	W	9	385	4	261
275	175417	SJ	N.A.	4	35-49	F	L	271.2	27.1	28.5	408.9	0.663243	8.5	Undetermined	114	W	11	500	4	295
277	179135	SJ	N.A.	4	35-49	F	L	183.5	24.7	27.7	396.6	0.462683	8.1	Undetermined	71	W	11	490	2	101
278	179137	SJ	N.A.	4	35-49	M	L	319.6	25.5	29.8	441.9	0.723241	N.A.	Undetected	72	W	3	96	1	23
278	179137	SJ	N.A.	4	35-49	M	L	319.6	25.5	29.8	441.9	0.723241	N.A.	Undetected	72	W	6	277	5	383
278	179137	SJ	N.A.	4	35-49	M	L	319.6	25.5	29.8	441.9	0.723241	N.A.	Undetected	72	W	1	26	6	476
279	179155	SJ	N.A.	4	35-49	M	L	324.4	28.9	27.3	N.A.	N.A.	8.7	Undetected	73	W	3	113	3	218
280	179157	SJ	N.A.	4	35-49	M	L	288	30.7	28.7	467.5	0.616043	9	Undetermined	74	W	5	226	2	120
280	179157	SJ	N.A.	4	35-49	M	L	288	30.7	28.7	467.5	0.616043	9	Undetermined	74	W	5	192	4	267
280	179157	SJ	N.A.	4	35-49	M	L	288	30.7	28.7	467.5	0.616043	9	Undetermined	74	W	7	330	5	358
281	179159	SJ	N.A.	4	35-49	M	R	307.5	28.4	27.6	415.4	0.74025	8.7	Undetected	75	W	9	403	4	278
283	182199	SJ	N.A.	4	20-34	F	L	296.9	25.7	26.3	413.5	0.718017	7.9	Undetermined	76	W	2	56	1	29
284	3049	SJ	N.A.	3	20-34	M	R	382.2	30.4	25.8	483.7	0.790159	8.9	Detected	77	W	10	458	4	291
285	8243	SJ	N.A.	4	20-34	F?	L	248.7	26.2	25.4	N.A.	N.A.	7.9	Detected	115	W	6	243	1	80
286	11018	SJ	N.A.	1	20-34	F	L	299.2	26.8	21.4	415.7	0.71975	7.4	Detected	78	W	4	148	4	326
287	3089	SJ	N.A.	3	20-34	M	L	450.1	28.9	31.9	478.3	0.941041	9.2	Undetected	79	W	11	495	2	153
287	3089	SJ	N.A.	3	20-34	M	L	450.1	28.9	31.9	478.3	0.941041	9.2	Undetected	79	W	6	246	3	221
287	3089	SJ	N.A.	3	20-34	M	L	450.1	28.9	31.9	478.3	0.941041	9.2	Undetected	79	W	11	497	4	298
288	10157	SJ	N.A.	2	50+	M	R	304.6	29.4	30.4	443.3	0.687119	9.1	Detected	80	W	8	338	4	328
288	10157	SJ	N.A.	2	50+	M	R	304.6	29.4	30.4	443.3	0.687119	9.1	Detected	80	W	1	29	5	402
288	10157	SJ	N.A.	2	50+	M	R	304.6	29.4	30.4	443.3	0.687119	9.1	Detected	80	W	4	160	5	418
289	11024	SJ	N.A.	1	35-49	M	L	320.7	31.9	25.9	443.2	0.723601	9.2	Detected	81	W	2	73	2	152
290	11026	SJ	N.A.	1	35-49	M	L	386.5	29.2	26.9	457.5	0.844809	8.6	Detected	82	W	5	202	4	335
290	11026	SJ	N.A.	1	35-49	M	L	386.5	29.2	26.9	457.5	0.844809	8.6	Detected	82	W	8	366	5	397
290	11026	SJ	N.A.	1	35-49	M	L	386.5	29.2	26.9	457.5	0.844809	8.6	Detected	82	W	10	459	6	439
291	11039	SJ	N.A.	1	35-49	F	L	229.9	25.2	22.3	396.6	0.579677	7.4	Undetected	83	W	1	13	2	92
291	11039	SJ	N.A.	1	35-49	F	L	229.9	25.2	22.3	396.6	0.579677	7.4	Undetected	83	W	3	127	4	312
291	11039	SJ	N.A.	1	35-49	F	L	229.9	25.2	22.3	396.6	0.579677	7.4	Undetected	83	W	5	228	6	492
292	126240	SJ	N.A.	4	20-34	I	L	308.1	28.3	27.6	N.A.	N.A.	8.5	Detected	84	W	11	518	2	132
292	126240	SJ	N.A.	4	20-34	I	L	308.1	28.3	27.6	N.A.	N.A.	8.5	Detected	84	W	6	260	4	336
292	126240	SJ	N.A.	4	20-34	I	L	308.1	28.3	27.6	N.A.	N.A.	8.5	Detected	84	W	10	440	6	436
294	123183	SJ	N.A.	4	35-49	M?	R	272.8	26.5	26	461	0.591757	8.1	Undetermined	116	W	3	107	1	57
309	152181	SJ	N.A.	1	20-34	I	L	264.9	25.5	22.9	450.5	0.588013	7.6	Undetermined	85	W	10	441	4	281
310	152285	SJ	N.A.	3	20-34	F	L	320.6	25.5	25.6	423.5	0.757025	8.2	Undetermined	86	W	2	74	3	230
310	152285	SJ	N.A.	3	20-34	F	L	320.6	25.5	25.6	423.5	0.757025	8.2	Undetermined	86	B	6	276	4	296
310	152285	SJ	N.A.	3	20-34	F	L	320.6	25.5	25.6	423.5	0.757025	8.2	Undetermined	86	W	4	142	6	484
315	157029	SJ	N.A.	1	35-49	F	L	373.7	27.7	30.6	435.7	0.859673	8.9	Detected	87	W	10	439	4	282
316	158177	SJ	N.A.	2	50+	M	R	244.8	25.2	25.1	435.4	0.563536	8	Undetermined	88	W	7	329	1	17
316	158177	SJ	N.A.	2	50+	M	R	244.8	25.2	25.1	435.4	0.563536	8	Undetermined	88	W	3	121	2	88
316	158177	SJ	N.A.	2	50+	M	R	244.8	25.2	25.1	435.4	0.563536	8	Undetermined	88	W	6	270	4	280
318	159053	SJ	N.A.	3	35-49	M	R	384.4	25.2	29	460.3	0.835108	8.4	Detected	89	W	10	436	3	196
319	162167	SJ	N.A.	2	50+	M	L	325.5	29.4	30.1	412.4	0.789282	9.1	Undetermined	90	W	9	396	2	146
319	162167	SJ	N.A.	2	50+	M	L	325.5	29.4	30.1	412.4	0.789282	9.1	Undetermined	90	W	9	399	3	235
319	162167	SJ	N.A.	2	50+	M	L	325.5	29.4	30.1	412.4	0.789282	9.1	Undetermined	90	W	7	299	6	504
320	162171	SJ	N.A.	2	35-49	F	L	208	26.1	24.9	402.6	0.516642	7.5	Undetermined	91	W	5	222	2	134
320	162171	SJ	N.A.	2	35-49	F	L	208	26.1	24.9	402.6	0.516642	7.5	Undetermined	91	W	3	120	4	272
320	162171	SJ	N.A.	2	35-49	F	L	208	26.1	24.9	402.6	0.516642	7.5	Undetermined	91	W	6	263	5	373
321	163021	SJ	N.A.	2	35-49	F	L	263.7	25.1	25.7	404.4	0.652077	7.7	Undetermined	92	W	4	173	6	428
322	165175	SJ	N.A.	1	20-34	M	L	350.2	26.8	25	432.1	0.810461	7.8	Detected	93	W	11	505	3	203
323	165244	SJ	N.A.	2	35-49	M	R	441.7	27.9	28.8	488.7	0.903826	8.9	Undetected	94	W	8	348	4	320
324	165336	SJ	N.A.	2	20-34	M	R	300.3	28.3	27.6	426.4	0.704268	8.4	Detected	95	W	1	19	1	35
325	165338	SJ	N.A.	2	20-34	F	L	304	27.6	25.5	412.6	0.736791	8.1	Detected	96	W	4	158	1	40
325	165338	SJ	N.A.	2	20-34	F	L	304	27.6	25.5	412.6	0.736791	8.1	Detected	96	W	8	351	4	327
325	165338	SJ	N.A.	2	20-34	F	L	304	27.6	25.5	412.6	0.736791	8.1	Detected	96	W	8	369	5	395
326	165350	SJ	N.A.	2	35-49	M	R	369.2	29	28.3	472.6	0.78121	8.6	Detected	97	W	5	213	6	438
327	175195	SJ	N.A.	2	35-49	F	L	338	24.1	31.1	443.3	0.762463	7.3	Undetected	98	W	4	172	2	122
333	11041	SJ	N.A.	1	35-49	M	L	425.2	26.9	29.9	460.5	0.923354	9.7	Detected	99	W	10	470	2	97
333	11041	SJ	N.A.	1	35-49	M	L	425.2	26.9	29.9	460.5	0.923354	9.7	Detected	99	W	4	155	3	216
333	11041	SJ	N.A.	1	35-49	M	L	425.2	26.9	29.9	460.5	0.923354	9.7	Detected	99	W	10	469	3	239
335	12014	SJ	N.A.	1	20-34	F	L	240.9	24.5	25.4	396.1	0.60818	7.6	Undetected	100	W	4	186	4	322
337	15060	SJ	N.A.	1	35-49	M	R	435.9	32.1	28.3	443.3	0.981051	9.4	Detected	101	W	5	223	2	110
337	15060	SJ	N.A.	1	35-49	M	R	435.9	32.1	28.3	443.3	0.981051	9.4	Detected	101	W	4	143	3	217
337	15060	SJ	N.A.	1	35-49	M	R	435.9	32.1	28.3	443.3	0.981051	9.4	Detected	101	W	2	93	5	424
345	149090	SJ	N.A.	3	35-49	F?	R	198.7	24.5	25.3	397.2	0.500252	7.6	Undetermined	102	W	7	325	5	410
348	152164	SJ	N.A.	1	20-34	F	L	215.3	24.9	23.7	407.5	0.528354	7.4	Undetermined	103	W	5	227	6	497
351	135079	SJ	N.A.	1	35-49	M	L	358.3	28.2	29.6	466.7	0.746304	8.8	Undetermined	104	W	7	316	1	31
351	135079	SJ	N.A.	1	35-49	M	L	358.3	28.2	29.6	466.7	0.746304	8.8	Undetermined	104	W	4	166	2	147
351	135079	SJ	N.A.	1	35-49	M	L	358.3	28.2	29.6	466.7	0.746304	8.8	Undetermined	104	W	3	111	5	415
357	10097	SJ	N.A.	2	20+	F?	R	246.3	N.A.	N.A.	N.A.	N.A.	N.A.	Undetermined	105	W	4	181	5	366
508	173336	SJ	N.A.	N.A.	50+	M	L	N.A.	N.A.	N.A.	N.A.	N.A.	N.A.	Undetermined	174	W	10	475	5	420
509	114199	SJ	N.A.	N.A.	20+	M	L	N.A.	N.A.	N.A.	N.A.	N.A.	N.A.	Detected	171	W	9	427	6	490
510	155081	SJ	N.A.	N.A.	50+	M	L	370.3	28.4	31	443.5	0.835949	9.6	Detected	173	W	10	446	1	70
510	155081	SJ	N.A.	N.A.	50+	M	L	370.3	28.4	31	443.5	0.835949	9.6	Detected	173	W	1	25	4	310
510	155081	SJ	N.A.	N.A.	50+	M	L	370.3	28.4	31	443.5	0.835949	9.6	Detected	173	W	4	165	5	425
511	133140	SJ	N.A.	N.A.	50+	F	L	204.6	24	25.6	413.6	0.494681	8.4	Undetermined	172	W	5	217	2	133
511	133140	SJ	N.A.	N.A.	50+	F	L	204.6	24	25.6	413.6	0.494681	8.4	Undetermined	172	W	5	230	5	381
511	133140	SJ	N.A.	N.A.	50+	F	L	204.6	24	25.6	413.6	0.494681	8.4	Undetermined	172	W	10	468	6	510
512	111035	SJ	N.A.	N.A.	35-49	F	L	301.9	26.2	24.8	460.8	0.655165	8.7	Undetected	167	W	5	234	4	259
512	111035	SJ	N.A.	N.A.	35-49	F	L	301.9	26.2	24.8	460.8	0.655165	8.7	Undetected	167	W	3	133	4	337
512	111035	SJ	N.A.	N.A.	35-49	F	L	301.9	26.2	24.8	460.8	0.655165	8.7	Undetected	167	W	5	214	5	364
513	127232	SJ	N.A.	N.A.	20-34	F	L	250	21.9	25.2	431.2	0.579777	7.5	Undetected	170	W	5	220	1	58
514	136219	SJ	N.A.	N.A.	35-49	M	L	295.1	N.A.	N.A.	465	0.635624	N.A.	Detected	169	W	3	95	1	36
514	136219	SJ	N.A.	N.A.	35-49	M	L	295.1	N.A.	N.A.	465	0.635624	N.A.	Detected	169	B	1	34	2	151
514	136219	SJ	N.A.	N.A.	35-49	M	L	295.1	N.A.	N.A.	465	0.635624	N.A.	Detected	169	W	1	46	5	416
516	126023	SJ	N.A.	N.A.	50+	F	L	N.A.	N.A.	N.A.	N.A.	N.A.	N.A.	Detected	164	W	9	398	1	1
517	131392	SJ	N.A.	N.A.	35-49	M?	L	292.2	26.7	26.9	439.8	0.664393	8.8	Undetected	165	W	7	289	2	166
518	2087	SJ	N.A.	N.A.	50+	M	L	482	28.3	31.3	505.9	0.952757	9.7	Undetermined	163	W	4	174	1	21
518	2087	SJ	N.A.	N.A.	50+	M	L	482	28.3	31.3	505.9	0.952757	9.7	Undetermined	163	W	7	320	3	205
518	2087	SJ	N.A.	N.A.	50+	M	L	482	28.3	31.3	505.9	0.952757	9.7	Undetermined	163	W	2	72	3	229
519	146374	SJ	N.A.	N.A.	20-34	M	L	366	27.2	29.7	471.3	0.776575	9.1	Undetermined	156	W	2	79	6	453
521	114478	SJ	N.A.	N.A.	35-49	F	L	195.6	23.9	24.9	457.26	0.427765	8	Undetermined	157	W	8	336	4	300
522	143231	SJ	N.A.	N.A.	35-49	M	L	418.8	31	29.5	471.5	0.888229	9.6	Detected	159	W	6	285	3	250
522	143231	SJ	N.A.	N.A.	35-49	M	L	418.8	31	29.5	471.5	0.888229	9.6	Detected	159	W	5	190	5	347
522	143231	SJ	N.A.	N.A.	35-49	M	L	418.8	31	29.5	471.5	0.888229	9.6	Detected	159	W	11	477	6	463
523	7017	SJ	N.A.	N.A.	35-49	M	L	363.9	28.2	27.1	443.7	0.820149	9.1	Detected	161	W	7	297	5	407
524	139238	SJ	N.A.	N.A.	35-49	F	R	226.8	24.9	27.1	437.2	0.518756	8.2	Undetermined	160	W	7	301	2	95
524	139238	SJ	N.A.	N.A.	35-49	F	R	226.8	24.9	27.1	437.2	0.518756	8.2	Undetermined	160	W	1	47	5	391
524	139238	SJ	N.A.	N.A.	35-49	F	R	226.8	24.9	27.1	437.2	0.518756	8.2	Undetermined	160	W	7	302	6	512
525	175353	SJ	N.A.	N.A.	20-34	M?	R	N.A.	N.A.	N.A.	N.A.	N.A.	N.A.	Detected	166	W	3	135	5	390
526	127289	SJ	N.A.	N.A.	50+	F	L	293.1	21.8	25	409	0.716626	7.7	Undetermined	162	W	11	506	4	332
527	129065	SJ	N.A.	N.A.	20-34	M	L	382.5	31.5	28.2	442.6	0.864211	9.9	Detected	155	W	9	418	3	233
527	129065	SJ	N.A.	N.A.	20-34	M	L	382.5	31.5	28.2	442.6	0.864211	9.9	Detected	155	W	6	274	6	445
527	129065	SJ	N.A.	N.A.	20-34	M	L	382.5	31.5	28.2	442.6	0.864211	9.9	Detected	155	W	4	187	6	485
529	4012	SJ	N.A.	N.A.	20-34	F	L	294.7	24.4	24.4	417.2	0.706376	7.8	Undetected	195	W	1	7	5	385
530	7163	SJ	N.A.	N.A.	50+	F	R	191.2	22.8	23.9	403	0.474442	7.7	Undetermined	193	W	1	20	5	398
531	9048	SJ	N.A.	N.A.	35-49	M?	L	N.A.	N.A.	N.A.	N.A.	N.A.	N.A.	Undetermined	202	W	8	373	5	367
533	11005	SJ	N.A.	N.A.	35-49	F?	L	247.7	N.A.	N.A.	N.A.	N.A.	N.A.	Undetermined	198	W	6	238	5	412
535	17116	SJ	N.A.	N.A.	35-49	F	L	266.1	24.6	26.3	435.3	0.611303	8.2	Undetermined	194	W	10	463	2	104
535	17116	SJ	N.A.	N.A.	35-49	F	L	266.1	24.6	26.3	435.3	0.611303	8.2	Undetermined	194	W	11	493	3	189
535	17116	SJ	N.A.	N.A.	35-49	F	L	266.1	24.6	26.3	435.3	0.611303	8.2	Undetermined	194	W	5	204	4	290
536	18081	SJ	N.A.	N.A.	35-49	M	L	N.A.	N.A.	N.A.	N.A.	N.A.	N.A.	Detected	203	W	3	123	4	297
538	102283	SJ	N.A.	N.A.	20+	N.A.	R	N.A.	N.A.	N.A.	N.A.	N.A.	N.A.	Undetermined	199	W	8	379	4	304
539	20179	SJ	N.A.	N.A.	35-49	F	L	352.7	21.5	29.7	424.3	0.807683	8.4	Detected	192	W	6	282	6	481
540	104293	SJ	N.A.	N.A.	35-49	F?	L	253.4	N.A.	N.A.	N.A.	N.A.	N.A.	Undetermined	183	W	9	411	4	288
541	102387	SJ	N.A.	N.A.	20+	F?	R	N.A.	N.A.	N.A.	N.A.	N.A.	N.A.	Undetected	204	W	2	85	3	174
543	104295	SJ	N.A.	N.A.	20-34	F	L	237.5	23.9	22.5	429.9	0.552454	7.5	Undetermined	189	W	8	353	6	427
544	105076	SJ	N.A.	N.A.	35-49	M?	L	N.A.	N.A.	N.A.	N.A.	N.A.	N.A.	Undetermined	200	W	5	221	5	368
545	105401	SJ	N.A.	N.A.	35-49	M	R	N.A.	N.A.	N.A.	N.A.	N.A.	N.A.	Detected	205	W	7	322	4	299
546	105536	SJ	N.A.	N.A.	20-34	F	R	228	26	22.7	389.9	0.584765	8.2	Detected	175	W	5	229	2	142
548	112143	SJ	N.A.	N.A.	50+	F	L	237.4	24	24.8	442.9	0.536013	8.2	Undetected	188	W	7	295	5	359
548	112143	SJ	N.A.	N.A.	50+	F	L	237.4	24	24.8	442.9	0.536013	8.2	Undetected	188	W	11	494	6	465
548	112143	SJ	N.A.	N.A.	50+	F	L	237.4	24	24.8	442.9	0.536013	8.2	Undetected	188	B	8	372	6	466
549	114289	SJ	N.A.	N.A.	35-49	M	L	419.2	N.A.	N.A.	N.A.	N.A.	N.A.	Detected	181	W	5	216	6	472
551	116031	SJ	N.A.	N.A.	35-49	I	L	276.8	26.6	26.6	438.01	0.631949	8.5	Detected	184	W	4	182	3	234
552	115409	SJ	N.A.	N.A.	20+	F?	L	257.7	N.A.	N.A.	N.A.	N.A.	N.A.	Undetected	191	W	7	334	1	16
552	115409	SJ	N.A.	N.A.	20+	F?	L	257.7	N.A.	N.A.	N.A.	N.A.	N.A.	Undetected	191	W	10	430	2	143
552	115409	SJ	N.A.	N.A.	20+	F?	L	257.7	N.A.	N.A.	N.A.	N.A.	N.A.	Undetected	191	W	1	33	3	200
554	122138	SJ	N.A.	N.A.	50+	F	L	245.6	22.93	27.3	436	0.563303	8.1	Undetermined	179	W	3	115	6	437
555	127197	SJ	N.A.	N.A.	20-34	M	L	492	30.6	28.6	491.8	1.00041	9.7	Undetected	196	W	3	125	6	494
556	127517	SJ	N.A.	N.A.	35-49	M	L	N.A.	N.A.	N.A.	N.A.	N.A.	N.A.	Detected	210	W	9	406	6	464
560	132163	SJ	N.A.	N.A.	35-49	M	L	433.7	26.3	27.3	446.2	0.971986	9.2	Undetected	186	W	8	376	2	150
561	132167	SJ	N.A.	N.A.	50+	F	L	235.4	26.01	26.5	429.1	0.54626	8.4	Undetermined	152	W	4	144	3	220
561	132167	SJ	N.A.	N.A.	50+	F	L	235.4	26.01	26.5	429.1	0.54626	8.4	Undetermined	152	W	6	247	5	346
561	132167	SJ	N.A.	N.A.	50+	F	L	235.4	26.01	26.5	429.1	0.54626	8.4	Undetermined	152	W	9	420	6	477
562	144486	SJ	N.A.	N.A.	35-49	M	L	N.A.	N.A.	N.A.	N.A.	N.A.	N.A.	Detected	207	W	10	464	4	313
562	138111	SJ	N.A.	N.A.	35-49	M	R	468.2	25.5	35.5	468.3	0.999786	9.9	Detected	187	W	9	410	6	488
565	144579	SJ	N.A.	N.A.	50+	F?	R	N.A.	N.A.	N.A.	N.A.	N.A.	N.A.	Undetermined	154	W	3	102	2	167
566	145211	SJ	N.A.	N.A.	20+	I	R	303.5	24.8	29.8	425.7	0.712943	8.8	Undetermined	182	W	3	116	1	59
566	145211	SJ	N.A.	N.A.	20+	I	R	303.5	24.8	29.8	425.7	0.712943	8.8	Undetermined	182	W	4	167	2	96
566	145211	SJ	N.A.	N.A.	20+	I	R	303.5	24.8	29.8	425.7	0.712943	8.8	Undetermined	182	W	8	380	2	106
567	147043	SJ	N.A.	N.A.	20-34	M	L	335.4	24.5	25.8	450.1	0.745168	8.2	Detected	151	W	11	491	6	499
570	148106	SJ	N.A.	N.A.	35-49	M	R	442.3	26.5	26.7	475.7	0.929788	8.4	Detected	158	W	3	130	1	85
571	153074	SJ	N.A.	N.A.	20+	N.A.	L	229	22	24	407.8	0.56155	7.1	Detected	185	W	7	327	3	244
571	153074	SJ	N.A.	N.A.	20+	N.A.	L	229	22	24	407.8	0.56155	7.1	Detected	185	W	4	189	6	433
571	153074	SJ	N.A.	N.A.	20+	N.A.	L	229	22	24	407.8	0.56155	7.1	Detected	185	W	2	52	6	498
572	149316	SJ	N.A.	N.A.	20+	N.A.	L	324.9	30.8	28.3	485.5	0.669207	9.4	Undetected	180	W	11	517	4	256
573	155211	SJ	N.A.	N.A.	35-49	M?	L	319.5	25.6	26.6	436.8	0.731456	8.7	Undetermined	150	W	7	307	2	99
573	155211	SJ	N.A.	N.A.	35-49	M?	L	319.5	25.6	26.6	436.8	0.731456	8.7	Undetermined	150	W	7	323	3	204
573	155211	SJ	N.A.	N.A.	35-49	M?	L	319.5	25.6	26.6	436.8	0.731456	8.7	Undetermined	150	W	3	126	5	419
575	176354	SJ	N.A.	N.A.	35-49	M	L	386.8	27.5	27.3	460.9	0.839228	8.9	Undetected	176	W	11	512	6	508
577	164379	SJ	N.A.	N.A.	35-49	F?	R	235.6	N.A.	N.A.	394.2	0.597666	N.A.	Undetermined	177	W	5	224	6	461
579	173328	SJ	N.A.	N.A.	20-34	M	L	416.3	29.2	29.1	444.6	0.936357	9.7	Detected	153	W	7	314	5	362
580	161312	SJ	N.A.	N.A.	35-49	M?	L	298.1	26.3	25.6	437.7	0.68106	9	Undetermined	178	W	6	258	1	64
581	180161	SJ	N.A.	N.A.	20+	N.A.	R	N.A.	N.A.	N.A.	N.A.	N.A.	N.A.	Undetected	208	W	1	40	5	350
582	161322	SJ	N.A.	N.A.	50+	M	L	N.A.	N.A.	N.A.	N.A.	N.A.	N.A.	Detected	206	W	1	5	2	170
583	160316	SJ	N.A.	N.A.	35-49	M	L	435.5	25.1	30.7	470.3	0.926005	9.1	Detected	197	W	3	117	6	440
584	177065	SJ	N.A.	N.A.	50+	F	L	335.8	29	30.7	494	0.677733	9.8	Detected	190	W	4	149	3	190
585	179151	SJ	N.A.	N.A.	35-49	F?	R	N.A.	N.A.	N.A.	N.A.	N.A.	N.A.	Detected	201	W	3	97	3	238
647	127361	SJ	N.A.	N.A.	35-49	M	L	N.A.	N.A.	N.A.	N.A.	N.A.	N.A.	Detected	209	W	2	77	2	98
648	174053	SJ	N.A.	N.A.	20-34	F?	L	251.9	N.A.	N.A.	386.2	0.652253	N.A.	Undetermined	168	W	8	375	1	26
p1/604	1938	BH	2	N.A.	20+	F	R	201.2	25.5	23.9	N.A.	N.A.	7.7	Undetermined	97	W	5	207	1	42
p10/602	738	BH	1	N.A.	35-49	F	L	186.5	25.5	25.9	401.4	0.464624	7.9	Undetermined	106	W	9	429	5	414
p11/646	1478.2	BH	2	N.A.	20-34	F	R	282.5	23.6	26.8	419.7	0.6731	9	Undetermined	107	W	8	358	5	384
p12/626	2163	BH	2	N.A.	20-34	F	L	210.8	24.5	22.7	414.5	0.508565	7.5	Undetermined	108	W	6	267	5	352
p13/618	2356	BH	1	N.A.	35-49	F	L	271.8	23.8	27.9	414.3	0.656046	7.9	Undetermined	109	W	3	141	5	342
p14/616	2088	BH	2	N.A.	35-49	F	L	207.5	28.7	27.3	426	0.487089	8.7	Undetermined	110	W	9	409	4	323
p15/624	2636	BH	2	N.A.	35-49	F	L	179.1	23.3	25.7	423.6	0.422805	7.6	Undetected	111	W	9	415	6	454
p16/593	1352	BH	2	N.A.	50+	F	R	277.4	25.5	26.7	412.9	0.671833	7.8	Undetermined	112	W	7	293	6	487
p17/639	1429	BH	2	N.A.	35-49	F	R	163.4	24	25	N.A.	N.A.	7.9	Detected	113	W	8	350	6	503
p18/630	1966	BH	2	N.A.	35-49	F	L	181.1	25.8	26.4	399.6	0.453203	7.9	Undetermined	114	W	2	83	1	68
p19/600	89	BH	2	N.A.	50+	F?	L	204.3	24.8	24.1	413.4	0.494194	7.5	Undetermined	115	W	11	510	4	305
p2/625	367	BH	2	N.A.	50+	N.A.	L	184.9	28.7	29.6	N.A.	N.A.	8.9	Undetermined	98	W	4	150	4	269
p20/606	2629	BH	2	N.A.	20+	F	L	219.1	27.6	26.7	440.5	0.497389	8.4	Undetermined	116	W	3	103	3	208
p21/613	29	BH	2	N.A.	35-49	N.A.	L	201.6	26.3	26.9	393.1	0.512847	8	Undetermined	117	W	11	513	3	171
p22/605	2436	BH	1	N.A.	35-49	N.A.	R	75.4	25.1	28.3	N.A.	N.A.	8.6	Undetermined	118	W	8	374	3	173
p23/611	650	BH	1	N.A.	50+	M	L	263.2	29.1	29.9	N.A.	N.A.	9.1	Undetermined	119	W	11	504	3	251
p24/612	754	BH	1	N.A.	35-49	F	L	283.2	29.4	25.5	428.6	0.660756	8.4	Undetermined	120	W	6	253	5	377
p25/592	2324	BH	1	N.A.	20-34	F	L	192	25.9	27.4	N.A.	N.A.	8.1	Undetected	121	W	10	443	4	329
p26/610	2173	BH	1	N.A.	50+	F	L	217.3	26.1	27.2	436.1	0.49828	8.3	Undetermined	122	W	5	195	3	246
p27/609	2692	BH	2	N.A.	35-49	F	L	259.3	26.7	25	439.4	0.590123	7.9	Undetermined	123	W	9	424	1	67
p28/640	2701.2	BH	1	N.A.	20-34	F	R	236.9	27.1	25.5	400.4	0.591658	8.1	Undetected	124	W	3	99	5	371
p29/643	2714.2	BH	1	N.A.	50+	M	L	404.6	27.8	28.9	440.9	0.917668	9	Undetected	125	W	8	359	2	136
p3/601	596	BH	2	N.A.	50+	F	R	186.8	29.1	27	411.3	0.45417	8.5	Undetermined	99	W	5	201	1	44
p30/607	1358	BH	2	N.A.	50+	F	L	185.8	25.8	26.5	397.5	0.467421	7.9	Detected	126	W	10	447	1	66
p31/645	69.2	BH	2	N.A.	35-49	F	L	170.3	23.1	25.9	430.7	0.395403	9.2	Undetermined	127	W	4	152	2	117
p32/629	406	BH	2	N.A.	20-34	F	L	166.3	20.9	22.1	427	0.389461	8.4	Undetermined	128	W	2	59	1	14
p33/619	1355	BH	2	N.A.	20-34	F	L	244.7	28.1	27.2	454	0.538987	9	Undetermined	129	W	7	332	6	483
p35/608	774	BH	1	N.A.	35-49	M	L	298	24.9	28.2	454.4	0.65581	10.2	Undetermined	130	W	5	212	1	13
p35/635	1951	BH	2	N.A.	35-49	F	R	171.7	25.5	20.2	378	0.454233	8.7	Undetermined	131	W	6	239	6	509
p36/627	2039	BH	2	N.A.	20-34	F	L	209.7	23	25.5	399	0.525564	9.3	Undetected	132	W	11	483	3	210
p37/597	687	BH	1	N.A.	20-34	F	L	N.A.	N.A.	N.A.	N.A.	N.A.	N.A.	Undetermined	133	W	6	275	5	380
p38/614	529	BH	1	N.A.	20-34	M	L	405.5	32	29.3	470.6	0.861666	9.6	Undetected	135	W	3	137	3	231
p39/599	764	BH	1	N.A.	50+	F?	R	N.A.	N.A.	N.A.	N.A.	N.A.	N.A.	Undetermined	135	W	3	140	1	81
p4/623	771	BH	1	N.A.	50+	F?	L	247.1	27.6	28	424	0.582783	8.5	Undetected	100	W	3	101	3	195
p40/621	2720	BH	1	N.A.	20-34	M	R	354.6	29.6	28.1	455.13	0.779118	9.4	Undetermined	136	W	3	100	1	69
p41/617	1450	BH	2	N.A.	35-49	F	L	197.5	N.A.	N.A.	N.A.	N.A.	N.A.	Undetermined	137	W	10	434	5	413
p42/615	748	BH	1	N.A.	50+	F	R	215.5	24.7	27.8	422.3	0.510301	8.8	Undetected	138	W	11	511	6	431
p43/631	1471	BH	2	N.A.	20-34	F	L	197.9	21.8	27.6	448.9	0.440855	8.1	Undetermined	139	W	8	364	2	128
p44/598	174	BH	2	N.A.	50+	F	R	163.8	23.8	29.6	387.5	0.42271	9.1	Undetermined	140	W	10	452	6	473
p45/636	2050	BH	2	N.A.	20-34	F	L	274.8	25.8	28.5	408.2	0.673199	8.4	Undetermined	141	W	7	315	2	145
p46/594	1985	BH	2	N.A.	35-49	F?	R	191.8	25.8	26.4	N.A.	N.A.	8.1	Detected	142	W	1	16	2	105
p47/641	1965.2	BH	2	N.A.	20-34	F	R	291.2	26.7	27.4	416.3	0.699496	8.4	Undetected	143	W	10	460	1	27
p48/642	1419.2	BH	2	N.A.	50+	F	R	177.2	27.6	27.5	413.4	0.428641	8.4	Undetermined	144	W	9	405	1	61
p49/633	2358	BH	1	N.A.	20-34	F	R	189.6	23.2	26	377.1	0.502784	7.7	Undetermined	145	W	1	6	1	4
p5/628	1423	BH	2	N.A.	50+	F	R	118	21.3	23.7	N.A.	N.A.	7	Undetermined	101	W	7	309	2	113
p50/595	675	BH	1	N.A.	35-49	F	R	264.2	25.2	26.4	389.3	0.678654	8	Detected	146	W	11	479	2	118
p51/635	755	BH	1	N.A.	20-34	F	L	250	26.9	27.7	N.A.	N.A.	8.5	Detected	147	W	2	51	2	121
p52/632	691	BH	1	N.A.	20-34	F	L	378.7	29.3	29.9	446.3	0.848532	9.2	Undetermined	148	W	4	157	5	394
p6/603	176	BH	2	N.A.	35-49	F	L	266.3	29.7	27.3	425.7	0.625558	8.7	Undetermined	102	W	3	136	2	149
p7/620	1542	BH	1	N.A.	35-49	F	L	247.1	24.5	26.1	406.5	0.607872	7.8	Undetected	103	W	9	421	1	49
p8/622	1433	BH	2	N.A.	35-49	F?	R	166.5	26.7	22.9	386.2	0.431124	7.6	Undetected	104	W	1	10	1	20
p9/596	800	BH	1	N.A.	35-49	M	L	310.4	29	31.6	474.1	0.654714	9.2	Undetermined	105	W	1	3	6	467

## Sheet: MS1 Injection list 
Batch 1		Batch 2		Batch 3		Batch 4		Batch 5		Batch 6
Injection order	Sample (Injection ID)	Injection order	Sample (Injection ID)	Injection order	Sample (Injection ID)	Injection order	Sample (Injection ID)	Injection order	Sample (Injection ID)	Injection order	Sample (Injection ID)
1	Blank_1_1	123	Blank_2_1	245	Blank_3_1	367	Blank_4_1	489	Blank_5_1	611	Blank_6_1
2	Blank_1_2	124	Blank_2_2	246	Blank_3_2	368	Blank_4_2	490	Blank_5_2	612	Blank_6_2
3	Blank_1_3	125	Blank_2_3	247	Blank_3_3	369	Blank_4_3	491	Blank_5_3	613	Blank_6_3
4	Blank_1_4	126	Blank_2_4	248	Blank_3_4	370	Blank_4_4	492	Blank_5_4	614	Blank_6_4
5	Blank_1_5	127	Blank_2_5	249	Blank_3_5	371	Blank_4_5	493	Blank_5_5	615	Blank_6_5
6	Blank_1_6	128	Blank_2_6	250	Blank_3_6	372	Blank_4_6	494	Blank_5_6	616	Blank_6_6
7	Blank_1_ext_1	129	Blank_2_ext_1	251	Blank_3_ext_1	373	Blank_4_ext_1	495	Blank_5_ext_1	617	Blank_6_ext_1
8	Blank_1_ext_2	130	Blank_2_ext_2	252	Blank_3_ext_2	374	Blank_4_ext_2	496	Blank_5_ext_2	618	Blank_6_ext_2
9	QC_Col_1_1	131	QC_Col_2_1	253	QC_Col_3_1	375	QC_Col_4_1	497	QC_Col_5_1	619	QC_Col_6_1
10	QC_1_1	132	QC_2_1	254	QC_3_1	376	QC_4_1	498	QC_5_1	620	QC_6_1
11	QC_1_2	133	QC_2_2	255	QC_3_2	377	QC_4_2	499	QC_5_2	621	QC_6_2
12	QC_1_3	134	QC_2_3	256	QC_3_3	378	QC_4_3	500	QC_5_3	622	QC_6_3
13	Blank_1_ext_3	135	Blank_2_ext_3	257	Blank_3_ext_3	379	Blank_4_ext_3	501	Blank_5_ext_3	623	Blank_6_ext_3
14	QC_1_4	136	QC_2_4	258	QC_3_4	380	QC_4_4	502	QC_5_4	624	QC_6_4
15	QC_1_5	137	QC_2_5	259	QC_3_5	381	QC_4_5	503	QC_5_5	625	QC_6_5
16	QC_1_6	138	QC_2_6	260	QC_3_6	382	QC_4_6	504	QC_5_6	626	QC_6_6
17	QC_1_7	139	QC_2_7	261	QC_3_7	383	QC_4_7	505	QC_5_7	627	QC_6_7
18	1	140	86	262	171	384	256	506	341	628	426
19	2	141	87	263	172	385	257	507	342	629	427
20	3	142	88	264	173	386	258	508	343	630	428
21	4	143	89	265	174	387	259	509	344	631	429
22	5	144	90	266	175	388	260	510	345	632	430
23	6	145	91	267	176	389	261	511	346	633	431
24	7	146	92	268	177	390	262	512	347	634	432
25	8	147	93	269	178	391	263	513	348	635	433
26	9	148	94	270	179	392	264	514	349	636	434
27	QC_undetermined_1_1	149	QC_undetermined_2_1	271	QC_undetermined_3_1	393	QC_undetermined_4_1	515	QC_undetermined_5_1	637	QC_undetermined_6_1
28	QC_1_8	150	QC_2_8	272	QC_3_8	394	QC_4_8	516	QC_5_8	638	QC_6_8
29	10	151	95	273	180	395	265	517	350	639	435
30	11	152	96	274	181	396	266	518	351	640	436
31	12	153	97	275	182	397	267	519	352	641	437
32	13	154	98	276	183	398	268	520	353	642	438
33	14	155	99	277	184	399	269	521	354	643	439
34	15	156	100	278	185	400	270	522	355	644	440
35	16	157	101	279	186	401	271	523	356	645	441
36	17	158	102	280	187	402	272	524	357	646	442
37	18	159	103	281	188	403	273	525	358	647	443
38	QC_no_smoker_1_1	160	QC_no_smoker_2_1	282	QC_no_smoker_3_1	404	QC_no_smoker_4_1	526	QC_no_smoker_5_1	648	QC_no_smoker_6_1
39	QC_1_9	161	QC_2_9	283	QC_3_9	405	QC_4_9	527	QC_5_9	649	QC_6_9
40	19	162	104	284	189	406	274	528	359	650	444
41	20	163	105	285	190	407	275	529	360	651	445
42	21	164	106	286	191	408	276	530	361	652	446
43	22	165	107	287	192	409	277	531	362	653	447
44	23	166	108	288	193	410	278	532	363	654	448
45	24	167	109	289	194	411	279	533	364	655	449
46	25	168	110	290	195	412	280	534	365	656	450
47	26	169	111	291	196	413	281	535	366	657	451
48	27	170	112	292	197	414	282	536	367	658	452
49	QC_no_smoker_1_2	171	QC_no_smoker_2_2	293	QC_no_smoker_3_2	415	QC_no_smoker_4_2	537	QC_no_smoker_5_2	659	QC_no_smoker_6_2
50	QC_1_10	172	QC_2_10	294	QC_3_10	416	QC_4_10	538	QC_5_10	660	QC_6_10
51	28	173	113	295	198	417	283	539	368	661	453
52	29	174	114	296	199	418	284	540	369	662	454
53	30	175	115	297	200	419	285	541	370	663	455
54	31	176	116	298	201	420	286	542	371	664	456
55	32	177	117	299	202	421	287	543	372	665	457
56	33	178	118	300	203	422	288	544	373	666	458
57	34	179	119	301	204	423	289	545	374	667	459
58	35	180	120	302	205	424	290	546	375	668	460
59	36	181	121	303	206	425	291	547	376	669	461
60	QC_smoker_1_1	182	QC_smoker_2_1	304	QC_smoker_3_1	426	QC_smoker_4_1	548	QC_smoker_5_1	670	QC_smoker_6_1
61	QC_1_11	183	QC_2_11	305	QC_3_11	427	QC_4_11	549	QC_5_11	671	QC_6_11
62	37	184	122	306	207	428	292	550	377	672	462
63	38	185	123	307	208	429	293	551	378	673	463
64	39	186	124	308	209	430	294	552	379	674	464
65	40	187	125	309	210	431	295	553	380	675	465
66	41	188	126	310	211	432	296	554	381	676	466
67	42	189	127	311	212	433	297	555	382	677	467
68	43	190	128	312	213	434	298	556	383	678	468
69	44	191	129	313	214	435	299	557	384	679	469
70	45	192	130	314	215	436	300	558	385	680	470
71	QC_undetermined_1_2	193	QC_undetermined_2_2	315	QC_undetermined_3_2	437	QC_undetermined_4_2	559	QC_undetermined_5_2	681	QC_undetermined_6_2
72	QC_1_12	194	QC_2_12	316	QC_3_12	438	QC_4_12	560	QC_5_12	682	QC_6_12
73	46	195	131	317	216	439	301	561	386	683	471
74	47	196	132	318	217	440	302	562	387	684	472
75	48	197	133	319	218	441	303	563	388	685	473
76	49	198	134	320	219	442	304	564	389	686	474
77	50	199	135	321	220	443	305	565	390	687	475
78	51	200	136	322	221	444	306	566	391	688	476
79	52	201	137	323	222	445	307	567	392	689	477
80	53	202	138	324	223	446	308	568	393	690	478
81	54	203	139	325	224	447	309	569	394	691	479
82	QC_Col_1_2	204	QC_Col_2_2	326	QC_Col_3_2	448	QC_Col_4_2	570	QC_Col_5_2	692	QC_Col_6_2
83	QC_1_13	205	QC_2_13	327	QC_3_13	449	QC_4_13	571	QC_5_13	693	QC_6_13
84	55	206	140	328	225	450	310	572	395	694	480
85	56	207	141	329	226	451	311	573	396	695	481
86	57	208	142	330	227	452	312	574	397	696	482
87	58	209	143	331	228	453	313	575	398	697	483
88	59	210	144	332	229	454	314	576	399	698	484
89	60	211	145	333	230	455	315	577	400	699	485
90	61	212	146	334	231	456	316	578	401	700	486
91	62	213	147	335	232	457	317	579	402	701	487
92	63	214	148	336	233	458	318	580	403	702	488
93	QC_undetermined_1_3	215	QC_undetermined_2_3	337	QC_undetermined_3_3	459	QC_undetermined_4_3	581	QC_undetermined_5_3	703	QC_undetermined_6_3
94	QC_1_14	216	QC_2_14	338	QC_3_14	460	QC_4_14	582	QC_5_14	704	QC_6_14
95	64	217	149	339	234	461	319	583	404	705	489
96	65	218	150	340	235	462	320	584	405	706	490
97	66	219	151	341	236	463	321	585	406	707	491
98	67	220	152	342	237	464	322	586	407	708	492
99	68	221	153	343	238	465	323	587	408	709	493
100	69	222	154	344	239	466	324	588	409	710	494
101	70	223	155	345	240	467	325	589	410	711	495
102	71	224	156	346	241	468	326	590	411	712	496
103	72	225	157	347	242	469	327	591	412	713	497
104	QC_smoker_1_2	226	QC_smoker_2_2	348	QC_smoker_3_2	470	QC_smoker_4_2	592	QC_smoker_5_2	714	QC_smoker_6_2
105	QC_1_15	227	QC_2_15	349	QC_3_15	471	QC_4_15	593	QC_5_15	715	QC_6_15
106	73	228	158	350	243	472	328	594	413	716	498
107	74	229	159	351	244	473	329	595	414	717	499
108	75	230	160	352	245	474	330	596	415	718	500
109	76	231	161	353	246	475	331	597	416	719	501
110	77	232	162	354	247	476	332	598	417	720	502
111	78	233	163	355	248	477	333	599	418	721	503
112	79	234	164	356	249	478	334	600	419	722	504
113	80	235	165	357	250	479	335	601	420	723	505
114	81	236	166	358	251	480	336	602	421	724	506
115	QC_smoker_1_3	237	QC_smoker_2_3	359	QC_smoker_3_3	481	QC_smoker_4_3	603	QC_smoker_5_3	725	QC_smoker_6_3
116	QC_1_16	243	QC_2_16	365	QC_3_16	487	QC_4_16	609	QC_5_16	726	QC_6_16
117	82	238	167	360	252	482	337	604	422	727	507
118	83	239	168	361	253	483	338	605	423	728	508
119	84	240	169	362	254	484	339	606	424	729	509
120	85	241	170	363	255	485	340	607	425	730	510
121	QC_no_smoker_1_3	242	QC_no_smoker_2_3	364	QC_no_smoker_3_3	486	QC_no_smoker_4_3	608	QC_no_smoker_5_3	731	511
122	QC_Col_1_3	244	QC_Col_2_3	366	QC_Col_3_3	488	QC_Col_4_3	610	QC_Col_5_3	732	512
										733	513
										734	514
										735	515
										736	QC_6_17
										737	516
										738	517
										739	518
										740	519
										741	QC_no_smoker_6_3
										742	QC_Col_6_3

## Sheet: MSe Injection list 
Injection order	Sample (Injection ID)
1	Blank_1_1
2	Blank_1_2
3	Blank_1_3
4	Blank_1_4
5	Blank_1_5
6	Blank_1_6
7	Blank_1_ext_1
8	Blank_1_ext_2
9	QC_Col_1_1
10	QC_1_1
11	QC_1_2
12	QC_1_3
13	Blank_1_ext_3
14	QC_1_4
15	QC_1_5
16	QC_1_6
17	QC_1_7
18	345
19	27
20	396
21	210
22	166
23	170
24	363
25	454
26	118
27	371
28	QC_1_8
29	326
30	335
31	236
32	464
33	35
34	218
35	446
36	55
37	266
38	152
39	QC_1_9
40	155
41	153
42	181
43	334
44	407
45	339
46	338
47	75
48	198
49	348
50	QC_1_10
51	53
52	52
53	3
54	22
55	196
56	470
57	322
58	85
59	259
60	105
61	QC_1_11
62	508
63	429
64	98
65	16
66	12
67	87
68	233
69	174
70	63
71	231
72	QC_1_12
73	382
74	80
75	172
76	494
77	40
78	2
79	244
80	431
81	329
82	245
83	QC_1_13
84	188
85	50
86	390
87	389
88	97
89	10
90	299
91	256
92	222
93	503
94	QC_1_14
95	282
96	11
97	102
98	60
99	241
100	127
101	362
102	84
103	325
104	385
105	QC_1_15
106	307
107	237
108	313
109	9
110	328
111	121
112	23
113	142
114	157
115	403
116	QC_Col_1_2
117	QC_1_16
118	297
119	92
120	190
121	79
122	192
123	111
124	165
125	228
126	440
127	176
128	QC_1_17
129	250
130	349
131	488
132	43
133	263
134	350
135	268
136	103
137	25
138	203
139	QC_1_18
140	265
141	223
142	238
143	66
144	481
145	1
146	20
147	278
148	38
149	308
150	QC_1_19
151	359
152	132
153	195
154	393
155	48
156	372
157	5
158	321
159	291
160	232
161	QC_1_20
162	472
163	122
164	150
165	159
166	478
167	361
168	36
169	355
170	49
171	458
172	QC_1_21
173	399
174	70
175	33
176	58
177	320
178	30
179	154
180	65
181	507
182	490
183	QC_1_22
184	438
185	124
186	110
187	319
188	426
189	499
190	234
191	144
192	100
193	136
194	QC_1_23
195	74
196	185
197	442
198	432
199	QC_Col_1_3
