# Supplementary material for: Archaeometabolomics characterizes phenotypic differences in human cortical bone at a molecular level relating to tobacco use
Source: Sci Adv. 2024 Oct 4;10(40):eadn9317. doi: 10.1126/sciadv.adn9317 (PMC11451522; doi:10.1126/sciadv.adn9317)
Supplement: Supplementary file 2 — Data S1 to S4 [file sciadv.adn9317_data_s1_to_s4.zip › adn9317_data_s2.xlsx]

## Sheet: Sheet1
Compound	Neutral mass (Da)	m/z	Charge	Retention time (min)	CCS (angstrom^2)	M15.VIP[2]	2.44693 * M15.VIP[2]cvSE	Blank_1_ext_2	Blank_2_ext_3	Blank_3_ext_1	Blank_3_ext_2	Blank_3_ext_3	Blank_4_ext_1	Blank_4_ext_2	Blank_4_ext_3	Blank_5_ext_1	Blank_5_ext_2	Blank_5_ext_3	Blank_6_ext_1	Blank_6_ext_2	Blank_6_ext_3	Blank_1_4	Blank_1_5	Blank_1_6	Blank_2_4	Blank_2_5	Blank_2_6	Blank_3_4	Blank_3_5	Blank_3_6	Blank_4_4	Blank_4_5	Blank_4_6	Blank_5_4	Blank_5_5	Blank_5_6	Blank_6_4	Blank_6_5	Blank_6_6	QC_undetected_1_1	QC_undetected_1_2	QC_undetected_1_3	QC_undetected_2_1	QC_undetected_2_2	QC_undetected_2_3	QC_undetected_3_1	QC_undetected_3_2	QC_undetected_3_3	QC_undetected_4_1
0.71_246.1226n	246.123	229.119	1	0.714117	152.327	1.13612	1.02004	0.593466	0	0	0	0.360127	0	0	0	0	0	0.818748	0	1.07717	0	0	0	0	0	0	0	0	0	0	0	0	0	0	0	0	0	0	0	52.0484	46.8699	41.3275	43.6268	42.0374	38.24	35.2727	25.9931	35.7155	37.2012
0.71_222.1259n	222.126	286.142	1	0.714117	165.276	1.05515	0.850045	0	0.231277	0	0	0.330922	0	0	0	0	0	1.69012	0.681619	0	0	0	0	0	0	0	0	0	0	0	0	0	0	0	0	0	0	0	0	79.3526	75.9336	63.6997	67.2484	59.0531	49.4763	54.4782	53.7488	53.2589	58.456
0.89_146.0935m/z		146.093	1	0.894517	129.656	1.67874	0.828932	0.516422	0	0	0.0164465	0	0	0.00786615	0.702057	0.00247934	0.685543	0	0	0.161722	0	0	0	0	0	0	0	0	0	0	0	0	0	0	0	0	0	0	0	97.1983	86.6353	84.7992	91.141	85.411	90.6863	93.6885	97.3659	99.2022	102.004
0.92_122.0539n	122.054	286.142	1	0.919917	165.276	1.58045	0.683846	0	0	0	0	0	0	0	0	0	0	0	0	0	0	0	0	0	0	0	0	0	0	0	0	0	0	0	0	0	0	0	0	64.9785	62.308	50.929	48.1587	38.9922	49.927	42.8259	44.5677	55.8686	62.5279
1.88_155.0822m/z		155.082	1	1.87523	131.599	1.41689	0.723301	0	0	0	0	0	0	0	0	0	0	0	0	0	0	0	0	0	0	0	0	0	0	0	0	0	0	0	0	0	0	0	0	55.5885	53.8411	20.4992	47.3577	47.8431	33.2568	27.3454	16.4532	29.3549	29.5217
2.08_381.1657n	381.166	414.199	1	2.08357	189.099	1.06326	0.933416	0	0	0	0	0	0	0	0	0	0	0	0	0	0	0	0	0	0	0	0	0	0	0	0	0	0	0	0	0	0	0	0	28.585	25.0465	27.3164	21.2452	24.2074	15.1419	23.0267	20.3218	18.7842	12.467
2.62_890.5376n	890.538	312.508	3	2.62473	420.393	1.14981	0.667161	0	0	0	0	0	0	0	0	0	0	0	0	0	0	0	0	0	0	0	0	0	0	0	0	0	0	0	0	0	0	0	0	28.3674	39.9247	89.2936	92.0391	91.0871	96.1332	104.259	112.776	108.801	105.773
2.70_287.1498m/z		287.15	2	2.70348	290.683	1.38091	0.598303	0	0	0	0	0	0	0	0	0	0	0	0	0	0	0	0	0	0	0	0	0	0	0	0	0	0	0	0	0	0	0	0	70.8424	79.263	79.5604	71.6212	60.6209	37.818	78.2486	81.113	71.5346	84.7123
2.78_609.2551m/z		609.255	1	2.77972	226.155	1.19815	0.58358	0	0	0	0	0	0	0	0	0	0	0	0	0	0	0	0	0	0	0	0	0	0	0	0	0	0	0	0	0	0	0	0	114.68	111.888	82.4657	102.162	107.46	66.9105	79.2142	78.7954	83.8027	79.0254
2.81_364.6969m/z		364.697	2	2.80512	321.472	1.48095	0.445692	0	0	0	0	0	0	0	0	0	0	0	0	0	0	0	0	0	0	0	0	0	0	0	0	0	0	0	0	0	0	0	0	144.116	155.821	434.747	466.196	432.752	493.228	379.445	403.982	440.994	426.634
2.86_398.2043m/z		398.204	1	2.85847	192.118	1.03071	0.493131	0	0	0	0	0	0	0	0	0	0	0	0	0	0	0	0	0	0	0	0	0	0	0	0	0	0	0	0	0	0	0	0	22.8613	34.3719	29.1813	17.7519	18.6183	25.9589	38.8471	35.3272	31.0377	29.2258
2.93_204.1065n	204.106	409.22	1	2.9347	201.275	1.19623	0.271032	0	0	0	0	0	0	0	0	0	0	0	0	0	0	0	0	0	0	0	0	0	0	0	0	0	0	0	0	0	0	0	0	54.8913	76.2829	133.608	136.63	137.975	162.941	132.657	149.628	132.995	138.423
3.01_421.7184m/z		421.718	2	3.01345	333.69	1.39359	0.375771	0	0	0	0	0	0	0	0	0	0	0	0	0	0	0	0	0	0	0	0	0	0	0	0	0	0	0	0	0	0	0	0	193.465	230.369	155.352	189.728	210.932	149.234	131.472	123.208	114.365	107.951
3.06_365.5105m/z		365.511	3	3.06427	469.086	1.60351	0.454262	0	0	0	0	0	0	0	0	0	0	0	0	0	0	0	0	0	0	0	0	0	0	0	0	0	0	0	0	0	0	0	0	460.202	529.465	558.519	494.011	523.225	615.818	661.677	645.292	584.626	626.397
3.09_547.7657m/z		547.766	2	3.08967	365.13	1.03246	0.596943	0	0	0	0	0	0	0	0	0	0	0	0	0	0	0	0	0	0	0	0	0	0	0	0	0	0	0	0	0	0	0	0	71.0061	78.5308	100.688	89.1764	92.0438	94.9742	82.6432	81.4718	96.8208	79.7854
3.12_189.0871m/z		189.087	1	3.11508	143.691	1.21957	0.419028	0	0	0	0	0	0	0	0	0	0	0	0	0	0	0	0	0	0	0	0	0	0	0	0	0	0	0	0	0	0	0	0	26.5226	40.4032	34.6611	37.8564	38.3699	27.7208	28.5636	23.2131	24.9599	28.0344
3.12_386.2041m/z		386.204	2	3.11508	324.465	1.19256	0.472283	0	0	0	0	0	0	0	0	0	0	0	0	0	0	0	0	0	0	0	0	0	0	0	0	0	0	0	0	0	0	0	0	63.7128	37.8175	41.9332	63.2307	56.2992	46.2987	60.044	26.5114	59.8086	41.1764
3.12_1120.5850n	1120.58	389.19	3	3.11508	478.85	1.8616	0.41156	0	0	0	0	0	0	0	0	0	0	0	0	0	0	0	0	0	0	0	0	0	0	0	0	0	0	0	0	0	0	0	0	1022.82	949.046	820.913	759.893	816.969	967.615	774.812	728.54	860.965	863.655
3.17_1031.5350n	1031.53	359.507	3	3.16843	474.283	1.62857	0.455338	0	0	0	0	0	0	0	0	0	0	0	0	0	0	0	0	0	0	0	0	0	0	0	0	0	0	0	0	0	0	0	0	495.511	512.209	448.215	334.488	265.106	168.378	398.809	392.097	311.853	331.945
3.17_433.7302m/z		433.73	2	3.16843	327.117	1.38633	0.457887	0	0	0	0	0	0	0	0	0	0	0	0	0	0	0	0	0	0	0	0	0	0	0	0	0	0	0	0	0	0	0	0	205.363	179.671	195.529	192.431	205.396	192.412	176.365	169.889	223.036	229.635
3.22_399.2083m/z		399.208	2	3.21925	327.559	1.16438	0.397135	0	0	0	0	0	0	0	0	0	0	0	0	0	0	0	0	0	0	0	0	0	0	0	0	0	0	0	0	0	0	0	0	82.7678	95.4	89.4524	104.085	117.442	126.297	111.925	133.278	116.413	113.246
3.32_365.1756m/z		365.176	2	3.32342	314.67	1.87241	0.333939	0	0	0	0	0	0	0	0	0	0	0	0	0	0	0	0	0	0	0	0	0	0	0	0	0	0	0	0	0	0	0	0	89.9817	95.5763	111.913	88.3136	94.4087	109.929	122.676	101.43	115.53	115.863
3.32_379.1750m/z		379.175	2	3.32342	317.874	2.07006	0.490774	0	0	0	0	0	0	0	0	0	0	0	0	0	0	0	0	0	0	0	0	0	0	0	0	0	0	0	0	0	0	0	0	209.867	183.617	220.562	190.59	180.64	232.084	246.596	238.643	223.01	249.855
3.32_937.4094n	937.409	469.712	2	3.32342	333.142	1.97475	0.286127	0	0	0	0	0	0	0	0	0	0	0	0	0	0	0	0	0	0	0	0	0	0	0	0	0	0	0	0	0	0	0	0	412.261	315.866	417.081	332.417	326	457.364	494.685	476.995	479.694	533.238
3.35_549.3054n	549.305	297.642	2	3.34882	294.271	1.9028	0.368019	0	0	0	0	0	0	0	0	0	0	0	0	0	0	0.0345289	0	0	0	0	0	0.437771	0	0	0	0	0	0	0	0	0	0	0	71.5628	73.4716	76.0451	67.6378	60.532	74.9437	85.86	84.0264	71.2096	104.614
3.35_320.1726m/z		320.173	1	3.34882	174.388	1.11954	0.574416	0	0	0	0	0	0	0	0	0	0	0	0	0	0	0	0	0	0	0	0	0	0	0	0	0	0	0	0	0	0	0	0	62.61	67.1699	32.0805	32.4109	46.8384	75.1404	84.4634	66.9411	73.6143	70.4934
3.37_434.1932m/z		434.193	2	3.37423	333.536	1.67969	0.402279	0	0	0	0	0	0	0	0	0	0	0	0	0	0	0	0	0	0	0	0	0	0	0	0	0	0	0	0	0	0	0	0	395.918	333.235	383.176	420.636	395.675	365.277	336.091	325.939	412.591	466.586
3.40_912.4900n	912.49	479.234	2	3.39963	342.378	1.23706	0.287769	0	0	0	0	0	0	0	0	0	0	0	0	0	0	0	0	0	0	0	0	0	0	0	0	0	0	0	0	0	0	0	0	392.112	399.815	447.457	401.955	320.137	235.546	217.167	205.158	229.086	214.467
3.43_797.4588n	797.459	421.719	2	3.42505	333.69	1.05915	0.405966	0	0	0	0	0	0	0	0	0	0	0	0	0	0	0	0	0	0	0	0	0	0	0	0	0	0	0	0	0	0	0	0	253.023	245.226	198.597	221.086	200.048	137.458	111.632	76.5548	101.181	96.7249
3.48_570.3202n	570.32	308.149	2	3.4784	290.222	1.29033	0.439066	0	0	0	0	0	0	0	0	0	0	0	0	0	0	0	0	0	0	0	0	0	0	0	0	0	0	0	0	0	0	0	0	55.6084	63.8222	45.35	22.6911	39.4286	84.0283	78.8951	77.9191	78.8289	87.0859
3.50_136.0766m/z		136.077	1	3.5038	130.422	1.25585	0.517291	0	0	0	0	0	0	0	0	0.547951	0	0	0	0	0	0	0	0	0	0	0	0	0	0	0	0	0	0	0	0	0	0	0	46.2017	46.8421	16.6592	34.0873	51.4167	58.8182	61.7642	52.8098	62.8142	59.0878
3.55_370.6967m/z		370.697	2	3.55462	327.986	1.59635	0.634995	0	0	0	0	0	0	0	0	0	0	0	0	0	0	0	0	0	0	0	0	0	0	0	0	0	0	0	0	0	0	0	0	74.5974	64.7516	71.8012	62.7246	65.5775	80.0454	70.0035	81.2215	72.1027	79.1601
3.63_425.1875m/z		425.188	2	3.63337	320.625	1.68984	0.440595	0	0	0	0	0	0	0	0	0	0	0	0	0	0	0	0	0	0	0	0	0	0	0	0	0	0	0	0	0	0	0	0	425.25	423.31	316.432	175.463	97.9033	199.913	333.471	312.223	257.762	262.384
3.89_365.6632m/z		365.663	2	3.88998	307.673	1.28312	0.609426	0	0	0	0	0	0	0	0	0	0	0	0	0	0	0	0	0	0	0	0	0	0	0	0	0	0	0	0	0	0	0	0	378.249	390.098	307.926	349.806	330.028	335.21	263.024	284.295	347.481	367.165
4.02_755.3730n	755.373	378.694	2	4.01957	324.578	1.43468	0.556372	0	0	0	0	0	0	0	0	0	0	0	0	0	0	0	0	0	0	0	0	0	0	0	0	0	0	0	0	0	0	0	0	31.2805	51.8579	60.3241	45.9282	37.3007	61.5876	57.6896	62.1247	56.0939	28.5239
4.28_517.7918m/z		517.792	2	4.2787	353.955	1.3052	0.940833	0	0	0	0	0	0	0	0	0	0	0	0	0	0	0	0	0	0	0	0	0	0	0	0	0	0	0	0	0	0	0	0	22.7398	43.6646	40.1512	54.041	53.7095	56.2255	54.9952	47.0987	52.6412	48.6772
5.41_236.0996n	236.1	237.107	1	5.41438	157.787	1.47582	0.842113	0	0	0	0	0	0	0	0.301456	0	0	0	0	0	0	0	0	0	0	0	0	0	0	0	0	0	0	0	0	0	0	0	0	223.791	202.932	199.826	191.931	182.162	173.22	154.309	162.756	206.561	210.777
7.51_149.0241m/z		149.024	1	7.5079	121.355	1.22507	0.839404	6.07078	10.1273	12.0421	0.775586	7.07222	4.50727	6.75524	11.0241	0	4.25508	2.16286	0	9.19415	0	12.2354	0	0	5.30797	0.923739	6.32773	8.70406	7.54589	9.37249	3.22146	1.57445	0	3.86996	0	2.72097	0	3.71473	0	763.968	652.799	393.069	344.583	302.114	352.345	539.214	404.613	356.62	428.811
7.71_243.0847m/z		243.085	1	7.7137	153.791	2.2718	0.514108	0	0	0	0	0	0	0	0	0	0	0	0	0	0	0	0	0	0	0	0	0	0	0	0	0	0	0	0	0	0	0	0	75.1957	74.6747	61.2025	61.5387	50.7962	60.9383	61.9245	61.3962	54.8463	63.7578
7.87_218.1373n	218.137	257.1	1	7.86868	160.803	2.00384	0.381317	0	0	0	0	0	0	0	0	0	0	0	0	0	0	0	0	0	0	0	0	0	0	0	0	0	0	0	0	0	0	0	0	110.994	100.545	85.1799	80.4325	80.3773	79.9237	85.0014	87.9682	76.9315	83.0052
7.87_120.0642n	120.064	279.091	1	7.86868	172.182	1.14369	0.992434	0	0	0	0.891279	0.952308	0	0	0	0	0	0	0	0	0	0	0	0	0	0	0	0	0	0	0	0	0	0	0	0	0	0	0	40.7217	42.453	47.6146	43.7047	41.9171	39.3566	43.0176	39.442	35.9989	47.7336
8.02_270.1088n	270.109	271.116	1	8.02373	165.684	2.14258	0.511986	0	0	0	0	0	0	0	0	0	0	0	0	0	0	0	0	0	0	0	0	0	0	0	0	0	0	0	0	0	0	0	0	89.8074	82.901	67.2528	66.9464	63.6252	60.4979	72.4555	65.6346	56.513	66.5039
8.15_285.1314m/z		285.131	1	8.1533	170.369	1.09512	0.634062	0	0	0	0	0	0	0	0	0	0	0	0	0	0	0	0	0	0	0	0	0	0	0	0	0	0	0	0	0	0	0	0	28.8426	32.97	23.348	26.1042	19.4482	24.4576	28.0249	19.1791	22.1979	23.3724
8.20_446.1977m/z		446.198	2	8.20412	333.396	1.30129	0.634957	0	0	0	0	0	0	0	0	0	0	0	0	0	0	0	0	0	0	0	0	0	0	0	0	0	0	0	0	0	0	0	0	36.1496	36.5003	45.4811	49.4959	35.1488	34.839	39.4149	33.7282	33.33	33.3441
[truncated: 1,276 more columns]
