# Supplementary material for: Archaeometabolomics characterizes phenotypic differences in human cortical bone at a molecular level relating to tobacco use
Source: Sci Adv. 2024 Oct 4;10(40):eadn9317. doi: 10.1126/sciadv.adn9317 (PMC11451522; doi:10.1126/sciadv.adn9317)
Supplement: Supplementary file 2 — Data S1 to S4 [file sciadv.adn9317_data_s1_to_s4.zip › adn9317_data_s3.xlsx]

## Sheet: C18 CB VIP ID
Compound	Compound ID	Adducts	Formula	Score	Fragmentation Score	Mass Error (ppm)	Theoretical CCS (angstrom^2)	dCCS (angstrom^2)	Isotope Similarity	Theoretical Isotope Distribution	Link	Description	Neutral mass (Da)	m/z	Charge	Retention time (min)
0.71_222.1266n	53371	M+H-2H2O, M+ACN+Na	C13H18O3	38.2	0	4.73296			96.6229	100 - 14.4 - 1.57 - 0.128		(6S)-dehydrovomifoliol	222.127	286.142	1	0.714117
0.71_222.1266n	691	M+H-2H2O, M+ACN+Na	C13H18O3	38.2	0	4.73296			96.6229	100 - 14.4 - 1.57 - 0.128		Hydroxyibuprofen	222.127	286.142	1	0.714117
0.71_222.1266n	88204	M+H-2H2O, M+ACN+Na	C13H18O3	38.2	0	4.73296			96.6229	100 - 14.4 - 1.57 - 0.128	http://nonlinear.com/redirect/outbound?p=hmdb&param=HMDB32121	Annuionone B	222.127	286.142	1	0.714117
0.71_222.1266n	91833	M+H-2H2O, M+ACN+Na	C13H18O3	38.2	0	4.73296			96.6229	100 - 14.4 - 1.57 - 0.128	http://nonlinear.com/redirect/outbound?p=hmdb&param=HMDB36819	Dehydrovomifoliol	222.127	286.142	1	0.714117
0.71_222.1266n	93513	M+H-2H2O, M+ACN+Na	C13H18O3	38.2	0	4.73296			96.6229	100 - 14.4 - 1.57 - 0.128	http://nonlinear.com/redirect/outbound?p=hmdb&param=HMDB38894	Isoamyl p-anisate	222.127	286.142	1	0.714117
3.43_912.4904n	92724	M+2Na+H, M+2Na	C50H72O15	35.4	0	3.61195			81.304	100 - 55.5 - 18.2 - 4.39 - 0.86 - 0.143	http://nonlinear.com/redirect/outbound?p=hmdb&param=HMDB37925	Tragopogonsaponin K	912.49	479.234	2	3.42505
3.24_385.1968n	103733	2M+3H2O+2H, M+CH3OH+H	C16H27N5O6	37.4	0	1.70819			88.9488	100 - 19.7 - 3.07 - 0.351		Ala Ala Pro Gln	385.197	399.208	2	3.24465
3.24_385.1968n	103752	2M+3H2O+2H, M+CH3OH+H	C16H27N5O6	37.4	0	1.70819			88.9488	100 - 19.7 - 3.07 - 0.351		Ala Ala Gln Pro	385.197	399.208	2	3.24465
3.24_385.1968n	108293	2M+3H2O+2H, M+CH3OH+H	C16H27N5O6	37.4	0	1.70819			88.9488	100 - 19.7 - 3.07 - 0.351		Ala Pro Ala Gln	385.197	399.208	2	3.24465
3.24_385.1968n	108540	2M+3H2O+2H, M+CH3OH+H	C16H27N5O6	37.4	0	1.70819			88.9488	100 - 19.7 - 3.07 - 0.351		Ala Pro Gln Ala	385.197	399.208	2	3.24465
3.24_385.1968n	108692	2M+3H2O+2H, M+CH3OH+H	C16H27N5O6	37.4	0	1.70819			88.9488	100 - 19.7 - 3.07 - 0.351		Ala Gln Ala Pro	385.197	399.208	2	3.24465
3.24_385.1968n	108920	2M+3H2O+2H, M+CH3OH+H	C16H27N5O6	37.4	0	1.70819			88.9488	100 - 19.7 - 3.07 - 0.351		Ala Gln Pro Ala	385.197	399.208	2	3.24465
3.24_385.1968n	148136	2M+3H2O+2H, M+CH3OH+H	C16H27N5O6	37.4	0	1.70819			88.9488	100 - 19.7 - 3.07 - 0.351		Gly Asn Pro Val	385.197	399.208	2	3.24465
3.24_385.1968n	148231	2M+3H2O+2H, M+CH3OH+H	C16H27N5O6	37.4	0	1.70819			88.9488	100 - 19.7 - 3.07 - 0.351		Gly Asn Val Pro	385.197	399.208	2	3.24465
3.24_385.1968n	148516	2M+3H2O+2H, M+CH3OH+H	C16H27N5O6	37.4	0	1.70819			88.9488	100 - 19.7 - 3.07 - 0.351		Gly Pro Asn Val	385.197	399.208	2	3.24465
3.24_385.1968n	148630	2M+3H2O+2H, M+CH3OH+H	C16H27N5O6	37.4	0	1.70819			88.9488	100 - 19.7 - 3.07 - 0.351		Gly Pro Val Asn	385.197	399.208	2	3.24465
3.24_385.1968n	150511	2M+3H2O+2H, M+CH3OH+H	C16H27N5O6	37.4	0	1.70819			88.9488	100 - 19.7 - 3.07 - 0.351		Gly Val Asn Pro	385.197	399.208	2	3.24465
3.24_385.1968n	150530	2M+3H2O+2H, M+CH3OH+H	C16H27N5O6	37.4	0	1.70819			88.9488	100 - 19.7 - 3.07 - 0.351		Gly Val Pro Asn	385.197	399.208	2	3.24465
3.24_385.1968n	193736	2M+3H2O+2H, M+CH3OH+H	C16H27N5O6	37.4	0	1.70819			88.9488	100 - 19.7 - 3.07 - 0.351		Asn Gly Pro Val	385.197	399.208	2	3.24465
3.24_385.1968n	193831	2M+3H2O+2H, M+CH3OH+H	C16H27N5O6	37.4	0	1.70819			88.9488	100 - 19.7 - 3.07 - 0.351		Asn Gly Val Pro	385.197	399.208	2	3.24465
3.24_385.1968n	196396	2M+3H2O+2H, M+CH3OH+H	C16H27N5O6	37.4	0	1.70819			88.9488	100 - 19.7 - 3.07 - 0.351		Asn Pro Gly Val	385.197	399.208	2	3.24465
3.24_385.1968n	196624	2M+3H2O+2H, M+CH3OH+H	C16H27N5O6	37.4	0	1.70819			88.9488	100 - 19.7 - 3.07 - 0.351		Asn Pro Val Gly	385.197	399.208	2	3.24465
3.24_385.1968n	198391	2M+3H2O+2H, M+CH3OH+H	C16H27N5O6	37.4	0	1.70819			88.9488	100 - 19.7 - 3.07 - 0.351		Asn Val Gly Pro	385.197	399.208	2	3.24465
3.24_385.1968n	198524	2M+3H2O+2H, M+CH3OH+H	C16H27N5O6	37.4	0	1.70819			88.9488	100 - 19.7 - 3.07 - 0.351		Asn Val Pro Gly	385.197	399.208	2	3.24465
3.24_385.1968n	199492	2M+3H2O+2H, M+CH3OH+H	C16H27N5O6	37.4	0	1.70819			88.9488	100 - 19.7 - 3.07 - 0.351		Pro Ala Ala Gln	385.197	399.208	2	3.24465
3.24_385.1968n	199739	2M+3H2O+2H, M+CH3OH+H	C16H27N5O6	37.4	0	1.70819			88.9488	100 - 19.7 - 3.07 - 0.351		Pro Ala Gln Ala	385.197	399.208	2	3.24465
3.24_385.1968n	201716	2M+3H2O+2H, M+CH3OH+H	C16H27N5O6	37.4	0	1.70819			88.9488	100 - 19.7 - 3.07 - 0.351		Pro Gly Asn Val	385.197	399.208	2	3.24465
3.24_385.1968n	201830	2M+3H2O+2H, M+CH3OH+H	C16H27N5O6	37.4	0	1.70819			88.9488	100 - 19.7 - 3.07 - 0.351		Pro Gly Val Asn	385.197	399.208	2	3.24465
3.24_385.1968n	203996	2M+3H2O+2H, M+CH3OH+H	C16H27N5O6	37.4	0	1.70819			88.9488	100 - 19.7 - 3.07 - 0.351		Pro Asn Gly Val	385.197	399.208	2	3.24465
3.24_385.1968n	204224	2M+3H2O+2H, M+CH3OH+H	C16H27N5O6	37.4	0	1.70819			88.9488	100 - 19.7 - 3.07 - 0.351		Pro Asn Val Gly	385.197	399.208	2	3.24465
3.24_385.1968n	204679	2M+3H2O+2H, M+CH3OH+H	C16H27N5O6	37.4	0	1.70819			88.9488	100 - 19.7 - 3.07 - 0.351		Pro Gln Ala Ala	385.197	399.208	2	3.24465
3.24_385.1968n	206390	2M+3H2O+2H, M+CH3OH+H	C16H27N5O6	37.4	0	1.70819			88.9488	100 - 19.7 - 3.07 - 0.351		Pro Val Gly Asn	385.197	399.208	2	3.24465
3.24_385.1968n	206504	2M+3H2O+2H, M+CH3OH+H	C16H27N5O6	37.4	0	1.70819			88.9488	100 - 19.7 - 3.07 - 0.351		Pro Val Asn Gly	385.197	399.208	2	3.24465
3.24_385.1968n	207491	2M+3H2O+2H, M+CH3OH+H	C16H27N5O6	37.4	0	1.70819			88.9488	100 - 19.7 - 3.07 - 0.351		Gln Ala Ala Pro	385.197	399.208	2	3.24465
3.24_385.1968n	207719	2M+3H2O+2H, M+CH3OH+H	C16H27N5O6	37.4	0	1.70819			88.9488	100 - 19.7 - 3.07 - 0.351		Gln Ala Pro Ala	385.197	399.208	2	3.24465
3.24_385.1968n	212279	2M+3H2O+2H, M+CH3OH+H	C16H27N5O6	37.4	0	1.70819			88.9488	100 - 19.7 - 3.07 - 0.351		Gln Pro Ala Ala	385.197	399.208	2	3.24465
3.24_385.1968n	241711	2M+3H2O+2H, M+CH3OH+H	C16H27N5O6	37.4	0	1.70819			88.9488	100 - 19.7 - 3.07 - 0.351		Val Gly Asn Pro	385.197	399.208	2	3.24465
3.24_385.1968n	241730	2M+3H2O+2H, M+CH3OH+H	C16H27N5O6	37.4	0	1.70819			88.9488	100 - 19.7 - 3.07 - 0.351		Val Gly Pro Asn	385.197	399.208	2	3.24465
3.24_385.1968n	243991	2M+3H2O+2H, M+CH3OH+H	C16H27N5O6	37.4	0	1.70819			88.9488	100 - 19.7 - 3.07 - 0.351		Val Asn Gly Pro	385.197	399.208	2	3.24465
3.24_385.1968n	244124	2M+3H2O+2H, M+CH3OH+H	C16H27N5O6	37.4	0	1.70819			88.9488	100 - 19.7 - 3.07 - 0.351		Val Asn Pro Gly	385.197	399.208	2	3.24465
3.24_385.1968n	244390	2M+3H2O+2H, M+CH3OH+H	C16H27N5O6	37.4	0	1.70819			88.9488	100 - 19.7 - 3.07 - 0.351		Val Pro Gly Asn	385.197	399.208	2	3.24465
3.24_385.1968n	244504	2M+3H2O+2H, M+CH3OH+H	C16H27N5O6	37.4	0	1.70819			88.9488	100 - 19.7 - 3.07 - 0.351		Val Pro Asn Gly	385.197	399.208	2	3.24465
3.17_1031.5369n	88109	M+2Na+H, M+2Na	C50H81NO21	36.1	0	6.59461			88.1132	100 - 56.2 - 19.8 - 5.21 - 1.13 - 0.208	http://nonlinear.com/redirect/outbound?p=hmdb&param=HMDB32002	Dehydrotomatine	1031.54	359.508	3	3.16843
5.44_236.0995n	58373	M+H-H2O, M+H	C9H20N2OS2	35.2	0	-9.42978			86.4949	100 - 12.3 - 9.94 - 1.09 - 0.322	http://nonlinear.com/redirect/outbound?p=hmdb&param=HMDB06239	S-aminomethyldihydrolipoamide	236.099	237.107	1	5.4398
0.71_229.1194m/z	23753	M+H-H2O	C10H18N2O5	37.9	0	4.62935			94.9583	100 - 11.9 - 1.68 - 0.144		Leu Asp		229.119	1	0.714117
0.71_229.1194m/z	23772	M+H-H2O	C10H18N2O5	37.9	0	4.62935			94.9583	100 - 11.9 - 1.68 - 0.144		Asp Ile		229.119	1	0.714117
0.71_229.1194m/z	23843	M+H-H2O	C10H18N2O5	37.9	0	4.62935			94.9583	100 - 11.9 - 1.68 - 0.144		Ile Asp		229.119	1	0.714117
0.71_229.1194m/z	23908	M+H-H2O	C10H18N2O5	37.9	0	4.62935			94.9583	100 - 11.9 - 1.68 - 0.144		Asp Leu		229.119	1	0.714117
0.71_229.1194m/z	23976	M+H-H2O	C10H18N2O5	37.9	0	4.62935			94.9583	100 - 11.9 - 1.68 - 0.144		Val Glu		229.119	1	0.714117
0.71_229.1194m/z	23993	M+H-H2O	C10H18N2O5	37.9	0	4.62935			94.9583	100 - 11.9 - 1.68 - 0.144		Glu Val		229.119	1	0.714117
0.71_229.1194m/z	265049	M+ACN+H	C8H13NO4	38.2	0	6.09023			97.742	100 - 9.32 - 1.21		dimethyl (R)-pyrrolidine-1,2-dicarboxylate		229.119	1	0.714117
0.71_229.1194m/z	36735	M+ACN+H	C8H13NO4	38.2	0	6.09023			97.742	100 - 9.32 - 1.21		N-(3S-hydroxy-butanoyl)-homoserine lactone		229.119	1	0.714117
0.71_229.1194m/z	44711	M+CH3OH+H	C9H12N2O3	38	0	5.81067			96.5839	100 - 10.7 - 1.14		3-Amino-L-Tyrosine		229.119	1	0.714117
0.71_229.1194m/z	572	M+Na	C13H18O2	38.1	0	-2.31736			93.3674	100 - 14.3 - 1.36		(Â±)-Ibuprofen		229.119	1	0.714117
0.71_229.1194m/z	62015	M+H-H2O	C10H18N2O5	37.9	0	4.62935			94.9583	100 - 11.9 - 1.68 - 0.144	http://nonlinear.com/redirect/outbound?p=hmdb&param=HMDB11166	L-beta-aspartyl-L-leucine		229.119	1	0.714117
0.71_229.1194m/z	62020	M+H-H2O	C10H18N2O5	37.9	0	4.62935			94.9583	100 - 11.9 - 1.68 - 0.144	http://nonlinear.com/redirect/outbound?p=hmdb&param=HMDB11172	L-gamma-glutamyl-L-valine		229.119	1	0.714117
0.71_229.1194m/z	62815	M+ACN+H	C8H13NO4	38.2	0	6.09023			97.742	100 - 9.32 - 1.21	http://nonlinear.com/redirect/outbound?p=hmdb&param=HMDB12150	2-Keto-6-acetamidocaproate		229.119	1	0.714117
0.71_229.1194m/z	63444	M+ACN+H	C8H13NO4	38.2	0	6.09023			97.742	100 - 9.32 - 1.21		N2-Acetyl-L-aminoadipate semialdehyde		229.119	1	0.714117
0.71_229.1194m/z	66023	M+ACN+H	C8H13NO4	38.2	0	6.09023			97.742	100 - 9.32 - 1.21		6-Acetamido-3-oxohexanoate		229.119	1	0.714117
0.71_229.1194m/z	73461	M+H-H2O	C10H18N2O5	37.9	0	4.62935			94.9583	100 - 11.9 - 1.68 - 0.144		2,4-Bis(acetamido)-2,4,6-trideoxy-beta-L-altropyranose		229.119	1	0.714117
0.71_229.1194m/z	85670	M+H-H2O	C10H18N2O5	37.9	0	4.62935			94.9583	100 - 11.9 - 1.68 - 0.144	http://nonlinear.com/redirect/outbound?p=hmdb&param=HMDB28756	Aspartyl-Isoleucine		229.119	1	0.714117
0.71_229.1194m/z	85671	M+H-H2O	C10H18N2O5	37.9	0	4.62935			94.9583	100 - 11.9 - 1.68 - 0.144	http://nonlinear.com/redirect/outbound?p=hmdb&param=HMDB28757	Aspartyl-Leucine		229.119	1	0.714117
0.71_229.1194m/z	85809	M+H-H2O	C10H18N2O5	37.9	0	4.62935			94.9583	100 - 11.9 - 1.68 - 0.144	http://nonlinear.com/redirect/outbound?p=hmdb&param=HMDB28903	Isoleucyl-Aspartate		229.119	1	0.714117
0.71_229.1194m/z	85829	M+H-H2O	C10H18N2O5	37.9	0	4.62935			94.9583	100 - 11.9 - 1.68 - 0.144	http://nonlinear.com/redirect/outbound?p=hmdb&param=HMDB28925	Leucyl-Aspartate		229.119	1	0.714117
0.71_229.1194m/z	86413	M+Na	C13H18O2	38.1	0	-2.31736			93.3674	100 - 14.3 - 1.36	http://nonlinear.com/redirect/outbound?p=hmdb&param=HMDB29669	Eremopetasinorone A		229.119	1	0.714117
0.71_229.1194m/z	88244	M+Na	C13H18O2	38.1	0	-2.31736			93.3674	100 - 14.3 - 1.36	http://nonlinear.com/redirect/outbound?p=hmdb&param=HMDB32176	Benzyl hexanoate		229.119	1	0.714117
0.71_229.1194m/z	88771	M+CH3OH+H	C9H12N2O3	38	0	5.81067			96.5839	100 - 10.7 - 1.14	http://nonlinear.com/redirect/outbound?p=hmdb&param=HMDB32852	2-(Ethylamino)-4,5-dihydroxybenzamide		229.119	1	0.714117
0.71_229.1194m/z	89069	M+Na	C13H18O2	38.1	0	-2.31736			93.3674	100 - 14.3 - 1.36	http://nonlinear.com/redirect/outbound?p=hmdb&param=HMDB33196	(E)-6-Methyl-6-(5-methyl-2-furanyl)-3-hepten-2-one		229.119	1	0.714117
0.71_229.1194m/z	89955	M+Na	C13H18O2	38.1	0	-2.31736			93.3674	100 - 14.3 - 1.36	http://nonlinear.com/redirect/outbound?p=hmdb&param=HMDB34469	2-Phenylpropyl butyrate		229.119	1	0.714117
0.71_229.1194m/z	89956	M+Na	C13H18O2	38.1	0	-2.31736			93.3674	100 - 14.3 - 1.36	http://nonlinear.com/redirect/outbound?p=hmdb&param=HMDB34470	2-Phenylpropyl isobutyrate		229.119	1	0.714117
0.71_229.1194m/z	90021	M+Na	C13H18O2	38.1	0	-2.31736			93.3674	100 - 14.3 - 1.36	http://nonlinear.com/redirect/outbound?p=hmdb&param=HMDB34556	3-Acetoxy-3-methyl-1-phenylbutane		229.119	1	0.714117
0.71_229.1194m/z	90368	M+Na	C13H18O2	38.1	0	-2.31736			93.3674	100 - 14.3 - 1.36	http://nonlinear.com/redirect/outbound?p=hmdb&param=HMDB35008	3-Methylbutyl phenylacetate		229.119	1	0.714117
0.71_229.1194m/z	90376	M+Na	C13H18O2	38.1	0	-2.31736			93.3674	100 - 14.3 - 1.36	http://nonlinear.com/redirect/outbound?p=hmdb&param=HMDB35016	2-Phenylethyl pentanoate		229.119	1	0.714117
0.71_229.1194m/z	90377	M+Na	C13H18O2	38.1	0	-2.31736			93.3674	100 - 14.3 - 1.36	http://nonlinear.com/redirect/outbound?p=hmdb&param=HMDB35017	2-Phenylethyl 3-methylbutanoate		229.119	1	0.714117
0.71_229.1194m/z	90508	M+Na	C13H18O2	38.1	0	-2.31736			93.3674	100 - 14.3 - 1.36	http://nonlinear.com/redirect/outbound?p=hmdb&param=HMDB35181	xi-8,9-Dehydrotheaspirone		229.119	1	0.714117
0.71_229.1194m/z	91203	M+Na	C13H18O2	38.1	0	-2.31736			93.3674	100 - 14.3 - 1.36	http://nonlinear.com/redirect/outbound?p=hmdb&param=HMDB36025	2,4,6-Trimethyl-4-phenyl-1,3-dioxane		229.119	1	0.714117
0.71_229.1194m/z	91385	M+Na	C13H18O2	38.1	0	-2.31736			93.3674	100 - 14.3 - 1.36	http://nonlinear.com/redirect/outbound?p=hmdb&param=HMDB36240	Methyl 4-tert-butylphenylacetate		229.119	1	0.714117
0.71_229.1194m/z	91529	M+Na	C13H18O2	38.1	0	-2.31736			93.3674	100 - 14.3 - 1.36	http://nonlinear.com/redirect/outbound?p=hmdb&param=HMDB36386	1-Phenylpropyl butyrate		229.119	1	0.714117
0.71_229.1194m/z	91534	M+Na	C13H18O2	38.1	0	-2.31736			93.3674	100 - 14.3 - 1.36	http://nonlinear.com/redirect/outbound?p=hmdb&param=HMDB36391	alpha-Methylphenethyl butyrate		229.119	1	0.714117
0.71_229.1194m/z	92161	M+Na	C13H18O2	38.1	0	-2.31736			93.3674	100 - 14.3 - 1.36	http://nonlinear.com/redirect/outbound?p=hmdb&param=HMDB37194	Ethyl (Â±)-2-ethyl-3-phenylpropanoate		229.119	1	0.714117
0.71_229.1194m/z	92447	M+Na	C13H18O2	38.1	0	-2.31736			93.3674	100 - 14.3 - 1.36	http://nonlinear.com/redirect/outbound?p=hmdb&param=HMDB37604	10beta-12,13-Dinor-8-oxo-6-eremophilen-11-al		229.119	1	0.714117
0.71_229.1194m/z	92465	M+Na	C13H18O2	38.1	0	-2.31736			93.3674	100 - 14.3 - 1.36	http://nonlinear.com/redirect/outbound?p=hmdb&param=HMDB37623	1-Methyl-1-phenylethyl isobutyrate		229.119	1	0.714117
0.71_229.1194m/z	92516	M+CH3OH+H	C9H12N2O3	38	0	5.81067			96.5839	100 - 10.7 - 1.14	http://nonlinear.com/redirect/outbound?p=hmdb&param=HMDB37688	5-Nitro-2-propoxyaniline		229.119	1	0.714117
0.71_229.1194m/z	92543	M+Na	C13H18O2	38.1	0	-2.31736			93.3674	100 - 14.3 - 1.36	http://nonlinear.com/redirect/outbound?p=hmdb&param=HMDB37720	2-Phenylethyl 2-methylbutanoate		229.119	1	0.714117
0.71_229.1194m/z	93267	M+Na	C13H18O2	38.1	0	-2.31736			93.3674	100 - 14.3 - 1.36	http://nonlinear.com/redirect/outbound?p=hmdb&param=HMDB38605	Amyl phenylacetate		229.119	1	0.714117
0.71_229.1194m/z	93702	M+Na	C13H18O2	38.1	0	-2.31736			93.3674	100 - 14.3 - 1.36	http://nonlinear.com/redirect/outbound?p=hmdb&param=HMDB39101	Etrogol		229.119	1	0.714117
0.71_229.1194m/z	96281	M+H-H2O	C10H18N2O5	37.9	0	4.62935			94.9583	100 - 11.9 - 1.68 - 0.144	http://nonlinear.com/redirect/outbound?p=hmdb&param=HMDB59717	Glu-Val		229.119	1	0.714117
3.58_370.6965m/z	71104	M+2H	C37H57NO14	37.9	0	0.811679			90.2607	100 - 41.6 - 11.3 - 2.3 - 0.387		CE-108		370.697	2	3.58002
3.63_425.1883m/z	85502	2M+3H2O+2H	C23H21N7O	35.4	0	-9.874			87.7034	100 - 27.7 - 3.91 - 0.374	http://nonlinear.com/redirect/outbound?p=hmdb&param=HMDB15439	Tasosartan		425.188	2	3.63337
3.63_425.1883m/z	93248	2M+3H2O+2H	C22H25N3O5	35.7	0	-6.6214			86.2107	100 - 25.4 - 4.11 - 0.5	http://nonlinear.com/redirect/outbound?p=hmdb&param=HMDB38581	Dihydroxyfumitremorgin C		425.188	2	3.63337
3.74_378.6944m/z	GPSer(11:0/20:5)	M+2Na	C37H62NO10P	35.8	0	-0.967154			80.21	100 - 41.5 - 10.4 - 1.95 - 0.296	http://nonlinear.com/redirect/outbound?p=lipidblast&param=GPSer%2811%3A0%2F20%3A5%29	GPSer(11:0/20:5)		378.694	2	3.735
3.74_378.6944m/z	GPSer(20:5/11:0)	M+2Na	C37H62NO10P	35.8	0	-0.967154			80.21	100 - 41.5 - 10.4 - 1.95 - 0.296	http://nonlinear.com/redirect/outbound?p=lipidblast&param=GPSer%2820%3A5%2F11%3A0%29	GPSer(20:5/11:0)		378.694	2	3.735
3.74_378.6944m/z	GPSer(22:5/9:0)	M+2Na	C37H62NO10P	35.8	0	-0.967154			80.21	100 - 41.5 - 10.4 - 1.95 - 0.296	http://nonlinear.com/redirect/outbound?p=lipidblast&param=GPSer%2822%3A5%2F9%3A0%29	GPSer(22:5/9:0)		378.694	2	3.735
3.74_378.6944m/z	GPSer(9:0/22:5)	M+2Na	C37H62NO10P	35.8	0	-0.967154			80.21	100 - 41.5 - 10.4 - 1.95 - 0.296	http://nonlinear.com/redirect/outbound?p=lipidblast&param=GPSer%289%3A0%2F22%3A5%29	GPSer(9:0/22:5)		378.694	2	3.735
3.89_308.1490m/z	138557	M+H+Na	C31H40N6O6	36.8	0	1.05217			85.235	100 - 36.4 - 7.68 - 1.19 - 0.147		Phe Ile Gln Trp		308.149	2	3.88998
3.89_308.1490m/z	138652	M+H+Na	C31H40N6O6	36.8	0	1.05217			85.235	100 - 36.4 - 7.68 - 1.19 - 0.147		Phe Ile Trp Gln		308.149	2	3.88998
3.89_308.1490m/z	139357	M+H+Na	C31H40N6O6	36.8	0	1.05217			85.235	100 - 36.4 - 7.68 - 1.19 - 0.147		Phe Leu Gln Trp		308.149	2	3.88998
3.89_308.1490m/z	139452	M+H+Na	C31H40N6O6	36.8	0	1.05217			85.235	100 - 36.4 - 7.68 - 1.19 - 0.147		Phe Leu Trp Gln		308.149	2	3.88998
3.89_308.1490m/z	140837	M+H+Na	C31H40N6O6	36.8	0	1.05217			85.235	100 - 36.4 - 7.68 - 1.19 - 0.147		Phe Gln Ile Trp		308.149	2	3.88998
3.89_308.1490m/z	140877	M+H+Na	C31H40N6O6	36.8	0	1.05217			85.235	100 - 36.4 - 7.68 - 1.19 - 0.147		Phe Gln Leu Trp		308.149	2	3.88998
3.89_308.1490m/z	141046	M+H+Na	C31H40N6O6	36.8	0	1.05217			85.235	100 - 36.4 - 7.68 - 1.19 - 0.147		Phe Gln Trp Ile		308.149	2	3.88998
3.89_308.1490m/z	141048	M+H+Na	C31H40N6O6	36.8	0	1.05217			85.235	100 - 36.4 - 7.68 - 1.19 - 0.147		Phe Gln Trp Leu		308.149	2	3.88998
3.89_308.1490m/z	142832	M+H+Na	C31H40N6O6	36.8	0	1.05217			85.235	100 - 36.4 - 7.68 - 1.19 - 0.147		Phe Trp Ile Gln		308.149	2	3.88998
3.89_308.1490m/z	142872	M+H+Na	C31H40N6O6	36.8	0	1.05217			85.235	100 - 36.4 - 7.68 - 1.19 - 0.147		Phe Trp Leu Gln		308.149	2	3.88998
3.89_308.1490m/z	142946	M+H+Na	C31H40N6O6	36.8	0	1.05217			85.235	100 - 36.4 - 7.68 - 1.19 - 0.147		Phe Trp Gln Ile		308.149	2	3.88998
3.89_308.1490m/z	142948	M+H+Na	C31H40N6O6	36.8	0	1.05217			85.235	100 - 36.4 - 7.68 - 1.19 - 0.147		Phe Trp Gln Leu		308.149	2	3.88998
3.89_308.1490m/z	161357	M+H+Na	C31H40N6O6	36.8	0	1.05217			85.235	100 - 36.4 - 7.68 - 1.19 - 0.147		Ile Phe Gln Trp		308.149	2	3.88998
3.89_308.1490m/z	161452	M+H+Na	C31H40N6O6	36.8	0	1.05217			85.235	100 - 36.4 - 7.68 - 1.19 - 0.147		Ile Phe Trp Gln		308.149	2	3.88998
3.89_308.1490m/z	164777	M+H+Na	C31H40N6O6	36.8	0	1.05217			85.235	100 - 36.4 - 7.68 - 1.19 - 0.147		Ile Gln Phe Trp		308.149	2	3.88998
3.89_308.1490m/z	165043	M+H+Na	C31H40N6O6	36.8	0	1.05217			85.235	100 - 36.4 - 7.68 - 1.19 - 0.147		Ile Gln Trp Phe		308.149	2	3.88998
3.89_308.1490m/z	166772	M+H+Na	C31H40N6O6	36.8	0	1.05217			85.235	100 - 36.4 - 7.68 - 1.19 - 0.147		Ile Trp Phe Gln		308.149	2	3.88998
3.89_308.1490m/z	166943	M+H+Na	C31H40N6O6	36.8	0	1.05217			85.235	100 - 36.4 - 7.68 - 1.19 - 0.147		Ile Trp Gln Phe		308.149	2	3.88998
3.89_308.1490m/z	172658	M+H+Na	C31H40N6O6	36.8	0	1.05217			85.235	100 - 36.4 - 7.68 - 1.19 - 0.147		Lys Pro Trp Tyr		308.149	2	3.88998
3.89_308.1490m/z	172677	M+H+Na	C31H40N6O6	36.8	0	1.05217			85.235	100 - 36.4 - 7.68 - 1.19 - 0.147		Lys Pro Tyr Trp		308.149	2	3.88998
3.89_308.1490m/z	174938	M+H+Na	C31H40N6O6	36.8	0	1.05217			85.235	100 - 36.4 - 7.68 - 1.19 - 0.147		Lys Trp Pro Tyr		308.149	2	3.88998
3.89_308.1490m/z	175071	M+H+Na	C31H40N6O6	36.8	0	1.05217			85.235	100 - 36.4 - 7.68 - 1.19 - 0.147		Lys Trp Tyr Pro		308.149	2	3.88998
3.89_308.1490m/z	175337	M+H+Na	C31H40N6O6	36.8	0	1.05217			85.235	100 - 36.4 - 7.68 - 1.19 - 0.147		Lys Tyr Pro Trp		308.149	2	3.88998
3.89_308.1490m/z	175451	M+H+Na	C31H40N6O6	36.8	0	1.05217			85.235	100 - 36.4 - 7.68 - 1.19 - 0.147		Lys Tyr Trp Pro		308.149	2	3.88998
3.89_308.1490m/z	177357	M+H+Na	C31H40N6O6	36.8	0	1.05217			85.235	100 - 36.4 - 7.68 - 1.19 - 0.147		Leu Phe Gln Trp		308.149	2	3.88998
3.89_308.1490m/z	177452	M+H+Na	C31H40N6O6	36.8	0	1.05217			85.235	100 - 36.4 - 7.68 - 1.19 - 0.147		Leu Phe Trp Gln		308.149	2	3.88998
3.89_308.1490m/z	180777	M+H+Na	C31H40N6O6	36.8	0	1.05217			85.235	100 - 36.4 - 7.68 - 1.19 - 0.147		Leu Gln Phe Trp		308.149	2	3.88998
3.89_308.1490m/z	181043	M+H+Na	C31H40N6O6	36.8	0	1.05217			85.235	100 - 36.4 - 7.68 - 1.19 - 0.147		Leu Gln Trp Phe		308.149	2	3.88998
3.89_308.1490m/z	182772	M+H+Na	C31H40N6O6	36.8	0	1.05217			85.235	100 - 36.4 - 7.68 - 1.19 - 0.147		Leu Trp Phe Gln		308.149	2	3.88998
3.89_308.1490m/z	182943	M+H+Na	C31H40N6O6	36.8	0	1.05217			85.235	100 - 36.4 - 7.68 - 1.19 - 0.147		Leu Trp Gln Phe		308.149	2	3.88998
3.89_308.1490m/z	197478	M+2H	C28H38N8O8	36.5	0	3.64697			86.9878	100 - 33.9 - 7.24 - 1.15 - 0.15		Asn Arg Tyr Tyr		308.149	2	3.88998
3.89_308.1490m/z	199378	M+2H	C28H38N8O8	36.5	0	3.64697			86.9878	100 - 33.9 - 7.24 - 1.15 - 0.15		Asn Tyr Arg Tyr		308.149	2	3.88998
3.89_308.1490m/z	199473	M+2H	C28H38N8O8	36.5	0	3.64697			86.9878	100 - 33.9 - 7.24 - 1.15 - 0.15		Asn Tyr Tyr Arg		308.149	2	3.88998
3.89_308.1490m/z	203058	M+H+Na	C31H40N6O6	36.8	0	1.05217			85.235	100 - 36.4 - 7.68 - 1.19 - 0.147		Pro Lys Trp Tyr		308.149	2	3.88998
3.89_308.1490m/z	203077	M+H+Na	C31H40N6O6	36.8	0	1.05217			85.235	100 - 36.4 - 7.68 - 1.19 - 0.147		Pro Lys Tyr Trp		308.149	2	3.88998
3.89_308.1490m/z	206858	M+H+Na	C31H40N6O6	36.8	0	1.05217			85.235	100 - 36.4 - 7.68 - 1.19 - 0.147		Pro Trp Lys Tyr		308.149	2	3.88998
3.89_308.1490m/z	207067	M+H+Na	C31H40N6O6	36.8	0	1.05217			85.235	100 - 36.4 - 7.68 - 1.19 - 0.147		Pro Trp Tyr Lys		308.149	2	3.88998
3.89_308.1490m/z	207257	M+H+Na	C31H40N6O6	36.8	0	1.05217			85.235	100 - 36.4 - 7.68 - 1.19 - 0.147		Pro Tyr Lys Trp		308.149	2	3.88998
3.89_308.1490m/z	207447	M+H+Na	C31H40N6O6	36.8	0	1.05217			85.235	100 - 36.4 - 7.68 - 1.19 - 0.147		Pro Tyr Trp Lys		308.149	2	3.88998
3.89_308.1490m/z	209237	M+H+Na	C31H40N6O6	36.8	0	1.05217			85.235	100 - 36.4 - 7.68 - 1.19 - 0.147		Gln Phe Ile Trp		308.149	2	3.88998
3.89_308.1490m/z	209277	M+H+Na	C31H40N6O6	36.8	0	1.05217			85.235	100 - 36.4 - 7.68 - 1.19 - 0.147		Gln Phe Leu Trp		308.149	2	3.88998
3.89_308.1490m/z	209446	M+H+Na	C31H40N6O6	36.8	0	1.05217			85.235	100 - 36.4 - 7.68 - 1.19 - 0.147		Gln Phe Trp Ile		308.149	2	3.88998
3.89_308.1490m/z	209448	M+H+Na	C31H40N6O6	36.8	0	1.05217			85.235	100 - 36.4 - 7.68 - 1.19 - 0.147		Gln Phe Trp Leu		308.149	2	3.88998
3.89_308.1490m/z	210377	M+H+Na	C31H40N6O6	36.8	0	1.05217			85.235	100 - 36.4 - 7.68 - 1.19 - 0.147		Gln Ile Phe Trp		308.149	2	3.88998
3.89_308.1490m/z	210643	M+H+Na	C31H40N6O6	36.8	0	1.05217			85.235	100 - 36.4 - 7.68 - 1.19 - 0.147		Gln Ile Trp Phe		308.149	2	3.88998
3.89_308.1490m/z	211177	M+H+Na	C31H40N6O6	36.8	0	1.05217			85.235	100 - 36.4 - 7.68 - 1.19 - 0.147		Gln Leu Phe Trp		308.149	2	3.88998
3.89_308.1490m/z	211443	M+H+Na	C31H40N6O6	36.8	0	1.05217			85.235	100 - 36.4 - 7.68 - 1.19 - 0.147		Gln Leu Trp Phe		308.149	2	3.88998
3.89_308.1490m/z	214766	M+H+Na	C31H40N6O6	36.8	0	1.05217			85.235	100 - 36.4 - 7.68 - 1.19 - 0.147		Gln Trp Phe Ile		308.149	2	3.88998
3.89_308.1490m/z	214768	M+H+Na	C31H40N6O6	36.8	0	1.05217			85.235	100 - 36.4 - 7.68 - 1.19 - 0.147		Gln Trp Phe Leu		308.149	2	3.88998
3.89_308.1490m/z	214823	M+H+Na	C31H40N6O6	36.8	0	1.05217			85.235	100 - 36.4 - 7.68 - 1.19 - 0.147		Gln Trp Ile Phe		308.149	2	3.88998
3.89_308.1490m/z	214863	M+H+Na	C31H40N6O6	36.8	0	1.05217			85.235	100 - 36.4 - 7.68 - 1.19 - 0.147		Gln Trp Leu Phe		308.149	2	3.88998
3.89_308.1490m/z	220278	M+2H	C28H38N8O8	36.5	0	3.64697			86.9878	100 - 33.9 - 7.24 - 1.15 - 0.15		Arg Asn Tyr Tyr		308.149	2	3.88998
3.89_308.1490m/z	223318	M+2H	C28H38N8O8	36.5	0	3.64697			86.9878	100 - 33.9 - 7.24 - 1.15 - 0.15		Arg Tyr Asn Tyr		308.149	2	3.88998
3.89_308.1490m/z	223470	M+2H	C28H38N8O8	36.5	0	3.64697			86.9878	100 - 33.9 - 7.24 - 1.15 - 0.15		Arg Tyr Tyr Asn		308.149	2	3.88998
3.89_308.1490m/z	249232	M+H+Na	C31H40N6O6	36.8	0	1.05217			85.235	100 - 36.4 - 7.68 - 1.19 - 0.147		Trp Phe Ile Gln		308.149	2	3.88998
3.89_308.1490m/z	249272	M+H+Na	C31H40N6O6	36.8	0	1.05217			85.235	100 - 36.4 - 7.68 - 1.19 - 0.147		Trp Phe Leu Gln		308.149	2	3.88998
3.89_308.1490m/z	249346	M+H+Na	C31H40N6O6	36.8	0	1.05217			85.235	100 - 36.4 - 7.68 - 1.19 - 0.147		Trp Phe Gln Ile		308.149	2	3.88998
3.89_308.1490m/z	249348	M+H+Na	C31H40N6O6	36.8	0	1.05217			85.235	100 - 36.4 - 7.68 - 1.19 - 0.147		Trp Phe Gln Leu		308.149	2	3.88998
3.89_308.1490m/z	250372	M+H+Na	C31H40N6O6	36.8	0	1.05217			85.235	100 - 36.4 - 7.68 - 1.19 - 0.147		Trp Ile Phe Gln		308.149	2	3.88998
3.89_308.1490m/z	250543	M+H+Na	C31H40N6O6	36.8	0	1.05217			85.235	100 - 36.4 - 7.68 - 1.19 - 0.147		Trp Ile Gln Phe		308.149	2	3.88998
3.89_308.1490m/z	250938	M+H+Na	C31H40N6O6	36.8	0	1.05217			85.235	100 - 36.4 - 7.68 - 1.19 - 0.147		Trp Lys Pro Tyr		308.149	2	3.88998
3.89_308.1490m/z	251071	M+H+Na	C31H40N6O6	36.8	0	1.05217			85.235	100 - 36.4 - 7.68 - 1.19 - 0.147		Trp Lys Tyr Pro		308.149	2	3.88998
3.89_308.1490m/z	251172	M+H+Na	C31H40N6O6	36.8	0	1.05217			85.235	100 - 36.4 - 7.68 - 1.19 - 0.147		Trp Leu Phe Gln		308.149	2	3.88998
3.89_308.1490m/z	251343	M+H+Na	C31H40N6O6	36.8	0	1.05217			85.235	100 - 36.4 - 7.68 - 1.19 - 0.147		Trp Leu Gln Phe		308.149	2	3.88998
3.89_308.1490m/z	252458	M+H+Na	C31H40N6O6	36.8	0	1.05217			85.235	100 - 36.4 - 7.68 - 1.19 - 0.147		Trp Pro Lys Tyr		308.149	2	3.88998
3.89_308.1490m/z	252667	M+H+Na	C31H40N6O6	36.8	0	1.05217			85.235	100 - 36.4 - 7.68 - 1.19 - 0.147		Trp Pro Tyr Lys		308.149	2	3.88998
3.89_308.1490m/z	252766	M+H+Na	C31H40N6O6	36.8	0	1.05217			85.235	100 - 36.4 - 7.68 - 1.19 - 0.147		Trp Gln Phe Ile		308.149	2	3.88998
3.89_308.1490m/z	252768	M+H+Na	C31H40N6O6	36.8	0	1.05217			85.235	100 - 36.4 - 7.68 - 1.19 - 0.147		Trp Gln Phe Leu		308.149	2	3.88998
3.89_308.1490m/z	252823	M+H+Na	C31H40N6O6	36.8	0	1.05217			85.235	100 - 36.4 - 7.68 - 1.19 - 0.147		Trp Gln Ile Phe		308.149	2	3.88998
3.89_308.1490m/z	252863	M+H+Na	C31H40N6O6	36.8	0	1.05217			85.235	100 - 36.4 - 7.68 - 1.19 - 0.147		Trp Gln Leu Phe		308.149	2	3.88998
3.89_308.1490m/z	255251	M+H+Na	C31H40N6O6	36.8	0	1.05217			85.235	100 - 36.4 - 7.68 - 1.19 - 0.147		Trp Tyr Lys Pro		308.149	2	3.88998
3.89_308.1490m/z	255327	M+H+Na	C31H40N6O6	36.8	0	1.05217			85.235	100 - 36.4 - 7.68 - 1.19 - 0.147		Trp Tyr Pro Lys		308.149	2	3.88998
3.89_308.1490m/z	258937	M+H+Na	C31H40N6O6	36.8	0	1.05217			85.235	100 - 36.4 - 7.68 - 1.19 - 0.147		Tyr Lys Pro Trp		308.149	2	3.88998
3.89_308.1490m/z	259051	M+H+Na	C31H40N6O6	36.8	0	1.05217			85.235	100 - 36.4 - 7.68 - 1.19 - 0.147		Tyr Lys Trp Pro		308.149	2	3.88998
3.89_308.1490m/z	260178	M+2H	C28H38N8O8	36.5	0	3.64697			86.9878	100 - 33.9 - 7.24 - 1.15 - 0.15		Tyr Asn Arg Tyr		308.149	2	3.88998
3.89_308.1490m/z	260273	M+2H	C28H38N8O8	36.5	0	3.64697			86.9878	100 - 33.9 - 7.24 - 1.15 - 0.15		Tyr Asn Tyr Arg		308.149	2	3.88998
3.89_308.1490m/z	260457	M+H+Na	C31H40N6O6	36.8	0	1.05217			85.235	100 - 36.4 - 7.68 - 1.19 - 0.147		Tyr Pro Lys Trp		308.149	2	3.88998
3.89_308.1490m/z	260647	M+H+Na	C31H40N6O6	36.8	0	1.05217			85.235	100 - 36.4 - 7.68 - 1.19 - 0.147		Tyr Pro Trp Lys		308.149	2	3.88998
3.89_308.1490m/z	261318	M+2H	C28H38N8O8	36.5	0	3.64697			86.9878	100 - 33.9 - 7.24 - 1.15 - 0.15		Tyr Arg Asn Tyr		308.149	2	3.88998
3.89_308.1490m/z	261470	M+2H	C28H38N8O8	36.5	0	3.64697			86.9878	100 - 33.9 - 7.24 - 1.15 - 0.15		Tyr Arg Tyr Asn		308.149	2	3.88998
3.89_308.1490m/z	262851	M+H+Na	C31H40N6O6	36.8	0	1.05217			85.235	100 - 36.4 - 7.68 - 1.19 - 0.147		Tyr Trp Lys Pro		308.149	2	3.88998
3.89_308.1490m/z	262927	M+H+Na	C31H40N6O6	36.8	0	1.05217			85.235	100 - 36.4 - 7.68 - 1.19 - 0.147		Tyr Trp Pro Lys		308.149	2	3.88998
3.89_308.1490m/z	263313	M+2H	C28H38N8O8	36.5	0	3.64697			86.9878	100 - 33.9 - 7.24 - 1.15 - 0.15		Tyr Tyr Asn Arg		308.149	2	3.88998
3.89_308.1490m/z	263370	M+2H	C28H38N8O8	36.5	0	3.64697			86.9878	100 - 33.9 - 7.24 - 1.15 - 0.15		Tyr Tyr Arg Asn		308.149	2	3.88998
3.89_308.1490m/z	63082	2M+3H2O+2H	C18H18N2O2	38.5	0	2.17193			95.2007	100 - 20.5 - 2.4 - 0.206		PHOP		308.149	2	3.88998
3.89_308.1490m/z	63686	M+2Na	C33H46O8	36.8	0	0.602382			84.797	100 - 36.5 - 8.12 - 1.34 - 0.18		Avermectin B1b aglycone		308.149	2	3.88998
3.89_308.1490m/z	70682	2M+3H2O+2H	C18H18N2O2	38.5	0	2.17193			95.2007	100 - 20.5 - 2.4 - 0.206		2-[3-Ethyl-5-(4-methoxyphenyl)-1H-pyrazol-4-yl]phenol		308.149	2	3.88998
3.89_308.1490m/z	72688	2M+3H2O+2H	C12H19N6OP	37.1	0	5.68031			92.1435	100 - 15.4 - 1.32		Triamiphos		308.149	2	3.88998
3.89_308.1490m/z	93731	2M+3H2O+2H	C17H23ClO2	33.5	0	-4.04913			72.044	100 - 18.7 - 34 - 6.15 - 0.671	http://nonlinear.com/redirect/outbound?p=hmdb&param=HMDB39134	Ginsenoyne B		308.149	2	3.88998
3.89_308.1490m/z	95494	2M+3H2O+2H	C18H18N2O2	38.5	0	2.17193			95.2007	100 - 20.5 - 2.4 - 0.206	http://nonlinear.com/redirect/outbound?p=hmdb&param=HMDB41061	Nigellidine		308.149	2	3.88998
4.02_378.6943m/z	GPSer(11:0/20:5)	M+2Na	C37H62NO10P	37.1	0	-1.3657			87.389	100 - 41.5 - 10.4 - 1.95 - 0.296	http://nonlinear.com/redirect/outbound?p=lipidblast&param=GPSer%2811%3A0%2F20%3A5%29	GPSer(11:0/20:5)		378.694	2	4.01957
4.02_378.6943m/z	GPSer(20:5/11:0)	M+2Na	C37H62NO10P	37.1	0	-1.3657			87.389	100 - 41.5 - 10.4 - 1.95 - 0.296	http://nonlinear.com/redirect/outbound?p=lipidblast&param=GPSer%2820%3A5%2F11%3A0%29	GPSer(20:5/11:0)		378.694	2	4.01957
4.02_378.6943m/z	GPSer(22:5/9:0)	M+2Na	C37H62NO10P	37.1	0	-1.3657			87.389	100 - 41.5 - 10.4 - 1.95 - 0.296	http://nonlinear.com/redirect/outbound?p=lipidblast&param=GPSer%2822%3A5%2F9%3A0%29	GPSer(22:5/9:0)		378.694	2	4.01957
4.02_378.6943m/z	GPSer(9:0/22:5)	M+2Na	C37H62NO10P	37.1	0	-1.3657			87.389	100 - 41.5 - 10.4 - 1.95 - 0.296	http://nonlinear.com/redirect/outbound?p=lipidblast&param=GPSer%289%3A0%2F22%3A5%29	GPSer(9:0/22:5)		378.694	2	4.01957
4.10_547.2646m/z	122618	2M+3H2O+2H	C25H35N5O8	36.9	0	8.37344			93.7397	100 - 29.6 - 5.87 - 0.873 - 0.107		Asp Ile Thr Trp		547.265	2	4.09832
4.10_547.2646m/z	122656	2M+3H2O+2H	C25H35N5O8	36.9	0	8.37344			93.7397	100 - 29.6 - 5.87 - 0.873 - 0.107		Asp Ile Trp Thr		547.265	2	4.09832
4.10_547.2646m/z	123418	2M+3H2O+2H	C25H35N5O8	36.9	0	8.37344			93.7397	100 - 29.6 - 5.87 - 0.873 - 0.107		Asp Leu Thr Trp		547.265	2	4.09832
4.10_547.2646m/z	123456	2M+3H2O+2H	C25H35N5O8	36.9	0	8.37344			93.7397	100 - 29.6 - 5.87 - 0.873 - 0.107		Asp Leu Trp Thr		547.265	2	4.09832
4.10_547.2646m/z	126038	2M+3H2O+2H	C25H35N5O8	36.9	0	8.37344			93.7397	100 - 29.6 - 5.87 - 0.873 - 0.107		Asp Thr Ile Trp		547.265	2	4.09832
4.10_547.2646m/z	126078	2M+3H2O+2H	C25H35N5O8	36.9	0	8.37344			93.7397	100 - 29.6 - 5.87 - 0.873 - 0.107		Asp Thr Leu Trp		547.265	2	4.09832
4.10_547.2646m/z	126247	2M+3H2O+2H	C25H35N5O8	36.9	0	8.37344			93.7397	100 - 29.6 - 5.87 - 0.873 - 0.107		Asp Thr Trp Ile		547.265	2	4.09832
4.10_547.2646m/z	126249	2M+3H2O+2H	C25H35N5O8	36.9	0	8.37344			93.7397	100 - 29.6 - 5.87 - 0.873 - 0.107		Asp Thr Trp Leu		547.265	2	4.09832
4.10_547.2646m/z	126836	2M+3H2O+2H	C25H35N5O8	36.9	0	8.37344			93.7397	100 - 29.6 - 5.87 - 0.873 - 0.107		Asp Trp Ile Thr		547.265	2	4.09832
4.10_547.2646m/z	126876	2M+3H2O+2H	C25H35N5O8	36.9	0	8.37344			93.7397	100 - 29.6 - 5.87 - 0.873 - 0.107		Asp Trp Leu Thr		547.265	2	4.09832
4.10_547.2646m/z	127007	2M+3H2O+2H	C25H35N5O8	36.9	0	8.37344			93.7397	100 - 29.6 - 5.87 - 0.873 - 0.107		Asp Trp Thr Ile		547.265	2	4.09832
4.10_547.2646m/z	127009	2M+3H2O+2H	C25H35N5O8	36.9	0	8.37344			93.7397	100 - 29.6 - 5.87 - 0.873 - 0.107		Asp Trp Thr Leu		547.265	2	4.09832
4.10_547.2646m/z	130598	2M+3H2O+2H	C25H35N5O8	36.9	0	8.37344			93.7397	100 - 29.6 - 5.87 - 0.873 - 0.107		Glu Ile Ser Trp		547.265	2	4.09832
4.10_547.2646m/z	130655	2M+3H2O+2H	C25H35N5O8	36.9	0	8.37344			93.7397	100 - 29.6 - 5.87 - 0.873 - 0.107		Glu Ile Trp Ser		547.265	2	4.09832
4.10_547.2646m/z	131398	2M+3H2O+2H	C25H35N5O8	36.9	0	8.37344			93.7397	100 - 29.6 - 5.87 - 0.873 - 0.107		Glu Leu Ser Trp		547.265	2	4.09832
4.10_547.2646m/z	131455	2M+3H2O+2H	C25H35N5O8	36.9	0	8.37344			93.7397	100 - 29.6 - 5.87 - 0.873 - 0.107		Glu Leu Trp Ser		547.265	2	4.09832
4.10_547.2646m/z	133638	2M+3H2O+2H	C25H35N5O8	36.9	0	8.37344			93.7397	100 - 29.6 - 5.87 - 0.873 - 0.107		Glu Ser Ile Trp		547.265	2	4.09832
4.10_547.2646m/z	133678	2M+3H2O+2H	C25H35N5O8	36.9	0	8.37344			93.7397	100 - 29.6 - 5.87 - 0.873 - 0.107		Glu Ser Leu Trp		547.265	2	4.09832
4.10_547.2646m/z	133847	2M+3H2O+2H	C25H35N5O8	36.9	0	8.37344			93.7397	100 - 29.6 - 5.87 - 0.873 - 0.107		Glu Ser Trp Ile		547.265	2	4.09832
4.10_547.2646m/z	133849	2M+3H2O+2H	C25H35N5O8	36.9	0	8.37344			93.7397	100 - 29.6 - 5.87 - 0.873 - 0.107		Glu Ser Trp Leu		547.265	2	4.09832
4.10_547.2646m/z	134238	2M+3H2O+2H	C25H35N5O8	36.9	0	8.37344			93.7397	100 - 29.6 - 5.87 - 0.873 - 0.107		Glu Thr Val Trp		547.265	2	4.09832
4.10_547.2646m/z	134257	2M+3H2O+2H	C25H35N5O8	36.9	0	8.37344			93.7397	100 - 29.6 - 5.87 - 0.873 - 0.107		Glu Thr Trp Val		547.265	2	4.09832
4.10_547.2646m/z	134618	2M+3H2O+2H	C25H35N5O8	36.9	0	8.37344			93.7397	100 - 29.6 - 5.87 - 0.873 - 0.107		Glu Val Thr Trp		547.265	2	4.09832
4.10_547.2646m/z	134656	2M+3H2O+2H	C25H35N5O8	36.9	0	8.37344			93.7397	100 - 29.6 - 5.87 - 0.873 - 0.107		Glu Val Trp Thr		547.265	2	4.09832
4.10_547.2646m/z	134835	2M+3H2O+2H	C25H35N5O8	36.9	0	8.37344			93.7397	100 - 29.6 - 5.87 - 0.873 - 0.107		Glu Trp Ile Ser		547.265	2	4.09832
4.10_547.2646m/z	134875	2M+3H2O+2H	C25H35N5O8	36.9	0	8.37344			93.7397	100 - 29.6 - 5.87 - 0.873 - 0.107		Glu Trp Leu Ser		547.265	2	4.09832
4.10_547.2646m/z	134987	2M+3H2O+2H	C25H35N5O8	36.9	0	8.37344			93.7397	100 - 29.6 - 5.87 - 0.873 - 0.107		Glu Trp Ser Ile		547.265	2	4.09832
4.10_547.2646m/z	134989	2M+3H2O+2H	C25H35N5O8	36.9	0	8.37344			93.7397	100 - 29.6 - 5.87 - 0.873 - 0.107		Glu Trp Ser Leu		547.265	2	4.09832
4.10_547.2646m/z	135017	2M+3H2O+2H	C25H35N5O8	36.9	0	8.37344			93.7397	100 - 29.6 - 5.87 - 0.873 - 0.107		Glu Trp Thr Val		547.265	2	4.09832
4.10_547.2646m/z	135036	2M+3H2O+2H	C25H35N5O8	36.9	0	8.37344			93.7397	100 - 29.6 - 5.87 - 0.873 - 0.107		Glu Trp Val Thr		547.265	2	4.09832
4.10_547.2646m/z	160617	2M+3H2O+2H	C25H35N5O8	36.9	0	8.37344			93.7397	100 - 29.6 - 5.87 - 0.873 - 0.107		Ile Asp Thr Trp		547.265	2	4.09832
4.10_547.2646m/z	160655	2M+3H2O+2H	C25H35N5O8	36.9	0	8.37344			93.7397	100 - 29.6 - 5.87 - 0.873 - 0.107		Ile Asp Trp Thr		547.265	2	4.09832
4.10_547.2646m/z	160997	2M+3H2O+2H	C25H35N5O8	36.9	0	8.37344			93.7397	100 - 29.6 - 5.87 - 0.873 - 0.107		Ile Glu Ser Trp		547.265	2	4.09832
4.10_547.2646m/z	161054	2M+3H2O+2H	C25H35N5O8	36.9	0	8.37344			93.7397	100 - 29.6 - 5.87 - 0.873 - 0.107		Ile Glu Trp Ser		547.265	2	4.09832
4.10_547.2646m/z	165557	2M+3H2O+2H	C25H35N5O8	36.9	0	8.37344			93.7397	100 - 29.6 - 5.87 - 0.873 - 0.107		Ile Ser Glu Trp		547.265	2	4.09832
4.10_547.2646m/z	165842	2M+3H2O+2H	C25H35N5O8	36.9	0	8.37344			93.7397	100 - 29.6 - 5.87 - 0.873 - 0.107		Ile Ser Trp Glu		547.265	2	4.09832
4.10_547.2646m/z	165937	2M+3H2O+2H	C25H35N5O8	36.9	0	8.37344			93.7397	100 - 29.6 - 5.87 - 0.873 - 0.107		Ile Thr Asp Trp		547.265	2	4.09832
4.10_547.2646m/z	166241	2M+3H2O+2H	C25H35N5O8	36.9	0	8.37344			93.7397	100 - 29.6 - 5.87 - 0.873 - 0.107		Ile Thr Trp Asp		547.265	2	4.09832
4.10_547.2646m/z	166735	2M+3H2O+2H	C25H35N5O8	36.9	0	8.37344			93.7397	100 - 29.6 - 5.87 - 0.873 - 0.107		Ile Trp Asp Thr		547.265	2	4.09832
4.10_547.2646m/z	166754	2M+3H2O+2H	C25H35N5O8	36.9	0	8.37344			93.7397	100 - 29.6 - 5.87 - 0.873 - 0.107		Ile Trp Glu Ser		547.265	2	4.09832
4.10_547.2646m/z	166982	2M+3H2O+2H	C25H35N5O8	36.9	0	8.37344			93.7397	100 - 29.6 - 5.87 - 0.873 - 0.107		Ile Trp Ser Glu		547.265	2	4.09832
4.10_547.2646m/z	167001	2M+3H2O+2H	C25H35N5O8	36.9	0	8.37344			93.7397	100 - 29.6 - 5.87 - 0.873 - 0.107		Ile Trp Thr Asp		547.265	2	4.09832
4.10_547.2646m/z	176617	2M+3H2O+2H	C25H35N5O8	36.9	0	8.37344			93.7397	100 - 29.6 - 5.87 - 0.873 - 0.107		Leu Asp Thr Trp		547.265	2	4.09832
4.10_547.2646m/z	176655	2M+3H2O+2H	C25H35N5O8	36.9	0	8.37344			93.7397	100 - 29.6 - 5.87 - 0.873 - 0.107		Leu Asp Trp Thr		547.265	2	4.09832
4.10_547.2646m/z	176997	2M+3H2O+2H	C25H35N5O8	36.9	0	8.37344			93.7397	100 - 29.6 - 5.87 - 0.873 - 0.107		Leu Glu Ser Trp		547.265	2	4.09832
4.10_547.2646m/z	177054	2M+3H2O+2H	C25H35N5O8	36.9	0	8.37344			93.7397	100 - 29.6 - 5.87 - 0.873 - 0.107		Leu Glu Trp Ser		547.265	2	4.09832
4.10_547.2646m/z	181557	2M+3H2O+2H	C25H35N5O8	36.9	0	8.37344			93.7397	100 - 29.6 - 5.87 - 0.873 - 0.107		Leu Ser Glu Trp		547.265	2	4.09832
4.10_547.2646m/z	181842	2M+3H2O+2H	C25H35N5O8	36.9	0	8.37344			93.7397	100 - 29.6 - 5.87 - 0.873 - 0.107		Leu Ser Trp Glu		547.265	2	4.09832
4.10_547.2646m/z	181937	2M+3H2O+2H	C25H35N5O8	36.9	0	8.37344			93.7397	100 - 29.6 - 5.87 - 0.873 - 0.107		Leu Thr Asp Trp		547.265	2	4.09832
4.10_547.2646m/z	182241	2M+3H2O+2H	C25H35N5O8	36.9	0	8.37344			93.7397	100 - 29.6 - 5.87 - 0.873 - 0.107		Leu Thr Trp Asp		547.265	2	4.09832
4.10_547.2646m/z	182735	2M+3H2O+2H	C25H35N5O8	36.9	0	8.37344			93.7397	100 - 29.6 - 5.87 - 0.873 - 0.107		Leu Trp Asp Thr		547.265	2	4.09832
4.10_547.2646m/z	182754	2M+3H2O+2H	C25H35N5O8	36.9	0	8.37344			93.7397	100 - 29.6 - 5.87 - 0.873 - 0.107		Leu Trp Glu Ser		547.265	2	4.09832
4.10_547.2646m/z	182982	2M+3H2O+2H	C25H35N5O8	36.9	0	8.37344			93.7397	100 - 29.6 - 5.87 - 0.873 - 0.107		Leu Trp Ser Glu		547.265	2	4.09832
4.10_547.2646m/z	183001	2M+3H2O+2H	C25H35N5O8	36.9	0	8.37344			93.7397	100 - 29.6 - 5.87 - 0.873 - 0.107		Leu Trp Thr Asp		547.265	2	4.09832
4.10_547.2646m/z	224837	2M+3H2O+2H	C25H35N5O8	36.9	0	8.37344			93.7397	100 - 29.6 - 5.87 - 0.873 - 0.107		Ser Glu Ile Trp		547.265	2	4.09832
4.10_547.2646m/z	224877	2M+3H2O+2H	C25H35N5O8	36.9	0	8.37344			93.7397	100 - 29.6 - 5.87 - 0.873 - 0.107		Ser Glu Leu Trp		547.265	2	4.09832
4.10_547.2646m/z	225046	2M+3H2O+2H	C25H35N5O8	36.9	0	8.37344			93.7397	100 - 29.6 - 5.87 - 0.873 - 0.107		Ser Glu Trp Ile		547.265	2	4.09832
4.10_547.2646m/z	225048	2M+3H2O+2H	C25H35N5O8	36.9	0	8.37344			93.7397	100 - 29.6 - 5.87 - 0.873 - 0.107		Ser Glu Trp Leu		547.265	2	4.09832
4.10_547.2646m/z	226357	2M+3H2O+2H	C25H35N5O8	36.9	0	8.37344			93.7397	100 - 29.6 - 5.87 - 0.873 - 0.107		Ser Ile Glu Trp		547.265	2	4.09832
4.10_547.2646m/z	226642	2M+3H2O+2H	C25H35N5O8	36.9	0	8.37344			93.7397	100 - 29.6 - 5.87 - 0.873 - 0.107		Ser Ile Trp Glu		547.265	2	4.09832
4.10_547.2646m/z	227157	2M+3H2O+2H	C25H35N5O8	36.9	0	8.37344			93.7397	100 - 29.6 - 5.87 - 0.873 - 0.107		Ser Leu Glu Trp		547.265	2	4.09832
4.10_547.2646m/z	227442	2M+3H2O+2H	C25H35N5O8	36.9	0	8.37344			93.7397	100 - 29.6 - 5.87 - 0.873 - 0.107		Ser Leu Trp Glu		547.265	2	4.09832
4.10_547.2646m/z	230746	2M+3H2O+2H	C25H35N5O8	36.9	0	8.37344			93.7397	100 - 29.6 - 5.87 - 0.873 - 0.107		Ser Trp Glu Ile		547.265	2	4.09832
4.10_547.2646m/z	230748	2M+3H2O+2H	C25H35N5O8	36.9	0	8.37344			93.7397	100 - 29.6 - 5.87 - 0.873 - 0.107		Ser Trp Glu Leu		547.265	2	4.09832
4.10_547.2646m/z	230822	2M+3H2O+2H	C25H35N5O8	36.9	0	8.37344			93.7397	100 - 29.6 - 5.87 - 0.873 - 0.107		Ser Trp Ile Glu		547.265	2	4.09832
4.10_547.2646m/z	230862	2M+3H2O+2H	C25H35N5O8	36.9	0	8.37344			93.7397	100 - 29.6 - 5.87 - 0.873 - 0.107		Ser Trp Leu Glu		547.265	2	4.09832
4.10_547.2646m/z	232437	2M+3H2O+2H	C25H35N5O8	36.9	0	8.37344			93.7397	100 - 29.6 - 5.87 - 0.873 - 0.107		Thr Asp Ile Trp		547.265	2	4.09832
4.10_547.2646m/z	232477	2M+3H2O+2H	C25H35N5O8	36.9	0	8.37344			93.7397	100 - 29.6 - 5.87 - 0.873 - 0.107		Thr Asp Leu Trp		547.265	2	4.09832
4.10_547.2646m/z	232646	2M+3H2O+2H	C25H35N5O8	36.9	0	8.37344			93.7397	100 - 29.6 - 5.87 - 0.873 - 0.107		Thr Asp Trp Ile		547.265	2	4.09832
4.10_547.2646m/z	232648	2M+3H2O+2H	C25H35N5O8	36.9	0	8.37344			93.7397	100 - 29.6 - 5.87 - 0.873 - 0.107		Thr Asp Trp Leu		547.265	2	4.09832
4.10_547.2646m/z	233037	2M+3H2O+2H	C25H35N5O8	36.9	0	8.37344			93.7397	100 - 29.6 - 5.87 - 0.873 - 0.107		Thr Glu Val Trp		547.265	2	4.09832
4.10_547.2646m/z	233056	2M+3H2O+2H	C25H35N5O8	36.9	0	8.37344			93.7397	100 - 29.6 - 5.87 - 0.873 - 0.107		Thr Glu Trp Val		547.265	2	4.09832
4.10_547.2646m/z	234337	2M+3H2O+2H	C25H35N5O8	36.9	0	8.37344			93.7397	100 - 29.6 - 5.87 - 0.873 - 0.107		Thr Ile Asp Trp		547.265	2	4.09832
4.10_547.2646m/z	234641	2M+3H2O+2H	C25H35N5O8	36.9	0	8.37344			93.7397	100 - 29.6 - 5.87 - 0.873 - 0.107		Thr Ile Trp Asp		547.265	2	4.09832
4.10_547.2646m/z	235137	2M+3H2O+2H	C25H35N5O8	36.9	0	8.37344			93.7397	100 - 29.6 - 5.87 - 0.873 - 0.107		Thr Leu Asp Trp		547.265	2	4.09832
4.10_547.2646m/z	235441	2M+3H2O+2H	C25H35N5O8	36.9	0	8.37344			93.7397	100 - 29.6 - 5.87 - 0.873 - 0.107		Thr Leu Trp Asp		547.265	2	4.09832
4.10_547.2646m/z	238357	2M+3H2O+2H	C25H35N5O8	36.9	0	8.37344			93.7397	100 - 29.6 - 5.87 - 0.873 - 0.107		Thr Val Glu Trp		547.265	2	4.09832
4.10_547.2646m/z	238642	2M+3H2O+2H	C25H35N5O8	36.9	0	8.37344			93.7397	100 - 29.6 - 5.87 - 0.873 - 0.107		Thr Val Trp Glu		547.265	2	4.09832
4.10_547.2646m/z	238726	2M+3H2O+2H	C25H35N5O8	36.9	0	8.37344			93.7397	100 - 29.6 - 5.87 - 0.873 - 0.107		Thr Trp Asp Ile		547.265	2	4.09832
4.10_547.2646m/z	238728	2M+3H2O+2H	C25H35N5O8	36.9	0	8.37344			93.7397	100 - 29.6 - 5.87 - 0.873 - 0.107		Thr Trp Asp Leu		547.265	2	4.09832
4.10_547.2646m/z	238756	2M+3H2O+2H	C25H35N5O8	36.9	0	8.37344			93.7397	100 - 29.6 - 5.87 - 0.873 - 0.107		Thr Trp Glu Val		547.265	2	4.09832
4.10_547.2646m/z	238821	2M+3H2O+2H	C25H35N5O8	36.9	0	8.37344			93.7397	100 - 29.6 - 5.87 - 0.873 - 0.107		Thr Trp Ile Asp		547.265	2	4.09832
4.10_547.2646m/z	238861	2M+3H2O+2H	C25H35N5O8	36.9	0	8.37344			93.7397	100 - 29.6 - 5.87 - 0.873 - 0.107		Thr Trp Leu Asp		547.265	2	4.09832
4.10_547.2646m/z	239022	2M+3H2O+2H	C25H35N5O8	36.9	0	8.37344			93.7397	100 - 29.6 - 5.87 - 0.873 - 0.107		Thr Trp Val Glu		547.265	2	4.09832
4.10_547.2646m/z	241017	2M+3H2O+2H	C25H35N5O8	36.9	0	8.37344			93.7397	100 - 29.6 - 5.87 - 0.873 - 0.107		Val Glu Thr Trp		547.265	2	4.09832
4.10_547.2646m/z	241055	2M+3H2O+2H	C25H35N5O8	36.9	0	8.37344			93.7397	100 - 29.6 - 5.87 - 0.873 - 0.107		Val Glu Trp Thr		547.265	2	4.09832
4.10_547.2646m/z	245957	2M+3H2O+2H	C25H35N5O8	36.9	0	8.37344			93.7397	100 - 29.6 - 5.87 - 0.873 - 0.107		Val Thr Glu Trp		547.265	2	4.09832
4.10_547.2646m/z	246242	2M+3H2O+2H	C25H35N5O8	36.9	0	8.37344			93.7397	100 - 29.6 - 5.87 - 0.873 - 0.107		Val Thr Trp Glu		547.265	2	4.09832
4.10_547.2646m/z	246755	2M+3H2O+2H	C25H35N5O8	36.9	0	8.37344			93.7397	100 - 29.6 - 5.87 - 0.873 - 0.107		Val Trp Glu Thr		547.265	2	4.09832
4.10_547.2646m/z	247002	2M+3H2O+2H	C25H35N5O8	36.9	0	8.37344			93.7397	100 - 29.6 - 5.87 - 0.873 - 0.107		Val Trp Thr Glu		547.265	2	4.09832
4.10_547.2646m/z	248435	2M+3H2O+2H	C25H35N5O8	36.9	0	8.37344			93.7397	100 - 29.6 - 5.87 - 0.873 - 0.107		Trp Asp Ile Thr		547.265	2	4.09832
4.10_547.2646m/z	248475	2M+3H2O+2H	C25H35N5O8	36.9	0	8.37344			93.7397	100 - 29.6 - 5.87 - 0.873 - 0.107		Trp Asp Leu Thr		547.265	2	4.09832
4.10_547.2646m/z	248606	2M+3H2O+2H	C25H35N5O8	36.9	0	8.37344			93.7397	100 - 29.6 - 5.87 - 0.873 - 0.107		Trp Asp Thr Ile		547.265	2	4.09832
4.10_547.2646m/z	248608	2M+3H2O+2H	C25H35N5O8	36.9	0	8.37344			93.7397	100 - 29.6 - 5.87 - 0.873 - 0.107		Trp Asp Thr Leu		547.265	2	4.09832
4.10_547.2646m/z	248834	2M+3H2O+2H	C25H35N5O8	36.9	0	8.37344			93.7397	100 - 29.6 - 5.87 - 0.873 - 0.107		Trp Glu Ile Ser		547.265	2	4.09832
4.10_547.2646m/z	248874	2M+3H2O+2H	C25H35N5O8	36.9	0	8.37344			93.7397	100 - 29.6 - 5.87 - 0.873 - 0.107		Trp Glu Leu Ser		547.265	2	4.09832
4.10_547.2646m/z	248986	2M+3H2O+2H	C25H35N5O8	36.9	0	8.37344			93.7397	100 - 29.6 - 5.87 - 0.873 - 0.107		Trp Glu Ser Ile		547.265	2	4.09832
4.10_547.2646m/z	248988	2M+3H2O+2H	C25H35N5O8	36.9	0	8.37344			93.7397	100 - 29.6 - 5.87 - 0.873 - 0.107		Trp Glu Ser Leu		547.265	2	4.09832
4.10_547.2646m/z	249016	2M+3H2O+2H	C25H35N5O8	36.9	0	8.37344			93.7397	100 - 29.6 - 5.87 - 0.873 - 0.107		Trp Glu Thr Val		547.265	2	4.09832
4.10_547.2646m/z	249035	2M+3H2O+2H	C25H35N5O8	36.9	0	8.37344			93.7397	100 - 29.6 - 5.87 - 0.873 - 0.107		Trp Glu Val Thr		547.265	2	4.09832
4.10_547.2646m/z	250335	2M+3H2O+2H	C25H35N5O8	36.9	0	8.37344			93.7397	100 - 29.6 - 5.87 - 0.873 - 0.107		Trp Ile Asp Thr		547.265	2	4.09832
4.10_547.2646m/z	250354	2M+3H2O+2H	C25H35N5O8	36.9	0	8.37344			93.7397	100 - 29.6 - 5.87 - 0.873 - 0.107		Trp Ile Glu Ser		547.265	2	4.09832
4.10_547.2646m/z	250582	2M+3H2O+2H	C25H35N5O8	36.9	0	8.37344			93.7397	100 - 29.6 - 5.87 - 0.873 - 0.107		Trp Ile Ser Glu		547.265	2	4.09832
4.10_547.2646m/z	250601	2M+3H2O+2H	C25H35N5O8	36.9	0	8.37344			93.7397	100 - 29.6 - 5.87 - 0.873 - 0.107		Trp Ile Thr Asp		547.265	2	4.09832
4.10_547.2646m/z	251135	2M+3H2O+2H	C25H35N5O8	36.9	0	8.37344			93.7397	100 - 29.6 - 5.87 - 0.873 - 0.107		Trp Leu Asp Thr		547.265	2	4.09832
4.10_547.2646m/z	251154	2M+3H2O+2H	C25H35N5O8	36.9	0	8.37344			93.7397	100 - 29.6 - 5.87 - 0.873 - 0.107		Trp Leu Glu Ser		547.265	2	4.09832
4.10_547.2646m/z	251382	2M+3H2O+2H	C25H35N5O8	36.9	0	8.37344			93.7397	100 - 29.6 - 5.87 - 0.873 - 0.107		Trp Leu Ser Glu		547.265	2	4.09832
4.10_547.2646m/z	251401	2M+3H2O+2H	C25H35N5O8	36.9	0	8.37344			93.7397	100 - 29.6 - 5.87 - 0.873 - 0.107		Trp Leu Thr Asp		547.265	2	4.09832
4.10_547.2646m/z	253546	2M+3H2O+2H	C25H35N5O8	36.9	0	8.37344			93.7397	100 - 29.6 - 5.87 - 0.873 - 0.107		Trp Ser Glu Ile		547.265	2	4.09832
4.10_547.2646m/z	253548	2M+3H2O+2H	C25H35N5O8	36.9	0	8.37344			93.7397	100 - 29.6 - 5.87 - 0.873 - 0.107		Trp Ser Glu Leu		547.265	2	4.09832
4.10_547.2646m/z	253622	2M+3H2O+2H	C25H35N5O8	36.9	0	8.37344			93.7397	100 - 29.6 - 5.87 - 0.873 - 0.107		Trp Ser Ile Glu		547.265	2	4.09832
4.10_547.2646m/z	253662	2M+3H2O+2H	C25H35N5O8	36.9	0	8.37344			93.7397	100 - 29.6 - 5.87 - 0.873 - 0.107		Trp Ser Leu Glu		547.265	2	4.09832
4.10_547.2646m/z	253926	2M+3H2O+2H	C25H35N5O8	36.9	0	8.37344			93.7397	100 - 29.6 - 5.87 - 0.873 - 0.107		Trp Thr Asp Ile		547.265	2	4.09832
4.10_547.2646m/z	253928	2M+3H2O+2H	C25H35N5O8	36.9	0	8.37344			93.7397	100 - 29.6 - 5.87 - 0.873 - 0.107		Trp Thr Asp Leu		547.265	2	4.09832
4.10_547.2646m/z	253956	2M+3H2O+2H	C25H35N5O8	36.9	0	8.37344			93.7397	100 - 29.6 - 5.87 - 0.873 - 0.107		Trp Thr Glu Val		547.265	2	4.09832
4.10_547.2646m/z	254021	2M+3H2O+2H	C25H35N5O8	36.9	0	8.37344			93.7397	100 - 29.6 - 5.87 - 0.873 - 0.107		Trp Thr Ile Asp		547.265	2	4.09832
4.10_547.2646m/z	254061	2M+3H2O+2H	C25H35N5O8	36.9	0	8.37344			93.7397	100 - 29.6 - 5.87 - 0.873 - 0.107		Trp Thr Leu Asp		547.265	2	4.09832
4.10_547.2646m/z	254222	2M+3H2O+2H	C25H35N5O8	36.9	0	8.37344			93.7397	100 - 29.6 - 5.87 - 0.873 - 0.107		Trp Thr Val Glu		547.265	2	4.09832
4.10_547.2646m/z	254355	2M+3H2O+2H	C25H35N5O8	36.9	0	8.37344			93.7397	100 - 29.6 - 5.87 - 0.873 - 0.107		Trp Val Glu Thr		547.265	2	4.09832
4.10_547.2646m/z	254602	2M+3H2O+2H	C25H35N5O8	36.9	0	8.37344			93.7397	100 - 29.6 - 5.87 - 0.873 - 0.107		Trp Val Thr Glu		547.265	2	4.09832
4.10_547.2646m/z	67259	M+2Na	C51H84O22	33.1	0	5.0649			71.272	100 - 57 - 20.4 - 5.49 - 1.21 - 0.228		Parillin		547.265	2	4.09832
4.10_547.2646m/z	67260	M+2Na	C51H84O22	33.1	0	5.0649			71.272	100 - 57 - 20.4 - 5.49 - 1.21 - 0.228		Protodioscin		547.265	2	4.09832
4.10_547.2646m/z	67268	M+2Na	C51H84O22	33.1	0	5.0649			71.272	100 - 57 - 20.4 - 5.49 - 1.21 - 0.228		Trigonelloside C		547.265	2	4.09832
4.10_547.2646m/z	90765	M+2Na	C51H84O22	33.1	0	5.0649			71.272	100 - 57 - 20.4 - 5.49 - 1.21 - 0.228	http://nonlinear.com/redirect/outbound?p=hmdb&param=HMDB35482	Tuberoside B (Allium tuberosum)		547.265	2	4.09832
4.10_547.2646m/z	93278	M+2Na	C51H84O22	33.1	0	5.0649			71.272	100 - 57 - 20.4 - 5.49 - 1.21 - 0.228	http://nonlinear.com/redirect/outbound?p=hmdb&param=HMDB38617	Trigofoenoside E1		547.265	2	4.09832
7.51_149.0251m/z	44726	M+H-2H2O	C8H8O5	37.3	0	9.84519			97.2664	100 - 8.94 - 1.38		4-O-Methyl-gallate		149.025	1	7.5079
7.51_149.0251m/z	63600	M+H-H2O	C4H9NO4P	37.5	0	9.04156			97.4428	100 - 4.95 - 0.92		Demethylphosphinothricin		149.025	1	7.5079
7.51_149.0251m/z	66325	M+H-2H2O	C8H8O5	37.3	0	9.84519			97.2664	100 - 8.94 - 1.38		3-O-Methylgallate		149.025	1	7.5079
7.51_149.0251m/z	696	M+H-2H2O	C8H8O5	37.3	0	9.84519			97.2664	100 - 8.94 - 1.38	http://nonlinear.com/redirect/outbound?p=hmdb&param=HMDB01866	DL-3,4-Dihydroxymandelic acid		149.025	1	7.5079
7.51_149.0251m/z	85782	M+H-2H2O	C8H8O5	37.3	0	9.84519			97.2664	100 - 8.94 - 1.38	http://nonlinear.com/redirect/outbound?p=pubchemc&param=85782	Dihydroxymandelic Acid :: Carboxylic Acids :: Polar Metabolites :: 2-(3,4-dihydroxyphenyl)-2-hydroxyacetic acid		149.025	1	7.5079
7.51_149.0251m/z	86398	M+H-2H2O	C8H8O5	37.3	0	9.84519			97.2664	100 - 8.94 - 1.38	http://nonlinear.com/redirect/outbound?p=hmdb&param=HMDB29650	Methyl 2,4,6-trihydroxybenzoate		149.025	1	7.5079
7.71_243.0850m/z	102926	M+H-2H2O	C11H18O8	37.6	0	-4.80342			93.758	100 - 12.4 - 2.35 - 0.228		6-O-(4-hydroxy-2-methylene-butanoyl)-beta-D-glucopyranose		243.085	1	7.7137
7.71_243.0850m/z	2458	M+H-2H2O	C15H18O3S	36.3	0	4.19373			86.2885	100 - 17.3 - 6.55 - 0.926 - 0.119		Gualenate (Sodium Gualenate)		243.085	1	7.7137
7.71_243.0850m/z	2461	M+Na	C10H12N4O2	38.7	0	-1.21565			94.8844	100 - 12.5 - 1.13		2,4-Diamino-6,7-dimethoxyquinazoline		243.085	1	7.7137
7.71_243.0850m/z	2616	M+2Na-H	C13H14N2	36.5	0	-9.51275			92.9446	100 - 15 - 1.04		Tacrine		243.085	1	7.7137
7.71_243.0850m/z	439756	M+K	C9H18NO4+	37.4	0	-8.63388			96.4521	100 - 10.5 - 1.32	http://nonlinear.com/redirect/outbound?p=pubchemc&param=439756	O-Acetyl-L-Carnitine :: Carboxylic Ester :: Polar Metabolites :: [(2R)-2-acetyloxy-3-carboxypropyl]-trimethylazanium		243.085	1	7.7137
7.71_243.0850m/z	44521	M+2Na-H	C13H14N2	36.5	0	-9.51275			92.9446	100 - 15 - 1.04		9-AMINO-1,2,3,4-TETRAHYDROACRIDINE		243.085	1	7.7137
7.71_243.0850m/z	44994	2M+Na	C5H6N2O	39.5	0	-1.21565			98.8932	100 - 6.25 - 0.37		Pyrimidin-4-yl-Methanol		243.085	1	7.7137
7.71_243.0850m/z	45026	2M+Na	C5H6N2O	39.5	0	-1.21565			98.8932	100 - 6.25 - 0.37		2-(hydroxymethyl)-Pyrimidine		243.085	1	7.7137
7.71_243.0850m/z	58184	2M+Na	C5H6N2O	39.5	0	-1.21565			98.8932	100 - 6.25 - 0.37	http://nonlinear.com/redirect/outbound?p=hmdb&param=HMDB03905	Imidazole-4-acetaldehyde		243.085	1	7.7137
7.71_243.0850m/z	62448	M+CH3OH+H	C10H10O5	37.7	0	-6.35952			95.5419	100 - 11.1 - 1.59 - 0.131	http://nonlinear.com/redirect/outbound?p=hmdb&param=HMDB11714	Vanilpyruvic acid		243.085	1	7.7137
7.71_243.0850m/z	64176	M+CH3OH+H	C10H10O5	37.7	0	-6.35952			95.5419	100 - 11.1 - 1.59 - 0.131		5-Hydroxyferulate		243.085	1	7.7137
7.71_243.0850m/z	6482	M+H-2H2O	C11H18O8	37.6	0	-4.80342			93.758	100 - 12.4 - 2.35 - 0.228	http://nonlinear.com/redirect/outbound?p=hmdb&param=HMDB02091	Isovalerylglucuronide		243.085	1	7.7137
7.71_243.0850m/z	65788	2M+Na	C5H6N2O	39.5	0	-1.21565			98.8932	100 - 6.25 - 0.37		N-Acetylimidazole		243.085	1	7.7137
7.71_243.0850m/z	66885	M+K	C7H16N4O3	39.1	0	-2.05616			97.7071	100 - 9.33 - 1.01		(+)-gamma-Hydroxy-L-homoarginine		243.085	1	7.7137
7.71_243.0850m/z	67065	M+H-2H2O	C11H18O8	37.6	0	-4.80342			93.758	100 - 12.4 - 2.35 - 0.228		Tuliposide A		243.085	1	7.7137
7.71_243.0850m/z	69942	M+2Na-H	C13H14N2	36.5	0	-9.51275			92.9446	100 - 15 - 1.04		4,4'-Methylenedianiline		243.085	1	7.7137
7.71_243.0850m/z	70631	M+2Na-H	C13H14N2	36.5	0	-9.51275			92.9446	100 - 15 - 1.04		N-(Phenylmethyl)-N-methyl-2-pyridinamine		243.085	1	7.7137
7.71_243.0850m/z	850	M+ACN+Na	C8H9N3O2	39.1	0	-1.49417			97.315	100 - 9.93 - 0.855		Acetylisoniazid		243.085	1	7.7137
7.71_243.0850m/z	85645	M+H-H2O	C9H14N3O6-	39	0	0.0262678			95.2517	100 - 11.2 - 1.81 - 0.156	http://nonlinear.com/redirect/outbound?p=hmdb&param=HMDB28730	Asparaginyl-Glutamate		243.085	1	7.7137
7.71_243.0850m/z	85728	M+H-H2O	C9H14N3O6-	39	0	0.0262678			95.2517	100 - 11.2 - 1.81 - 0.156	http://nonlinear.com/redirect/outbound?p=hmdb&param=HMDB28814	Glutamyl-Asparagine		243.085	1	7.7137
7.71_243.0850m/z	88828	M+H-H2O	C11H16O7	37.6	0	-5.13607			94.004	100 - 12.3 - 2.14 - 0.201	http://nonlinear.com/redirect/outbound?p=hmdb&param=HMDB32924	3-Furanmethanol glucoside		243.085	1	7.7137
7.71_243.0850m/z	89034	2M+Na	C5H6N2O	39.5	0	-1.21565			98.8932	100 - 6.25 - 0.37	http://nonlinear.com/redirect/outbound?p=hmdb&param=HMDB33156	Methoxypyrazine		243.085	1	7.7137
7.71_243.0850m/z	98326	M+H-2H2O	C11H18O8	37.6	0	-4.80342			93.758	100 - 12.4 - 2.35 - 0.228		1-O-(4-hydroxy-2-methylene-butanoyl)-beta-D-glucopyranose		243.085	1	7.7137
7.87_257.1010m/z	1816	M+2Na-H	C14H16N2	37	0	-7.3093			93.2578	100 - 16.1 - 1.21		Didesmethylpheniramine		257.101	1	7.86868
7.87_257.1010m/z	265043	2M+H	C6H8O3	38.7	0	-3.91161			97.8606	100 - 6.7 - 0.806		Methyl 4-oxo-2-pentenoate		257.101	1	7.86868
7.87_257.1010m/z	35628	2M+H	C6H8O3	38.7	0	-3.91161			97.8606	100 - 6.7 - 0.806		6-hydroxy-2-hexynoic acid		257.101	1	7.86868
7.87_257.1010m/z	35857	2M+H	C6H8O3	38.7	0	-3.91161			97.8606	100 - 6.7 - 0.806		2-Oxo-4E-hexenoic acid		257.101	1	7.86868
7.87_257.1010m/z	43967	M+CH3OH+H	C11H12O5	38.1	0	-4.47069			95.8556	100 - 12.2 - 1.71 - 0.148		HAEMATOMMIC ACID, ETHYL ESTER		257.101	1	7.86868
7.87_257.1010m/z	44746	2M+H	C6H8O3	38.7	0	-3.91161			97.8606	100 - 6.7 - 0.806		Dihydro-4,4-dimethyl-2,3-furandione		257.101	1	7.86868
7.87_257.1010m/z	45738	M+CH3OH+H	C11H12O5	38.1	0	-4.47069			95.8556	100 - 12.2 - 1.71 - 0.148		Sinapic acid		257.101	1	7.86868
7.87_257.1010m/z	6477	M+CH3OH+H	C11H12O5	38.1	0	-4.47069			95.8556	100 - 12.2 - 1.71 - 0.148	http://nonlinear.com/redirect/outbound?p=hmdb&param=HMDB02081	Benzylmalic acid		257.101	1	7.86868
7.87_257.1010m/z	65793	M+H	C12H16O6	40.2	10.8	-3.91161			94.5609	100 - 13.4 - 2.06 - 0.196		Phenylgalactoside		257.101	1	7.86868
7.87_257.1010m/z	65906	M+H	C12H16O6	40.2	10.8	-3.91161			94.5609	100 - 13.4 - 2.06 - 0.196		Aryl beta-D-glucoside		257.101	1	7.86868
7.87_257.1010m/z	66501	2M+H	C6H8O3	38.7	0	-3.91161			97.8606	100 - 6.7 - 0.806		Dihydrophloroglucinol		257.101	1	7.86868
7.87_257.1010m/z	69013	2M+H	C6H8O3	38.7	0	-3.91161			97.8606	100 - 6.7 - 0.806		2-Hydroxy-cis-hex-2,4-dienoate		257.101	1	7.86868
7.87_257.1010m/z	70065	M+2Na-H	C14H16N2	37	0	-7.3093			93.2578	100 - 16.1 - 1.21		3,3'-Dimethylbenzidine		257.101	1	7.86868
7.87_257.1010m/z	72590	M+H-H2O	C12H18O7	38	0	-3.65459			94.3132	100 - 13.5 - 2.27 - 0.225		Dikegulac		257.101	1	7.86868
7.87_257.1010m/z	73233	M+ACN+Na	C9H11N3O2	39.4	0	0.344587			97.6416	100 - 11 - 0.965		4-(Nitrosoamino)-1-(3-pyridinyl)-1-butanone		257.101	1	7.86868
7.87_257.1010m/z	74637	2M+H	C6H8O3	38.7	0	-3.91161			97.8606	100 - 6.7 - 0.806		2-Hexynoic acid, 6-hydroxy-		257.101	1	7.86868
7.87_257.1010m/z	85710	M+H-H2O	C10H16N3O6-	38.8	0	1.24378			95.5647	100 - 12.3 - 1.93 - 0.176	http://nonlinear.com/redirect/outbound?p=hmdb&param=HMDB28796	Glutaminyl-Glutamate		257.101	1	7.86868
7.87_257.1010m/z	85731	M+H-H2O	C10H16N3O6-	38.8	0	1.24378			95.5647	100 - 12.3 - 1.93 - 0.176	http://nonlinear.com/redirect/outbound?p=hmdb&param=HMDB28817	Glutamyl-Glutamine		257.101	1	7.86868
7.87_257.1010m/z	85747	M+H-H2O	C10H16N3O6-	38.8	0	1.24378			95.5647	100 - 12.3 - 1.93 - 0.176	http://nonlinear.com/redirect/outbound?p=hmdb&param=HMDB28833	Glutamyl-Gamma-glutamate		257.101	1	7.86868
7.87_257.1010m/z	86040	M+H-H2O	C10H16N3O6-	38.8	0	1.24378			95.5647	100 - 12.3 - 1.93 - 0.176	http://nonlinear.com/redirect/outbound?p=hmdb&param=HMDB29148	Gamma-glutamyl-Glutamate		257.101	1	7.86868
7.87_257.1010m/z	87570	2M+H	C6H8O3	38.7	0	-3.91161			97.8606	100 - 6.7 - 0.806	http://nonlinear.com/redirect/outbound?p=hmdb&param=HMDB31303	Osmundalactone		257.101	1	7.86868
7.87_257.1010m/z	87572	2M+H	C6H8O3	38.7	0	-3.91161			97.8606	100 - 6.7 - 0.806	http://nonlinear.com/redirect/outbound?p=hmdb&param=HMDB31306	3-Hydroxy-4,5-dimethyl-2(5H)-furanone		257.101	1	7.86868
7.87_257.1010m/z	87967	2M+H	C6H8O3	38.7	0	-3.91161			97.8606	100 - 6.7 - 0.806	http://nonlinear.com/redirect/outbound?p=hmdb&param=HMDB31847	2-Ethyl-3,4-dihydroxyfuran		257.101	1	7.86868
7.87_257.1010m/z	89143	2M+H	C6H8O3	38.7	0	-3.91161			97.8606	100 - 6.7 - 0.806	http://nonlinear.com/redirect/outbound?p=hmdb&param=HMDB33285	L-erythro-5-(1-Hydroxyethyl)-2(5H)-furanone		257.101	1	7.86868
7.87_257.1010m/z	89329	2M+H	C6H8O3	38.7	0	-3.91161			97.8606	100 - 6.7 - 0.806	http://nonlinear.com/redirect/outbound?p=hmdb&param=HMDB33517	5,6-Dihydro-4-methoxy-2H-pyran-2-one		257.101	1	7.86868
7.87_257.1010m/z	89695	M+CH3OH+H	C11H12O5	38.1	0	-4.47069			95.8556	100 - 12.2 - 1.71 - 0.148	http://nonlinear.com/redirect/outbound?p=hmdb&param=HMDB34069	cis-Sinapic acid		257.101	1	7.86868
7.87_257.1010m/z	92841	2M+H	C6H8O3	38.7	0	-3.91161			97.8606	100 - 6.7 - 0.806	http://nonlinear.com/redirect/outbound?p=hmdb&param=HMDB38072	xi-5-Acetyltetrahydro-2(3H)-furanone		257.101	1	7.86868
7.87_257.1010m/z	95077	2M+H	C6H8O3	38.7	0	-3.91161			97.8606	100 - 6.7 - 0.806	http://nonlinear.com/redirect/outbound?p=hmdb&param=HMDB40594	(Â±)-Furaneol		257.101	1	7.86868
7.87_257.1010m/z	95202	2M+H	C6H8O3	38.7	0	-3.91161			97.8606	100 - 6.7 - 0.806	http://nonlinear.com/redirect/outbound?p=hmdb&param=HMDB40732	2,7-Oxepanedione		257.101	1	7.86868
7.87_257.1010m/z	95683	M+H-2H2O	C12H20O8	38	0	-3.42925			94.0667	100 - 13.5 - 2.49 - 0.254	http://nonlinear.com/redirect/outbound?p=hmdb&param=HMDB41269	Pantoyllactone glucoside		257.101	1	7.86868
7.87_257.1010m/z	96049	M+CH3OH+H	C11H12O5	38.1	0	-4.47069			95.8556	100 - 12.2 - 1.71 - 0.148	http://nonlinear.com/redirect/outbound?p=hmdb&param=HMDB41691	5-(3',4',5'-Trihydroxyphenyl)-gamma-valerolactone		257.101	1	7.86868
7.87_257.1010m/z	97371	2M+H	C6H8O3	38.7	0	-3.91161			97.8606	100 - 6.7 - 0.806		3-Acetyldihydro-2(3H)-furanone		257.101	1	7.86868
7.89_279.0972m/z	1666	M+Na	C16H16O3	35.5	0	-7.69771			86.0007	100 - 17.6 - 2.07 - 0.183		o-Methylbenzhydroxyacetic acid		279.097	1	7.89408
7.89_279.0972m/z	1688	M+2Na-H	C14H18O3	37.1	0	1.85468			87.8484	100 - 15.5 - 1.73 - 0.145		Î±-Phenylcyclohexylglycolic acid		279.097	1	7.89408
7.89_279.0972m/z	1764	M+Na	C11H16N2O5	36.1	0	8.00955			89.6569	100 - 13 - 1.81 - 0.162		5-Ethyl-5-(1-methyl-3-carboxypropyl)barbituric acid		279.097	1	7.89408
7.89_279.0972m/z	23882	M+H-H2O	C13H16N2O6	37.2	0	-1.19688			87.5416	100 - 15.2 - 2.31 - 0.234		Asp Tyr		279.097	1	7.89408
7.89_279.0972m/z	24029	M+H-H2O	C13H16N2O6	37.2	0	-1.19688			87.5416	100 - 15.2 - 2.31 - 0.234		Tyr Asp		279.097	1	7.89408
7.89_279.0972m/z	2679	M+Na	C16H16O3	35.5	0	-7.69771			86.0007	100 - 17.6 - 2.07 - 0.183		g-Hydroxy-4-biphenylbutyric acid		279.097	1	7.89408
7.89_279.0972m/z	3444	M+H-2H2O	C14H14N6O3	36	0	-5.38598			85.9892	100 - 17.6 - 2.08 - 0.185		Dihydropteroic acid		279.097	1	7.89408
7.89_279.0972m/z	35891	M+H	C12H23BrO2	27.7	0	6.38317			45.5972	100 - 13.3 - 98.5 - 13 - 1.2		2-bromo-dodecanoic acid		279.097	1	7.89408
7.89_279.0972m/z	4028	M+CH3OH+H	C9H11FN2O5	36.9	0	-6.08484			91.6571	100 - 10.8 - 1.55 - 0.126		floxuridine		279.097	1	7.89408
7.89_279.0972m/z	44123	M+CH3OH+H	C9H11FN2O5	36.9	0	-6.08484			91.6571	100 - 10.8 - 1.55 - 0.126	http://nonlinear.com/redirect/outbound?p=hmdb&param=HMDB60406	5'-Deoxy-5-fluorouridine		279.097	1	7.89408
7.89_279.0972m/z	44276	M+ACN+Na	C10H9N5O	37.3	0	3.31913			90.6237	100 - 12.8 - 0.961		KINETIN		279.097	1	7.89408
7.89_279.0972m/z	44641	M+Na	C11H16N2O5	36.1	0	8.00955			89.6569	100 - 13 - 1.81 - 0.162		EDOXUDINE		279.097	1	7.89408
7.89_279.0972m/z	45273	M+ACN+H	C15H11NS	34.6	0	9.05971			82.9234	100 - 17.5 - 5.96 - 0.83		PD 146176		279.097	1	7.89408
7.89_279.0972m/z	45423	M+Na	C16H16O3	35.5	0	-7.69771			86.0007	100 - 17.6 - 2.07 - 0.183		Pterostilbene		279.097	1	7.89408
7.89_279.0972m/z	46446	M+2Na-H	C14H18O3	37.1	0	1.85468			87.8484	100 - 15.5 - 1.73 - 0.145		3,7-Dimethyl-8,11-dioxo-2E,6E,9E-dodecatrienal		279.097	1	7.89408
7.89_279.0972m/z	47446	M+Na	C16H16O3	35.5	0	-7.69771			86.0007	100 - 17.6 - 2.07 - 0.183		7,4'-Dihydroxy-8-methylflavan		279.097	1	7.89408
7.89_279.0972m/z	47448	M+Na	C16H16O3	35.5	0	-7.69771			86.0007	100 - 17.6 - 2.07 - 0.183		Broussin		279.097	1	7.89408
7.89_279.0972m/z	47450	M+Na	C16H16O3	35.5	0	-7.69771			86.0007	100 - 17.6 - 2.07 - 0.183		4'-Hydroxy-7-methoxyflavan		279.097	1	7.89408
7.89_279.0972m/z	47474	M+Na	C16H16O3	35.5	0	-7.69771			86.0007	100 - 17.6 - 2.07 - 0.183		7-Hydroxy-5-methoxyflavan		279.097	1	7.89408
7.89_279.0972m/z	48427	M+Na	C16H16O3	35.5	0	-7.69771			86.0007	100 - 17.6 - 2.07 - 0.183		Obtusaquinol		279.097	1	7.89408
7.89_279.0972m/z	52246	M+Na	C16H16O3	35.5	0	-7.69771			86.0007	100 - 17.6 - 2.07 - 0.183		2'-Hydroxy-4'-methoxy-3-phenylpropiophenone		279.097	1	7.89408
7.89_279.0972m/z	52247	M+Na	C16H16O3	35.5	0	-7.69771			86.0007	100 - 17.6 - 2.07 - 0.183		2'-Methoxy-4'-hydroxydihydrochalcone		279.097	1	7.89408
7.89_279.0972m/z	52407	M+Na	C16H16O3	35.5	0	-7.69771			86.0007	100 - 17.6 - 2.07 - 0.183		2-Methoxy-4-hydroxydihydrochalcone		279.097	1	7.89408
7.89_279.0972m/z	62397	M+Na	C11H16N2O5	36.1	0	8.00955			89.6569	100 - 13 - 1.81 - 0.162	http://nonlinear.com/redirect/outbound?p=hmdb&param=HMDB11648	1-(beta-D-Ribofuranosyl)-1,4-dihydronicotinamide		279.097	1	7.89408
7.89_279.0972m/z	62423	M+H-H2O	C11H21O7P	36.4	0	-6.78075			89.8288	100 - 12.4 - 2.14 - 0.202	http://nonlinear.com/redirect/outbound?p=hmdb&param=HMDB11685	DHAP(8:0)		279.097	1	7.89408
7.89_279.0972m/z	64132	M+2Na-H	C14H18O3	37.1	0	1.85468			87.8484	100 - 15.5 - 1.73 - 0.145		Strigolactone ABC-rings		279.097	1	7.89408
7.89_279.0972m/z	64982	M+H-H2O	C13H16N2O6	37.2	0	-1.19688			87.5416	100 - 15.2 - 2.31 - 0.234		Val-Ala-OH		279.097	1	7.89408
7.89_279.0972m/z	65068	M+H-H2O	C13H16N2O6	37.2	0	-1.19688			87.5416	100 - 15.2 - 2.31 - 0.234		Ile-Gly-OH		279.097	1	7.89408
7.89_279.0972m/z	65071	M+H-H2O	C13H16N2O6	37.2	0	-1.19688			87.5416	100 - 15.2 - 2.31 - 0.234		Leu-Gly-OH		279.097	1	7.89408
7.89_279.0972m/z	65121	M+H-H2O	C13H16N2O6	37.2	0	-1.19688			87.5416	100 - 15.2 - 2.31 - 0.234		Ala-Val-OH		279.097	1	7.89408
7.89_279.0972m/z	65225	M+H-H2O	C13H16N2O6	37.2	0	-1.19688			87.5416	100 - 15.2 - 2.31 - 0.234		Gly-Leu-OH		279.097	1	7.89408
7.89_279.0972m/z	65245	M+H-H2O	C13H16N2O6	37.2	0	-1.19688			87.5416	100 - 15.2 - 2.31 - 0.234		Gly-Ile-OH		279.097	1	7.89408
7.89_279.0972m/z	65290	M+H-H2O	C13H16N2O6	37.2	0	-1.19688			87.5416	100 - 15.2 - 2.31 - 0.234		Abu-Abu-OH		279.097	1	7.89408
7.89_279.0972m/z	66096	M+H-H2O	C13H16N2O6	37.2	0	-1.19688			87.5416	100 - 15.2 - 2.31 - 0.234		4-Nitrophenyl-3-ketovalidamine		279.097	1	7.89408
7.89_279.0972m/z	67151	M+Na	C16H16O3	35.5	0	-7.69771			86.0007	100 - 17.6 - 2.07 - 0.183		Xenognosin A		279.097	1	7.89408
7.89_279.0972m/z	68208	M+Na	C16H16O3	35.5	0	-7.69771			86.0007	100 - 17.6 - 2.07 - 0.183		Loroglossol		279.097	1	7.89408
7.89_279.0972m/z	68210	M+Na	C16H16O3	35.5	0	-7.69771			86.0007	100 - 17.6 - 2.07 - 0.183		Orchinol		279.097	1	7.89408
7.89_279.0972m/z	69170	M+ACN+Na	C9H13NO5	36.3	0	9.53738			91.9704	100 - 10.4 - 1.52 - 0.121		Succinylproline		279.097	1	7.89408
7.89_279.0972m/z	72816	M+H-H2O	C13H16N2O6	37.2	0	-1.19688			87.5416	100 - 15.2 - 2.31 - 0.234		Medinoterb acetate		279.097	1	7.89408
7.89_279.0972m/z	74824	M+H	C12H23BrO2	27.7	0	6.38317			45.5972	100 - 13.3 - 98.5 - 13 - 1.2		11-bromo-dodecanoic acid		279.097	1	7.89408
7.89_279.0972m/z	74825	M+H	C12H23BrO2	27.7	0	6.38317			45.5972	100 - 13.3 - 98.5 - 13 - 1.2		12-bromo-dodecanoic acid		279.097	1	7.89408
7.89_279.0972m/z	85679	M+H-H2O	C13H16N2O6	37.2	0	-1.19688			87.5416	100 - 15.2 - 2.31 - 0.234	http://nonlinear.com/redirect/outbound?p=hmdb&param=HMDB28765	Aspartyl-Tyrosine		279.097	1	7.89408
7.89_279.0972m/z	85993	M+H-H2O	C13H16N2O6	37.2	0	-1.19688			87.5416	100 - 15.2 - 2.31 - 0.234	http://nonlinear.com/redirect/outbound?p=hmdb&param=HMDB29101	Tyrosyl-Aspartate		279.097	1	7.89408
7.89_279.0972m/z	87182	M+2Na-H	C14H18O3	37.1	0	1.85468			87.8484	100 - 15.5 - 1.73 - 0.145	http://nonlinear.com/redirect/outbound?p=hmdb&param=HMDB30763	(10S,11S)-Pterosin C		279.097	1	7.89408
7.89_279.0972m/z	87887	M+CH3OH+H	C12H10N2O4	37.4	0	-1.44026			88.9732	100 - 14 - 1.73 - 0.151	http://nonlinear.com/redirect/outbound?p=hmdb&param=HMDB31713	2-Hydroxy-4-imino-2,5-cyclohexadienone		279.097	1	7.89408
7.89_279.0972m/z	89804	M+ACN+H	C11H11NO5	37.6	0	-1.49492			90.0357	100 - 12.6 - 1.75 - 0.154	http://nonlinear.com/redirect/outbound?p=hmdb&param=HMDB34251	N-Benzoylaspartic acid		279.097	1	7.89408
7.89_279.0972m/z	90356	M+Na	C16H16O3	35.5	0	-7.69771			86.0007	100 - 17.6 - 2.07 - 0.183	http://nonlinear.com/redirect/outbound?p=hmdb&param=HMDB34992	4-Methoxybenzyl phenylacetate		279.097	1	7.89408
7.89_279.0972m/z	91224	M+2Na-H	C14H18O3	37.1	0	1.85468			87.8484	100 - 15.5 - 1.73 - 0.145	http://nonlinear.com/redirect/outbound?p=hmdb&param=HMDB36046	Dehydrooreadone		279.097	1	7.89408
7.89_279.0972m/z	91667	M+2Na-H	C14H18O3	37.1	0	1.85468			87.8484	100 - 15.5 - 1.73 - 0.145	http://nonlinear.com/redirect/outbound?p=hmdb&param=HMDB36607	(S)-Pterosin P		279.097	1	7.89408
7.89_279.0972m/z	92235	2M+H	C7H9NS	37	0	-4.39937			90.36	100 - 8.84 - 4.87 - 0.371	http://nonlinear.com/redirect/outbound?p=hmdb&param=HMDB37285	2,4-Dimethyl-5-vinylthiazole		279.097	1	7.89408
7.89_279.0972m/z	92947	M+2Na-H	C14H18O3	37.1	0	1.85468			87.8484	100 - 15.5 - 1.73 - 0.145	http://nonlinear.com/redirect/outbound?p=hmdb&param=HMDB38218	Pterosin N		279.097	1	7.89408
7.89_279.0972m/z	93553	M+ACN+H	C11H11NO5	37.6	0	-1.49492			90.0357	100 - 12.6 - 1.75 - 0.154	http://nonlinear.com/redirect/outbound?p=hmdb&param=HMDB38942	Methyl 2,3-dihydro-3,5-dihydroxy-2-oxo-3-indoleacetic acid		279.097	1	7.89408
7.89_279.0972m/z	96038	M+Na	C16H16O3	35.5	0	-7.69771			86.0007	100 - 17.6 - 2.07 - 0.183	http://nonlinear.com/redirect/outbound?p=hmdb&param=HMDB41678	4'-O-Methylequol		279.097	1	7.89408
7.89_279.0972m/z	96290	M+ACN+Na	C10H9N5O	37.3	0	3.31913			90.6237	100 - 12.8 - 0.961		N-(furan-2-ylmethyl)-1H-pyrazolo[3,4-d]pyrimidin-4-amine		279.097	1	7.89408
8.00_271.1165m/z	1685	M+CH3OH+H	C12H14O5	37.7	0	-4.62758			93.6699	100 - 13.3 - 1.85 - 0.167		Propanoic acid, 2-hydroxy-3-[2-(2-propenyloxy)phenoxy]-		271.117	1	7.99825
8.00_271.1165m/z	1815	M+2Na-H	C15H18N2	36.6	0	-7.29854			91.1403	100 - 17.2 - 1.38		Monodesmethylpheniramine		271.117	1	7.99825
8.00_271.1165m/z	2958	M+H-2H2O	C14H18N4O4	36.3	0	-7.96766			90.5287	100 - 17 - 2.18 - 0.207		Trimethoprim 1-N-oxide		271.117	1	7.99825
8.00_271.1165m/z	2959	M+H-2H2O	C14H18N4O4	36.3	0	-7.96766			90.5287	100 - 17 - 2.18 - 0.207		Trimethoprim 3-N-oxide		271.117	1	7.99825
8.00_271.1165m/z	2960	M+H-2H2O	C14H18N4O4	36.3	0	-7.96766			90.5287	100 - 17 - 2.18 - 0.207		Î±-Hydroxytrimethoprim		271.117	1	7.99825
8.00_271.1165m/z	44296	M+H-H2O	C14H16N4O3	36.3	0	-8.46574			90.7667	100 - 16.9 - 1.96 - 0.171		PIROMIDIC ACID		271.117	1	7.99825
8.00_271.1165m/z	44461	M+Na	C12H16N4O2	38.6	0	-0.134922			92.9617	100 - 14.7 - 1.42 - 0.103		8-CYCLOPENTYLTHEOPHYLLINE		271.117	1	7.99825
8.00_271.1165m/z	58084	M+Na	C12H16N4O2	38.6	0	-0.134922			92.9617	100 - 14.7 - 1.42 - 0.103	http://nonlinear.com/redirect/outbound?p=hmdb&param=HMDB02053	Histidylproline diketopiperazine		271.117	1	7.99825
8.00_271.1165m/z	58224	2M+Na	C6H8N2O	39.8	0	-0.134922			98.9575	100 - 7.35 - 0.439	http://nonlinear.com/redirect/outbound?p=hmdb&param=HMDB04181	Methylimidazole acetaldehyde		271.117	1	7.99825
8.00_271.1165m/z	62378	M+ACN+Na	C10H13N3O2	39	0	-0.161646			95.4228	100 - 12.1 - 1.09	http://nonlinear.com/redirect/outbound?p=hmdb&param=HMDB11603	4-(Methylnitrosoamino)-1-(3-pyridinyl)-1-butanone		271.117	1	7.99825
8.00_271.1165m/z	62453	M+CH3OH+H	C12H14O5	37.7	0	-4.62758			93.6699	100 - 13.3 - 1.85 - 0.167	http://nonlinear.com/redirect/outbound?p=hmdb&param=HMDB11721	Trans-2, 3, 4-Trimethoxycinnamate		271.117	1	7.99825
8.00_271.1165m/z	65880	2M+Na	C6H8N2O	39.8	0	-0.134922			98.9575	100 - 7.35 - 0.439		1-(1-Oxopropyl)-1H-imidazole		271.117	1	7.99825
8.00_271.1165m/z	66675	M+2Na-H	C15H18N2	36.6	0	-7.29854			91.1403	100 - 17.2 - 1.38		6-Methylergoline		271.117	1	7.99825
8.00_271.1165m/z	6705	M+CH3OH+H	C12H14O5	37.7	0	-4.62758			93.6699	100 - 13.3 - 1.85 - 0.167	http://nonlinear.com/redirect/outbound?p=hmdb&param=HMDB02511	3,4,5-Trimethoxycinnamic acid		271.117	1	7.99825
8.00_271.1165m/z	70887	M+ACN+Na	C10H13N3O2	39	0	-0.161646			95.4228	100 - 12.1 - 1.09		5-(alpha-Phenylethyl)semioxamazide		271.117	1	7.99825
8.00_271.1165m/z	72980	M+2Na-H	C15H18N2	36.6	0	-7.29854			91.1403	100 - 17.2 - 1.38		4,4'-Methylene bis(2-methylaniline)		271.117	1	7.99825
8.00_271.1165m/z	773	M+H	C13H18O6	39.5	9.98	-4.0789			92.4051	100 - 14.5 - 2.21 - 0.219		Idebenone Metabolite (Benzenebutanoic acid, 2,5-dihydroxy-3,4-dimethoxy-6-methyl-)		271.117	1	7.99825
8.00_271.1165m/z	85	2M+H	C5H5N5	39.6	0	0.911383			99.0919	100 - 7.29 - 0.233	http://nonlinear.com/redirect/outbound?p=hmdb&param=HMDB00034	Adenine		271.117	1	7.99825
8.00_271.1165m/z	87928	M+CH3OH+H	C12H14O5	37.7	0	-4.62758			93.6699	100 - 13.3 - 1.85 - 0.167	http://nonlinear.com/redirect/outbound?p=hmdb&param=HMDB31771	1-(2,4,5-Trimethoxyphenyl)-1,2-propanedione		271.117	1	7.99825
8.00_271.1165m/z	87972	2M+Na	C6H8N2O	39.8	0	-0.134922			98.9575	100 - 7.35 - 0.439	http://nonlinear.com/redirect/outbound?p=hmdb&param=HMDB31852	2-Methoxy-3-methylpyrazine		271.117	1	7.99825
8.00_271.1165m/z	88549	2M+H	C7H7N2O+	37.8	0	-9.03021			99.1775	100 - 8.42 - 0.518	http://nonlinear.com/redirect/outbound?p=hmdb&param=HMDB32593	4-(Hydroxymethyl)benzenediazonium(1+)		271.117	1	7.99825
8.00_271.1165m/z	88956	M+Na	C11H20O6	37.7	0	5.25513			94.3898	100 - 12.4 - 1.93 - 0.176	http://nonlinear.com/redirect/outbound?p=hmdb&param=HMDB33064	(E)-2-Methyl-2-buten-1-ol O-beta-D-Glucopyranoside		271.117	1	7.99825
8.00_271.1165m/z	94681	2M+Na	C6H8N2O	39.8	0	-0.134922			98.9575	100 - 7.35 - 0.439	http://nonlinear.com/redirect/outbound?p=hmdb&param=HMDB40141	2-Methoxy-5-methylpyrazine		271.117	1	7.99825
8.00_271.1165m/z	94683	2M+Na	C6H8N2O	39.8	0	-0.134922			98.9575	100 - 7.35 - 0.439	http://nonlinear.com/redirect/outbound?p=hmdb&param=HMDB40143	2-Methoxy-6-methylpyrazine		271.117	1	7.99825
3.37_434.1931m/z	105016	2M+3H2O+2H	C16H28N4O9	34.3	0	-9.63842			82.1787	100 - 19.4 - 3.64 - 0.463		Ala Glu Thr Thr		434.193	2	3.37423
3.37_434.1931m/z	109956	2M+3H2O+2H	C16H28N4O9	34.3	0	-9.63842			82.1787	100 - 19.4 - 3.64 - 0.463		Ala Thr Glu Thr		434.193	2	3.37423
3.37_434.1931m/z	110203	2M+3H2O+2H	C16H28N4O9	34.3	0	-9.63842			82.1787	100 - 19.4 - 3.64 - 0.463		Ala Thr Thr Glu		434.193	2	3.37423
3.37_434.1931m/z	113651	2M+3H2O+2H	C15H28N6O6S	35.6	0	5.89016			84.5251	100 - 19.8 - 7.61 - 1.21 - 0.188		Cys Gly Lys Asn		434.193	2	3.37423
3.37_434.1931m/z	113708	2M+3H2O+2H	C15H28N6O6S	35.6	0	5.89016			84.5251	100 - 19.8 - 7.61 - 1.21 - 0.188		Cys Gly Asn Lys		434.193	2	3.37423
3.37_434.1931m/z	114791	2M+3H2O+2H	C15H28N6O6S	35.6	0	5.89016			84.5251	100 - 19.8 - 7.61 - 1.21 - 0.188		Cys Lys Gly Asn		434.193	2	3.37423
3.37_434.1931m/z	114905	2M+3H2O+2H	C15H28N6O6S	35.6	0	5.89016			84.5251	100 - 19.8 - 7.61 - 1.21 - 0.188		Cys Lys Asn Gly		434.193	2	3.37423
3.37_434.1931m/z	115988	2M+3H2O+2H	C15H28N6O6S	35.6	0	5.89016			84.5251	100 - 19.8 - 7.61 - 1.21 - 0.188		Cys Asn Gly Lys		434.193	2	3.37423
3.37_434.1931m/z	116045	2M+3H2O+2H	C15H28N6O6S	35.6	0	5.89016			84.5251	100 - 19.8 - 7.61 - 1.21 - 0.188		Cys Asn Lys Gly		434.193	2	3.37423
3.37_434.1931m/z	122595	2M+3H2O+2H	C16H28N4O9	34.3	0	-9.63842			82.1787	100 - 19.4 - 3.64 - 0.463		Asp Ile Ser Ser		434.193	2	3.37423
3.37_434.1931m/z	123395	2M+3H2O+2H	C16H28N4O9	34.3	0	-9.63842			82.1787	100 - 19.4 - 3.64 - 0.463		Asp Leu Ser Ser		434.193	2	3.37423
3.37_434.1931m/z	125635	2M+3H2O+2H	C16H28N4O9	34.3	0	-9.63842			82.1787	100 - 19.4 - 3.64 - 0.463		Asp Ser Ile Ser		434.193	2	3.37423
3.37_434.1931m/z	125675	2M+3H2O+2H	C16H28N4O9	34.3	0	-9.63842			82.1787	100 - 19.4 - 3.64 - 0.463		Asp Ser Leu Ser		434.193	2	3.37423
3.37_434.1931m/z	125787	2M+3H2O+2H	C16H28N4O9	34.3	0	-9.63842			82.1787	100 - 19.4 - 3.64 - 0.463		Asp Ser Ser Ile		434.193	2	3.37423
3.37_434.1931m/z	125789	2M+3H2O+2H	C16H28N4O9	34.3	0	-9.63842			82.1787	100 - 19.4 - 3.64 - 0.463		Asp Ser Ser Leu		434.193	2	3.37423
3.37_434.1931m/z	125817	2M+3H2O+2H	C16H28N4O9	34.3	0	-9.63842			82.1787	100 - 19.4 - 3.64 - 0.463		Asp Ser Thr Val		434.193	2	3.37423
3.37_434.1931m/z	125836	2M+3H2O+2H	C16H28N4O9	34.3	0	-9.63842			82.1787	100 - 19.4 - 3.64 - 0.463		Asp Ser Val Thr		434.193	2	3.37423
3.37_434.1931m/z	126197	2M+3H2O+2H	C16H28N4O9	34.3	0	-9.63842			82.1787	100 - 19.4 - 3.64 - 0.463		Asp Thr Ser Val		434.193	2	3.37423
3.37_434.1931m/z	126235	2M+3H2O+2H	C16H28N4O9	34.3	0	-9.63842			82.1787	100 - 19.4 - 3.64 - 0.463		Asp Thr Val Ser		434.193	2	3.37423
3.37_434.1931m/z	126596	2M+3H2O+2H	C16H28N4O9	34.3	0	-9.63842			82.1787	100 - 19.4 - 3.64 - 0.463		Asp Val Ser Thr		434.193	2	3.37423
3.37_434.1931m/z	126615	2M+3H2O+2H	C16H28N4O9	34.3	0	-9.63842			82.1787	100 - 19.4 - 3.64 - 0.463		Asp Val Thr Ser		434.193	2	3.37423
3.37_434.1931m/z	127816	2M+3H2O+2H	C16H28N4O9	34.3	0	-9.63842			82.1787	100 - 19.4 - 3.64 - 0.463		Glu Ala Thr Thr		434.193	2	3.37423
3.37_434.1931m/z	133797	2M+3H2O+2H	C16H28N4O9	34.3	0	-9.63842			82.1787	100 - 19.4 - 3.64 - 0.463		Glu Ser Ser Val		434.193	2	3.37423
3.37_434.1931m/z	133835	2M+3H2O+2H	C16H28N4O9	34.3	0	-9.63842			82.1787	100 - 19.4 - 3.64 - 0.463		Glu Ser Val Ser		434.193	2	3.37423
3.37_434.1931m/z	133896	2M+3H2O+2H	C16H28N4O9	34.3	0	-9.63842			82.1787	100 - 19.4 - 3.64 - 0.463		Glu Thr Ala Thr		434.193	2	3.37423
3.37_434.1931m/z	134200	2M+3H2O+2H	C16H28N4O9	34.3	0	-9.63842			82.1787	100 - 19.4 - 3.64 - 0.463		Glu Thr Thr Ala		434.193	2	3.37423
3.37_434.1931m/z	134595	2M+3H2O+2H	C16H28N4O9	34.3	0	-9.63842			82.1787	100 - 19.4 - 3.64 - 0.463		Glu Val Ser Ser		434.193	2	3.37423
3.37_434.1931m/z	144050	2M+3H2O+2H	C15H28N6O6S	35.6	0	5.89016			84.5251	100 - 19.8 - 7.61 - 1.21 - 0.188		Gly Cys Lys Asn		434.193	2	3.37423
3.37_434.1931m/z	144107	2M+3H2O+2H	C15H28N6O6S	35.6	0	5.89016			84.5251	100 - 19.8 - 7.61 - 1.21 - 0.188		Gly Cys Asn Lys		434.193	2	3.37423
3.37_434.1931m/z	146710	2M+3H2O+2H	C15H28N6O6S	35.6	0	5.89016			84.5251	100 - 19.8 - 7.61 - 1.21 - 0.188		Gly Lys Cys Asn		434.193	2	3.37423
3.37_434.1931m/z	146900	2M+3H2O+2H	C15H28N6O6S	35.6	0	5.89016			84.5251	100 - 19.8 - 7.61 - 1.21 - 0.188		Gly Lys Asn Cys		434.193	2	3.37423
3.37_434.1931m/z	147907	2M+3H2O+2H	C15H28N6O6S	35.6	0	5.89016			84.5251	100 - 19.8 - 7.61 - 1.21 - 0.188		Gly Asn Cys Lys		434.193	2	3.37423
3.37_434.1931m/z	148040	2M+3H2O+2H	C15H28N6O6S	35.6	0	5.89016			84.5251	100 - 19.8 - 7.61 - 1.21 - 0.188		Gly Asn Lys Cys		434.193	2	3.37423
3.37_434.1931m/z	160594	2M+3H2O+2H	C16H28N4O9	34.3	0	-9.63842			82.1787	100 - 19.4 - 3.64 - 0.463		Ile Asp Ser Ser		434.193	2	3.37423
3.37_434.1931m/z	16285	2M+3H2O+2H	C20H28N4O4S	36.7	0	-3.6837			87.7896	100 - 24.4 - 8.19 - 1.48 - 0.215		Ile Cys Trp		434.193	2	3.37423
3.37_434.1931m/z	165534	2M+3H2O+2H	C16H28N4O9	34.3	0	-9.63842			82.1787	100 - 19.4 - 3.64 - 0.463		Ile Ser Asp Ser		434.193	2	3.37423
3.37_434.1931m/z	165781	2M+3H2O+2H	C16H28N4O9	34.3	0	-9.63842			82.1787	100 - 19.4 - 3.64 - 0.463		Ile Ser Ser Asp		434.193	2	3.37423
3.37_434.1931m/z	16765	2M+3H2O+2H	C15H28N6O6S	35.6	0	5.89016			84.5251	100 - 19.8 - 7.61 - 1.21 - 0.188		Met Arg Asp		434.193	2	3.37423
3.37_434.1931m/z	167990	2M+3H2O+2H	C15H28N6O6S	35.6	0	5.89016			84.5251	100 - 19.8 - 7.61 - 1.21 - 0.188		Lys Cys Gly Asn		434.193	2	3.37423
3.37_434.1931m/z	168104	2M+3H2O+2H	C15H28N6O6S	35.6	0	5.89016			84.5251	100 - 19.8 - 7.61 - 1.21 - 0.188		Lys Cys Asn Gly		434.193	2	3.37423
3.37_434.1931m/z	169510	2M+3H2O+2H	C15H28N6O6S	35.6	0	5.89016			84.5251	100 - 19.8 - 7.61 - 1.21 - 0.188		Lys Gly Cys Asn		434.193	2	3.37423
3.37_434.1931m/z	169700	2M+3H2O+2H	C15H28N6O6S	35.6	0	5.89016			84.5251	100 - 19.8 - 7.61 - 1.21 - 0.188		Lys Gly Asn Cys		434.193	2	3.37423
3.37_434.1931m/z	171904	2M+3H2O+2H	C15H28N6O6S	35.6	0	5.89016			84.5251	100 - 19.8 - 7.61 - 1.21 - 0.188		Lys Asn Cys Gly		434.193	2	3.37423
3.37_434.1931m/z	171980	2M+3H2O+2H	C15H28N6O6S	35.6	0	5.89016			84.5251	100 - 19.8 - 7.61 - 1.21 - 0.188		Lys Asn Gly Cys		434.193	2	3.37423
3.37_434.1931m/z	176594	2M+3H2O+2H	C16H28N4O9	34.3	0	-9.63842			82.1787	100 - 19.4 - 3.64 - 0.463		Leu Asp Ser Ser		434.193	2	3.37423
3.37_434.1931m/z	17930	2M+3H2O+2H	C15H28N6O6S	35.6	0	5.89016			84.5251	100 - 19.8 - 7.61 - 1.21 - 0.188		Asp Met Arg		434.193	2	3.37423
3.37_434.1931m/z	181534	2M+3H2O+2H	C16H28N4O9	34.3	0	-9.63842			82.1787	100 - 19.4 - 3.64 - 0.463		Leu Ser Asp Ser		434.193	2	3.37423
3.37_434.1931m/z	181781	2M+3H2O+2H	C16H28N4O9	34.3	0	-9.63842			82.1787	100 - 19.4 - 3.64 - 0.463		Leu Ser Ser Asp		434.193	2	3.37423
3.37_434.1931m/z	18430	2M+3H2O+2H	C15H28N6O6S	35.6	0	5.89016			84.5251	100 - 19.8 - 7.61 - 1.21 - 0.188		Met Asp Arg		434.193	2	3.37423
3.37_434.1931m/z	191987	2M+3H2O+2H	C15H28N6O6S	35.6	0	5.89016			84.5251	100 - 19.8 - 7.61 - 1.21 - 0.188		Asn Cys Gly Lys		434.193	2	3.37423
3.37_434.1931m/z	192044	2M+3H2O+2H	C15H28N6O6S	35.6	0	5.89016			84.5251	100 - 19.8 - 7.61 - 1.21 - 0.188		Asn Cys Lys Gly		434.193	2	3.37423
3.37_434.1931m/z	193507	2M+3H2O+2H	C15H28N6O6S	35.6	0	5.89016			84.5251	100 - 19.8 - 7.61 - 1.21 - 0.188		Asn Gly Cys Lys		434.193	2	3.37423
3.37_434.1931m/z	193640	2M+3H2O+2H	C15H28N6O6S	35.6	0	5.89016			84.5251	100 - 19.8 - 7.61 - 1.21 - 0.188		Asn Gly Lys Cys		434.193	2	3.37423
3.37_434.1931m/z	194704	2M+3H2O+2H	C15H28N6O6S	35.6	0	5.89016			84.5251	100 - 19.8 - 7.61 - 1.21 - 0.188		Asn Lys Cys Gly		434.193	2	3.37423
3.37_434.1931m/z	194780	2M+3H2O+2H	C15H28N6O6S	35.6	0	5.89016			84.5251	100 - 19.8 - 7.61 - 1.21 - 0.188		Asn Lys Gly Cys		434.193	2	3.37423
3.37_434.1931m/z	20040	2M+3H2O+2H	C20H28N4O4S	36.7	0	-3.6837			87.7896	100 - 24.4 - 8.19 - 1.48 - 0.215		Trp Leu Cys		434.193	2	3.37423
3.37_434.1931m/z	20193	2M+3H2O+2H	C20H28N4O4S	36.7	0	-3.6837			87.7896	100 - 24.4 - 8.19 - 1.48 - 0.215		Leu Cys Trp		434.193	2	3.37423
3.37_434.1931m/z	20277	2M+3H2O+2H	C20H28N4O4S	36.7	0	-3.6837			87.7896	100 - 24.4 - 8.19 - 1.48 - 0.215		Trp Ile Cys		434.193	2	3.37423
3.37_434.1931m/z	20848	2M+3H2O+2H	C20H28N4O4S	36.7	0	-3.6837			87.7896	100 - 24.4 - 8.19 - 1.48 - 0.215		Cys Trp Ile		434.193	2	3.37423
3.37_434.1931m/z	21603	2M+3H2O+2H	C20H28N4O4S	36.7	0	-3.6837			87.7896	100 - 24.4 - 8.19 - 1.48 - 0.215		Ile Trp Cys		434.193	2	3.37423
3.37_434.1931m/z	21844	2M+3H2O+2H	C20H28N4O4S	36.7	0	-3.6837			87.7896	100 - 24.4 - 8.19 - 1.48 - 0.215		Trp Cys Ile		434.193	2	3.37423
3.37_434.1931m/z	22056	2M+3H2O+2H	C20H28N4O4S	36.7	0	-3.6837			87.7896	100 - 24.4 - 8.19 - 1.48 - 0.215		Trp Cys Leu		434.193	2	3.37423
3.37_434.1931m/z	22295	2M+3H2O+2H	C20H28N4O4S	36.7	0	-3.6837			87.7896	100 - 24.4 - 8.19 - 1.48 - 0.215		Cys Leu Trp		434.193	2	3.37423
3.37_434.1931m/z	224434	2M+3H2O+2H	C16H28N4O9	34.3	0	-9.63842			82.1787	100 - 19.4 - 3.64 - 0.463		Ser Asp Ile Ser		434.193	2	3.37423
3.37_434.1931m/z	224474	2M+3H2O+2H	C16H28N4O9	34.3	0	-9.63842			82.1787	100 - 19.4 - 3.64 - 0.463		Ser Asp Leu Ser		434.193	2	3.37423
3.37_434.1931m/z	224586	2M+3H2O+2H	C16H28N4O9	34.3	0	-9.63842			82.1787	100 - 19.4 - 3.64 - 0.463		Ser Asp Ser Ile		434.193	2	3.37423
3.37_434.1931m/z	224588	2M+3H2O+2H	C16H28N4O9	34.3	0	-9.63842			82.1787	100 - 19.4 - 3.64 - 0.463		Ser Asp Ser Leu		434.193	2	3.37423
3.37_434.1931m/z	224616	2M+3H2O+2H	C16H28N4O9	34.3	0	-9.63842			82.1787	100 - 19.4 - 3.64 - 0.463		Ser Asp Thr Val		434.193	2	3.37423
3.37_434.1931m/z	224635	2M+3H2O+2H	C16H28N4O9	34.3	0	-9.63842			82.1787	100 - 19.4 - 3.64 - 0.463		Ser Asp Val Thr		434.193	2	3.37423
3.37_434.1931m/z	224996	2M+3H2O+2H	C16H28N4O9	34.3	0	-9.63842			82.1787	100 - 19.4 - 3.64 - 0.463		Ser Glu Ser Val		434.193	2	3.37423
3.37_434.1931m/z	225034	2M+3H2O+2H	C16H28N4O9	34.3	0	-9.63842			82.1787	100 - 19.4 - 3.64 - 0.463		Ser Glu Val Ser		434.193	2	3.37423
3.37_434.1931m/z	226334	2M+3H2O+2H	C16H28N4O9	34.3	0	-9.63842			82.1787	100 - 19.4 - 3.64 - 0.463		Ser Ile Asp Ser		434.193	2	3.37423
3.37_434.1931m/z	226581	2M+3H2O+2H	C16H28N4O9	34.3	0	-9.63842			82.1787	100 - 19.4 - 3.64 - 0.463		Ser Ile Ser Asp		434.193	2	3.37423
3.37_434.1931m/z	227134	2M+3H2O+2H	C16H28N4O9	34.3	0	-9.63842			82.1787	100 - 19.4 - 3.64 - 0.463		Ser Leu Asp Ser		434.193	2	3.37423
3.37_434.1931m/z	227381	2M+3H2O+2H	C16H28N4O9	34.3	0	-9.63842			82.1787	100 - 19.4 - 3.64 - 0.463		Ser Leu Ser Asp		434.193	2	3.37423
3.37_434.1931m/z	22831	2M+3H2O+2H	C20H28N4O4S	36.7	0	-3.6837			87.7896	100 - 24.4 - 8.19 - 1.48 - 0.215		Leu Trp Cys		434.193	2	3.37423
3.37_434.1931m/z	22879	2M+3H2O+2H	C15H28N6O6S	35.6	0	5.89016			84.5251	100 - 19.8 - 7.61 - 1.21 - 0.188		Asp Arg Met		434.193	2	3.37423
3.37_434.1931m/z	22890	2M+3H2O+2H	C15H28N6O6S	35.6	0	5.89016			84.5251	100 - 19.8 - 7.61 - 1.21 - 0.188		Arg Met Asp		434.193	2	3.37423
3.37_434.1931m/z	229526	2M+3H2O+2H	C16H28N4O9	34.3	0	-9.63842			82.1787	100 - 19.4 - 3.64 - 0.463		Ser Ser Asp Ile		434.193	2	3.37423
3.37_434.1931m/z	229528	2M+3H2O+2H	C16H28N4O9	34.3	0	-9.63842			82.1787	100 - 19.4 - 3.64 - 0.463		Ser Ser Asp Leu		434.193	2	3.37423
3.37_434.1931m/z	229556	2M+3H2O+2H	C16H28N4O9	34.3	0	-9.63842			82.1787	100 - 19.4 - 3.64 - 0.463		Ser Ser Glu Val		434.193	2	3.37423
3.37_434.1931m/z	229621	2M+3H2O+2H	C16H28N4O9	34.3	0	-9.63842			82.1787	100 - 19.4 - 3.64 - 0.463		Ser Ser Ile Asp		434.193	2	3.37423
3.37_434.1931m/z	229661	2M+3H2O+2H	C16H28N4O9	34.3	0	-9.63842			82.1787	100 - 19.4 - 3.64 - 0.463		Ser Ser Leu Asp		434.193	2	3.37423
3.37_434.1931m/z	229822	2M+3H2O+2H	C16H28N4O9	34.3	0	-9.63842			82.1787	100 - 19.4 - 3.64 - 0.463		Ser Ser Val Glu		434.193	2	3.37423
3.37_434.1931m/z	229936	2M+3H2O+2H	C16H28N4O9	34.3	0	-9.63842			82.1787	100 - 19.4 - 3.64 - 0.463		Ser Thr Asp Val		434.193	2	3.37423
3.37_434.1931m/z	230221	2M+3H2O+2H	C16H28N4O9	34.3	0	-9.63842			82.1787	100 - 19.4 - 3.64 - 0.463		Ser Thr Val Asp		434.193	2	3.37423
3.37_434.1931m/z	230335	2M+3H2O+2H	C16H28N4O9	34.3	0	-9.63842			82.1787	100 - 19.4 - 3.64 - 0.463		Ser Val Asp Thr		434.193	2	3.37423
3.37_434.1931m/z	230354	2M+3H2O+2H	C16H28N4O9	34.3	0	-9.63842			82.1787	100 - 19.4 - 3.64 - 0.463		Ser Val Glu Ser		434.193	2	3.37423
3.37_434.1931m/z	230582	2M+3H2O+2H	C16H28N4O9	34.3	0	-9.63842			82.1787	100 - 19.4 - 3.64 - 0.463		Ser Val Ser Glu		434.193	2	3.37423
3.37_434.1931m/z	230601	2M+3H2O+2H	C16H28N4O9	34.3	0	-9.63842			82.1787	100 - 19.4 - 3.64 - 0.463		Ser Val Thr Asp		434.193	2	3.37423
3.37_434.1931m/z	2313	M+2Na	C43H58N4O12	37.1	0	3.2982			89.43	100 - 49.1 - 14.3 - 3.06 - 0.531		Rifampin		434.193	2	3.37423
3.37_434.1931m/z	231555	2M+3H2O+2H	C16H28N4O9	34.3	0	-9.63842			82.1787	100 - 19.4 - 3.64 - 0.463		Thr Ala Glu Thr		434.193	2	3.37423
3.37_434.1931m/z	231802	2M+3H2O+2H	C16H28N4O9	34.3	0	-9.63842			82.1787	100 - 19.4 - 3.64 - 0.463		Thr Ala Thr Glu		434.193	2	3.37423
3.37_434.1931m/z	232596	2M+3H2O+2H	C16H28N4O9	34.3	0	-9.63842			82.1787	100 - 19.4 - 3.64 - 0.463		Thr Asp Ser Val		434.193	2	3.37423
3.37_434.1931m/z	232634	2M+3H2O+2H	C16H28N4O9	34.3	0	-9.63842			82.1787	100 - 19.4 - 3.64 - 0.463		Thr Asp Val Ser		434.193	2	3.37423
3.37_434.1931m/z	232695	2M+3H2O+2H	C16H28N4O9	34.3	0	-9.63842			82.1787	100 - 19.4 - 3.64 - 0.463		Thr Glu Ala Thr		434.193	2	3.37423
3.37_434.1931m/z	232999	2M+3H2O+2H	C16H28N4O9	34.3	0	-9.63842			82.1787	100 - 19.4 - 3.64 - 0.463		Thr Glu Thr Ala		434.193	2	3.37423
3.37_434.1931m/z	23322	2M+3H2O+2H	C20H28N4O4S	36.7	0	-3.6837			87.7896	100 - 24.4 - 8.19 - 1.48 - 0.215		Cys Ile Trp		434.193	2	3.37423
3.37_434.1931m/z	23385	2M+3H2O+2H	C15H28N6O6S	35.6	0	5.89016			84.5251	100 - 19.8 - 7.61 - 1.21 - 0.188		Arg Asp Met		434.193	2	3.37423
3.37_434.1931m/z	23626	2M+3H2O+2H	C20H28N4O4S	36.7	0	-3.6837			87.7896	100 - 24.4 - 8.19 - 1.48 - 0.215		Cys Trp Leu		434.193	2	3.37423
3.37_434.1931m/z	237536	2M+3H2O+2H	C16H28N4O9	34.3	0	-9.63842			82.1787	100 - 19.4 - 3.64 - 0.463		Thr Ser Asp Val		434.193	2	3.37423
3.37_434.1931m/z	237821	2M+3H2O+2H	C16H28N4O9	34.3	0	-9.63842			82.1787	100 - 19.4 - 3.64 - 0.463		Thr Ser Val Asp		434.193	2	3.37423
3.37_434.1931m/z	237882	2M+3H2O+2H	C16H28N4O9	34.3	0	-9.63842			82.1787	100 - 19.4 - 3.64 - 0.463		Thr Thr Ala Glu		434.193	2	3.37423
3.37_434.1931m/z	237939	2M+3H2O+2H	C16H28N4O9	34.3	0	-9.63842			82.1787	100 - 19.4 - 3.64 - 0.463		Thr Thr Glu Ala		434.193	2	3.37423
3.37_434.1931m/z	238334	2M+3H2O+2H	C16H28N4O9	34.3	0	-9.63842			82.1787	100 - 19.4 - 3.64 - 0.463		Thr Val Asp Ser		434.193	2	3.37423
3.37_434.1931m/z	238581	2M+3H2O+2H	C16H28N4O9	34.3	0	-9.63842			82.1787	100 - 19.4 - 3.64 - 0.463		Thr Val Ser Asp		434.193	2	3.37423
3.37_434.1931m/z	240595	2M+3H2O+2H	C16H28N4O9	34.3	0	-9.63842			82.1787	100 - 19.4 - 3.64 - 0.463		Val Asp Ser Thr		434.193	2	3.37423
3.37_434.1931m/z	240614	2M+3H2O+2H	C16H28N4O9	34.3	0	-9.63842			82.1787	100 - 19.4 - 3.64 - 0.463		Val Asp Thr Ser		434.193	2	3.37423
3.37_434.1931m/z	240994	2M+3H2O+2H	C16H28N4O9	34.3	0	-9.63842			82.1787	100 - 19.4 - 3.64 - 0.463		Val Glu Ser Ser		434.193	2	3.37423
3.37_434.1931m/z	245535	2M+3H2O+2H	C16H28N4O9	34.3	0	-9.63842			82.1787	100 - 19.4 - 3.64 - 0.463		Val Ser Asp Thr		434.193	2	3.37423
3.37_434.1931m/z	245554	2M+3H2O+2H	C16H28N4O9	34.3	0	-9.63842			82.1787	100 - 19.4 - 3.64 - 0.463		Val Ser Glu Ser		434.193	2	3.37423
3.37_434.1931m/z	245782	2M+3H2O+2H	C16H28N4O9	34.3	0	-9.63842			82.1787	100 - 19.4 - 3.64 - 0.463		Val Ser Ser Glu		434.193	2	3.37423
3.37_434.1931m/z	245801	2M+3H2O+2H	C16H28N4O9	34.3	0	-9.63842			82.1787	100 - 19.4 - 3.64 - 0.463		Val Ser Thr Asp		434.193	2	3.37423
3.37_434.1931m/z	245934	2M+3H2O+2H	C16H28N4O9	34.3	0	-9.63842			82.1787	100 - 19.4 - 3.64 - 0.463		Val Thr Asp Ser		434.193	2	3.37423
3.37_434.1931m/z	246181	2M+3H2O+2H	C16H28N4O9	34.3	0	-9.63842			82.1787	100 - 19.4 - 3.64 - 0.463		Val Thr Ser Asp		434.193	2	3.37423
3.37_434.1931m/z	44285	M+2Na	C42H62O16	37	0	4.92443			90.8046	100 - 46.7 - 14 - 3.13 - 0.575		GLYCYRRHIZIC ACID		434.193	2	3.37423
3.37_434.1931m/z	53776	M+2Na	C42H62O16	37	0	4.92443			90.8046	100 - 46.7 - 14 - 3.13 - 0.575		glycyrrhizinic acid		434.193	2	3.37423
3.37_434.1931m/z	53781	M+2Na	C42H62O16	37	0	4.92443			90.8046	100 - 46.7 - 14 - 3.13 - 0.575		Glycyrrhizin		434.193	2	3.37423
3.37_434.1931m/z	64714	2M+3H2O+2H	C21H21FN8O	36.9	0	-1.56357			86.4586	100 - 25.9 - 3.44 - 0.311		BAY-41-8543		434.193	2	3.37423
3.37_434.1931m/z	67688	2M+3H2O+2H	C22H28O8	35.5	0	7.52231			85.9961	100 - 24.4 - 4.5 - 0.613		Eupacunolin		434.193	2	3.37423
3.37_434.1931m/z	67689	2M+3H2O+2H	C22H28O8	35.5	0	7.52231			85.9961	100 - 24.4 - 4.5 - 0.613		Eupacunoxin		434.193	2	3.37423
3.37_434.1931m/z	67691	2M+3H2O+2H	C22H28O8	35.5	0	7.52231			85.9961	100 - 24.4 - 4.5 - 0.613		Eupaformosanin		434.193	2	3.37423
3.37_434.1931m/z	67697	2M+3H2O+2H	C22H28O8	35.5	0	7.52231			85.9961	100 - 24.4 - 4.5 - 0.613		Eupatocunoxin		434.193	2	3.37423
3.37_434.1931m/z	67731	2M+3H2O+2H	C22H28O8	35.5	0	7.52231			85.9961	100 - 24.4 - 4.5 - 0.613		Hiyodorilactone A		434.193	2	3.37423
3.37_434.1931m/z	765	2M+3H2O+2H	C19H32O8S	37.2	0	-0.500775			86.4092	100 - 22 - 8.47 - 1.47 - 0.249		Idebenone Metabolite (1,4-Benzenediol, 2-(10-hydroxydecyl)-5,6-dimethoxy-3-methyl-, 4-(hydrogen sulf		434.193	2	3.37423
3.37_434.1931m/z	89993	M+2Na	C42H62O16	37	0	4.92443			90.8046	100 - 46.7 - 14 - 3.13 - 0.575	http://nonlinear.com/redirect/outbound?p=hmdb&param=HMDB34522	Periandrin I		434.193	2	3.37423
3.37_434.1931m/z	90264	2M+3H2O+2H	C22H28O8	35.5	0	7.52231			85.9961	100 - 24.4 - 4.5 - 0.613	http://nonlinear.com/redirect/outbound?p=hmdb&param=HMDB34876	Castaneiolide		434.193	2	3.37423
3.37_434.1931m/z	90667	2M+3H2O+2H	C22H28O8	35.5	0	7.52231			85.9961	100 - 24.4 - 4.5 - 0.613	http://nonlinear.com/redirect/outbound?p=hmdb&param=HMDB35369	Citreoviridinol A1		434.193	2	3.37423
3.37_434.1931m/z	93840	M+2Na	C42H62O16	37	0	4.92443			90.8046	100 - 46.7 - 14 - 3.13 - 0.575	http://nonlinear.com/redirect/outbound?p=hmdb&param=HMDB39250	Licoricesaponin K2		434.193	2	3.37423
3.37_434.1931m/z	93894	M+2Na	C42H62O16	37	0	4.92443			90.8046	100 - 46.7 - 14 - 3.13 - 0.575	http://nonlinear.com/redirect/outbound?p=hmdb&param=HMDB39310	Uralsaponin B		434.193	2	3.37423
3.37_434.1931m/z	95252	2M+3H2O+2H	C28H24N2O2	37	0	-5.2345			91.0873	100 - 31.4 - 5.17 - 0.593	http://nonlinear.com/redirect/outbound?p=hmdb&param=HMDB40787	Murrastifoline F		434.193	2	3.37423
3.32_469.7122m/z	84944	M+2H	C49H63NO17	38	0	0.200875			90.3427	100 - 54.7 - 18.2 - 4.49 - 0.902 - 0.155		10-DEACETYL-7-XYLOSYLTAXOL C		469.712	2	3.32342
0.89_146.0937m/z	4155	M+H	C5H11N3O2	37.1	0	8.99348			95.4878	100 - 6.71 - 0.605	http://nonlinear.com/redirect/outbound?p=hmdb&param=HMDB03464	4-Guanidinobutanoic acid		146.094	1	0.894517
0.89_146.0937m/z	500	M+H	C5H11N3O2	41.3	0	8.99348	127.7	1.95613	95.4878	100 - 6.71 - 0.605	http://nonlinear.com/redirect/outbound?p=pubchemc&param=500	4-Guanidinobutanoate :: Amidines :: Polar Metabolites :: 4-(diaminomethylideneamino)butanoic acid		146.094	1	0.894517
0.89_146.0937m/z	65513	M+H	C5H11N3O2	37.1	0	8.99348			95.4878	100 - 6.71 - 0.605		Fibrin		146.094	1	0.894517
0.89_146.0937m/z	87753	M+ACN+Na	C6H10	38.3	0	-3.80421			95.9561	100 - 6.6 - 0.183	http://nonlinear.com/redirect/outbound?p=hmdb&param=HMDB31544	3-Methylcyclopentene		146.094	1	0.894517
0.89_146.0937m/z	89209	M+Na	C8H13N	38.1	0	-2.5364			93.5448	100 - 9.17 - 0.373	http://nonlinear.com/redirect/outbound?p=hmdb&param=HMDB33365	2-(1-Propenyl)-delta1-piperideine		146.094	1	0.894517
0.92_286.1418m/z	1130	M+Na	C15H21NO3	37.5	0	1.72518			89.3207	100 - 16.9 - 1.96 - 0.171		Meperidine N-oxide		286.142	1	0.919917
0.92_286.1418m/z	1131	M+Na	C15H21NO3	37.5	0	1.72518			89.3207	100 - 16.9 - 1.96 - 0.171		p-Hydroxymeperidine		286.142	1	0.919917
0.92_286.1418m/z	15813	M+H-H2O	C12H21N3O6	36.6	0	6.83191			90.9209	100 - 14.5 - 2.22 - 0.22		Pro Ser Thr		286.142	1	0.919917
0.92_286.1418m/z	16198	M+H-H2O	C12H21N3O6	36.6	0	6.83191			90.9209	100 - 14.5 - 2.22 - 0.22		Glu Gly Val		286.142	1	0.919917
0.92_286.1418m/z	16411	M+H-H2O	C12H21N3O6	36.6	0	6.83191			90.9209	100 - 14.5 - 2.22 - 0.22		Ile Asp Gly		286.142	1	0.919917
0.92_286.1418m/z	16439	M+H-H2O	C12H21N3O6	36.6	0	6.83191			90.9209	100 - 14.5 - 2.22 - 0.22		Asp Val Ala		286.142	1	0.919917
0.92_286.1418m/z	16467	M+H-H2O	C12H21N3O6	36.6	0	6.83191			90.9209	100 - 14.5 - 2.22 - 0.22		Thr Pro Ser		286.142	1	0.919917
0.92_286.1418m/z	16903	M+H-H2O	C12H21N3O6	36.6	0	6.83191			90.9209	100 - 14.5 - 2.22 - 0.22		Pro Thr Ser		286.142	1	0.919917
0.92_286.1418m/z	16996	M+H-H2O	C12H21N3O6	36.6	0	6.83191			90.9209	100 - 14.5 - 2.22 - 0.22		Val Glu Gly		286.142	1	0.919917
0.92_286.1418m/z	17377	M+H-H2O	C12H21N3O6	36.6	0	6.83191			90.9209	100 - 14.5 - 2.22 - 0.22		Gly Val Glu		286.142	1	0.919917
0.92_286.1418m/z	18694	M+H-H2O	C12H21N3O6	36.6	0	6.83191			90.9209	100 - 14.5 - 2.22 - 0.22		Glu Val Gly		286.142	1	0.919917
0.92_286.1418m/z	18758	M+H-H2O	C12H21N3O6	36.6	0	6.83191			90.9209	100 - 14.5 - 2.22 - 0.22		Asp Leu Gly		286.142	1	0.919917
0.92_286.1418m/z	18759	M+H-H2O	C12H21N3O6	36.6	0	6.83191			90.9209	100 - 14.5 - 2.22 - 0.22		Ala Val Asp		286.142	1	0.919917
0.92_286.1418m/z	18914	M+H-H2O	C12H21N3O6	36.6	0	6.83191			90.9209	100 - 14.5 - 2.22 - 0.22		Ser Thr Pro		286.142	1	0.919917
0.92_286.1418m/z	1903	M+H-H2O	C17H21NO4	36	0	-6.43814			87.2137	100 - 19.1 - 2.55 - 0.256		Cocaine		286.142	1	0.919917
0.92_286.1418m/z	19537	M+H-H2O	C12H21N3O6	36.6	0	6.83191			90.9209	100 - 14.5 - 2.22 - 0.22		Leu Gly Asp		286.142	1	0.919917
0.92_286.1418m/z	19552	M+H-H2O	C12H21N3O6	36.6	0	6.83191			90.9209	100 - 14.5 - 2.22 - 0.22		Leu Asp Gly		286.142	1	0.919917
0.92_286.1418m/z	19749	M+H-H2O	C12H21N3O6	36.6	0	6.83191			90.9209	100 - 14.5 - 2.22 - 0.22		Val Gly Glu		286.142	1	0.919917
0.92_286.1418m/z	19881	M+H-H2O	C12H21N3O6	36.6	0	6.83191			90.9209	100 - 14.5 - 2.22 - 0.22		Gly Leu Asp		286.142	1	0.919917
0.92_286.1418m/z	20099	M+H-H2O	C12H21N3O6	36.6	0	6.83191			90.9209	100 - 14.5 - 2.22 - 0.22		Val Ala Asp		286.142	1	0.919917
0.92_286.1418m/z	20148	M+H-2H2O	C12H23N3O7	36.7	0	6.44879			90.6831	100 - 14.6 - 2.43 - 0.251		Thr Thr Thr		286.142	1	0.919917
0.92_286.1418m/z	20650	M+H-H2O	C12H21N3O6	36.6	0	6.83191			90.9209	100 - 14.5 - 2.22 - 0.22		Asp Gly Leu		286.142	1	0.919917
0.92_286.1418m/z	21011	M+H-H2O	C12H21N3O6	36.6	0	6.83191			90.9209	100 - 14.5 - 2.22 - 0.22		Gly Glu Val		286.142	1	0.919917
0.92_286.1418m/z	21179	M+H-H2O	C12H21N3O6	36.6	0	6.83191			90.9209	100 - 14.5 - 2.22 - 0.22		Thr Ser Pro		286.142	1	0.919917
0.92_286.1418m/z	2128	M+CH3OH+H	C11H16ClN5	33	0	-4.33099			70.1888	100 - 13.9 - 32.9 - 4.48 - 0.288		Proguanil		286.142	1	0.919917
0.92_286.1418m/z	21714	M+H-H2O	C12H21N3O6	36.6	0	6.83191			90.9209	100 - 14.5 - 2.22 - 0.22		Ala Asp Val		286.142	1	0.919917
0.92_286.1418m/z	21796	M+H-H2O	C12H21N3O6	36.6	0	6.83191			90.9209	100 - 14.5 - 2.22 - 0.22		Asp Gly Ile		286.142	1	0.919917
0.92_286.1418m/z	22241	M+H-H2O	C12H21N3O6	36.6	0	6.83191			90.9209	100 - 14.5 - 2.22 - 0.22		Ser Pro Thr		286.142	1	0.919917
0.92_286.1418m/z	22286	M+H-H2O	C12H21N3O6	36.6	0	6.83191			90.9209	100 - 14.5 - 2.22 - 0.22		Asp Ile Gly		286.142	1	0.919917
0.92_286.1418m/z	22726	M+H-H2O	C12H21N3O6	36.6	0	6.83191			90.9209	100 - 14.5 - 2.22 - 0.22		Val Asp Ala		286.142	1	0.919917
0.92_286.1418m/z	22997	M+H-H2O	C12H21N3O6	36.6	0	6.83191			90.9209	100 - 14.5 - 2.22 - 0.22		Gly Asp Leu		286.142	1	0.919917
0.92_286.1418m/z	23025	M+H-H2O	C12H21N3O6	36.6	0	6.83191			90.9209	100 - 14.5 - 2.22 - 0.22		Ile Gly Asp		286.142	1	0.919917
0.92_286.1418m/z	23279	M+H-H2O	C12H21N3O6	36.6	0	6.83191			90.9209	100 - 14.5 - 2.22 - 0.22		Gly Ile Asp		286.142	1	0.919917
0.92_286.1418m/z	23336	M+H-H2O	C12H21N3O6	36.6	0	6.83191			90.9209	100 - 14.5 - 2.22 - 0.22		Asp Ala Val		286.142	1	0.919917
0.92_286.1418m/z	23441	M+H-H2O	C12H21N3O6	36.6	0	6.83191			90.9209	100 - 14.5 - 2.22 - 0.22		Gly Asp Ile		286.142	1	0.919917
0.92_286.1418m/z	23663	M+ACN+H	C10H16N2O5	36.8	0	8.48423			93.5116	100 - 11.9 - 1.68 - 0.144		Glu Pro		286.142	1	0.919917
0.92_286.1418m/z	23678	M+ACN+H	C10H16N2O5	36.8	0	8.48423			93.5116	100 - 11.9 - 1.68 - 0.144		Pro Glu		286.142	1	0.919917
0.92_286.1418m/z	2632	M+H-H2O	C17H21NO4	36	0	-6.43814			87.2137	100 - 19.1 - 2.55 - 0.256		6-Hydroxyetodolac		286.142	1	0.919917
0.92_286.1418m/z	2633	M+H-H2O	C17H21NO4	36	0	-6.43814			87.2137	100 - 19.1 - 2.55 - 0.256		7-Hydroxyetodolac		286.142	1	0.919917
0.92_286.1418m/z	2634	M+H-H2O	C17H21NO4	36	0	-6.43814			87.2137	100 - 19.1 - 2.55 - 0.256		8-(1-Hydroxyethyl)etodolac		286.142	1	0.919917
0.92_286.1418m/z	2693	M+H-H2O	C17H21NO4	36	0	-6.43814			87.2137	100 - 19.1 - 2.55 - 0.256		Fenoterol		286.142	1	0.919917
0.92_286.1418m/z	2908	M+CH3OH+H	C12H11N7	37.5	0	2.89851			91.0526	100 - 15.7 - 1.15		Triamterene		286.142	1	0.919917
0.92_286.1418m/z	3182	M+H	C17H19NO3	36.1	0.782	-6.8448			87.4424	100 - 19.1 - 2.34 - 0.215		Hydromorphone		286.142	1	0.919917
0.92_286.1418m/z	3433	M+H-H2O	C17H21NO4	36	0	-6.43814			87.2137	100 - 19.1 - 2.55 - 0.256		Scopolamine		286.142	1	0.919917
0.92_286.1418m/z	43568	M+H	C17H19NO3	38	10	-6.8448			87.4424	100 - 19.1 - 2.34 - 0.215		Piperine		286.142	1	0.919917
0.92_286.1418m/z	44022	M+ACN+H	C15H16O3	36.2	0	-7.99517			89.6981	100 - 16.5 - 1.89 - 0.163		OSTHOL		286.142	1	0.919917
0.92_286.1418m/z	53259	M+ACN+H	C15H16O3	36.2	0	-7.99517			89.6981	100 - 16.5 - 1.89 - 0.163		Batatasin IV		286.142	1	0.919917
0.92_286.1418m/z	53371	M+ACN+Na	C13H18O3	37.8	0	2.04383			91.6256	100 - 14.4 - 1.57 - 0.128		(6S)-dehydrovomifoliol		286.142	1	0.919917
0.92_286.1418m/z	66305	M+H-H2O	C12H21N3O6	36.6	0	6.83191			90.9209	100 - 14.5 - 2.22 - 0.22		Nicotianamine		286.142	1	0.919917
0.92_286.1418m/z	67043	M+H-H2O	C17H21NO4	36	0	-6.43814			87.2137	100 - 19.1 - 2.55 - 0.256		Carinatine		286.142	1	0.919917
0.92_286.1418m/z	67666	M+ACN+H	C15H16O3	36.2	0	-7.99517			89.6981	100 - 16.5 - 1.89 - 0.163		Encelin		286.142	1	0.919917
0.92_286.1418m/z	691	M+ACN+Na	C13H18O3	37.8	0	2.04383			91.6256	100 - 14.4 - 1.57 - 0.128		Hydroxyibuprofen		286.142	1	0.919917
0.92_286.1418m/z	69342	M+H-H2O	C17H21NO4	36	0	-6.43814			87.2137	100 - 19.1 - 2.55 - 0.256		11alpha-Hydroxygalanthamine		286.142	1	0.919917
0.92_286.1418m/z	69497	M+CH3OH+H	C11H15N3O4	36.7	0	8.18252			92.4082	100 - 13.3 - 1.64 - 0.14		Pyricarbate		286.142	1	0.919917
0.92_286.1418m/z	69604	M+ACN+H	C15H16O3	36.2	0	-7.99517			89.6981	100 - 16.5 - 1.89 - 0.163		5-Hydroxybisphenol A		286.142	1	0.919917
0.92_286.1418m/z	69606	M+ACN+H	C15H16O3	36.2	0	-7.99517			89.6981	100 - 16.5 - 1.89 - 0.163		1,2-Bis(4-hydroxyphenyl)-2-propanol		286.142	1	0.919917
0.92_286.1418m/z	69608	M+ACN+H	C15H16O3	36.2	0	-7.99517			89.6981	100 - 16.5 - 1.89 - 0.163		2,2-Bis(4-hydroxyphenyl)-1-propanol		286.142	1	0.919917
0.92_286.1418m/z	71681	M+ACN+H	C15H16O3	36.2	0	-7.99517			89.6981	100 - 16.5 - 1.89 - 0.163		Linderalactone		286.142	1	0.919917
0.92_286.1418m/z	71792	M+H-2H2O	C12H23N3O7	36.7	0	6.44879			90.6831	100 - 14.6 - 2.43 - 0.251		6'-Dehydro-6'-oxoparomamine		286.142	1	0.919917
0.92_286.1418m/z	73077	M+CH3OH+H	C16H15NO2	36	0	-7.71088			88.6395	100 - 17.9 - 1.92 - 0.153		Cinnamyl anthranilate		286.142	1	0.919917
0.92_286.1418m/z	85771	M+ACN+H	C10H16N2O5	36.8	0	8.48423			93.5116	100 - 11.9 - 1.68 - 0.144	http://nonlinear.com/redirect/outbound?p=hmdb&param=HMDB28864	Hydroxyprolyl-Hydroxyproline		286.142	1	0.919917
0.92_286.1418m/z	86268	M+ACN+H	C10H16N2O5	36.8	0	8.48423			93.5116	100 - 11.9 - 1.68 - 0.144	http://nonlinear.com/redirect/outbound?p=hmdb&param=HMDB29439	(2S,4S)-Pinnatanine		286.142	1	0.919917
0.92_286.1418m/z	87107	M+ACN+H	C15H16O3	36.2	0	-7.99517			89.6981	100 - 16.5 - 1.89 - 0.163	http://nonlinear.com/redirect/outbound?p=hmdb&param=HMDB30636	Batatasin III		286.142	1	0.919917
0.92_286.1418m/z	87157	M+ACN+H	C15H16O3	36.2	0	-7.99517			89.6981	100 - 16.5 - 1.89 - 0.163	http://nonlinear.com/redirect/outbound?p=hmdb&param=HMDB30731	3-(1,1-Dimethylallyl)herniarin		286.142	1	0.919917
0.92_286.1418m/z	88040	M+ACN+H	C15H16O3	36.2	0	-7.99517			89.6981	100 - 16.5 - 1.89 - 0.163	http://nonlinear.com/redirect/outbound?p=hmdb&param=HMDB31925	5-Hydroxy-2-(5-methyl-1-oxo-4-hexenyl)benzofuran		286.142	1	0.919917
0.92_286.1418m/z	88204	M+ACN+Na	C13H18O3	37.8	0	2.04383			91.6256	100 - 14.4 - 1.57 - 0.128	http://nonlinear.com/redirect/outbound?p=hmdb&param=HMDB32121	Annuionone B		286.142	1	0.919917
0.92_286.1418m/z	88349	M+Na	C15H21NO3	37.5	0	1.72518			89.3207	100 - 16.9 - 1.96 - 0.171	http://nonlinear.com/redirect/outbound?p=hmdb&param=HMDB32305	N-(Heptan-4-yl)benzo[d][1,3]dioxole-5-carboxamide		286.142	1	0.919917
0.92_286.1418m/z	88685	M+CH3OH+H	C16H15NO2	36	0	-7.71088			88.6395	100 - 17.9 - 1.92 - 0.153	http://nonlinear.com/redirect/outbound?p=hmdb&param=HMDB32758	Ethyl 3-methyl-9H-carbazole-9-carboxylate		286.142	1	0.919917
0.92_286.1418m/z	91833	M+ACN+Na	C13H18O3	37.8	0	2.04383			91.6256	100 - 14.4 - 1.57 - 0.128	http://nonlinear.com/redirect/outbound?p=hmdb&param=HMDB36819	Dehydrovomifoliol		286.142	1	0.919917
0.92_286.1418m/z	93221	M+ACN+H	C15H16O3	36.2	0	-7.99517			89.6981	100 - 16.5 - 1.89 - 0.163	http://nonlinear.com/redirect/outbound?p=hmdb&param=HMDB38548	Glandulone B		286.142	1	0.919917
0.92_286.1418m/z	93513	M+ACN+Na	C13H18O3	37.8	0	2.04383			91.6256	100 - 14.4 - 1.57 - 0.128	http://nonlinear.com/redirect/outbound?p=hmdb&param=HMDB38894	Isoamyl p-anisate		286.142	1	0.919917
0.92_286.1418m/z	93997	M+H-H2O	C12H21N3O6	36.6	0	6.83191			90.9209	100 - 14.5 - 2.22 - 0.22	http://nonlinear.com/redirect/outbound?p=hmdb&param=HMDB39423	N5-Acetyl-N2-gamma-L-glutamyl-L-ornithine		286.142	1	0.919917
1.80_414.2000m/z	103532	M+ACN+H	C15H24N4O7	37	0	4.43794			90.3282	100 - 18.2 - 3.01 - 0.347		Ala Ala Asp Pro		414.2	1	1.79902
1.80_414.2000m/z	103722	M+ACN+H	C15H24N4O7	37	0	4.43794			90.3282	100 - 18.2 - 3.01 - 0.347		Ala Ala Pro Asp		414.2	1	1.79902
1.80_414.2000m/z	104292	M+ACN+H	C15H24N4O7	37	0	4.43794			90.3282	100 - 18.2 - 3.01 - 0.347		Ala Asp Ala Pro		414.2	1	1.79902
1.80_414.2000m/z	104431	M+H-H2O	C17H29N5O8	36.7	0	3.83032			87.8318	100 - 20.9 - 3.72 - 0.473		Ala Asp Ile Asn		414.2	1	1.79902
1.80_414.2000m/z	104471	M+H-H2O	C17H29N5O8	36.7	0	3.83032			87.8318	100 - 20.9 - 3.72 - 0.473		Ala Asp Leu Asn		414.2	1	1.79902
1.80_414.2000m/z	104507	M+H-H2O	C17H29N5O8	36.7	0	3.83032			87.8318	100 - 20.9 - 3.72 - 0.473		Ala Asp Asn Ile		414.2	1	1.79902
1.80_414.2000m/z	104509	M+H-H2O	C17H29N5O8	36.7	0	3.83032			87.8318	100 - 20.9 - 3.72 - 0.473		Ala Asp Asn Leu		414.2	1	1.79902
1.80_414.2000m/z	104520	M+ACN+H	C15H24N4O7	37	0	4.43794			90.3282	100 - 18.2 - 3.01 - 0.347		Ala Asp Pro Ala		414.2	1	1.79902
1.80_414.2000m/z	104557	M+H-H2O	C17H29N5O8	36.7	0	3.83032			87.8318	100 - 20.9 - 3.72 - 0.473		Ala Asp Gln Val		414.2	1	1.79902
1.80_414.2000m/z	104633	M+H-H2O	C17H29N5O8	36.7	0	3.83032			87.8318	100 - 20.9 - 3.72 - 0.473		Ala Asp Val Gln		414.2	1	1.79902
1.80_414.2000m/z	104792	M+ACN+H	C15H24N4O7	37	0	4.43794			90.3282	100 - 18.2 - 3.01 - 0.347		Ala Glu Gly Pro		414.2	1	1.79902
1.80_414.2000m/z	104917	M+H-H2O	C17H29N5O8	36.7	0	3.83032			87.8318	100 - 20.9 - 3.72 - 0.473		Ala Glu Asn Val		414.2	1	1.79902
1.80_414.2000m/z	104925	M+ACN+H	C15H24N4O7	37	0	4.43794			90.3282	100 - 18.2 - 3.01 - 0.347		Ala Glu Pro Gly		414.2	1	1.79902
1.80_414.2000m/z	105031	M+H-H2O	C17H29N5O8	36.7	0	3.83032			87.8318	100 - 20.9 - 3.72 - 0.473		Ala Glu Val Asn		414.2	1	1.79902
1.80_414.2000m/z	105552	M+ACN+H	C15H24N4O7	37	0	4.43794			90.3282	100 - 18.2 - 3.01 - 0.347		Ala Gly Glu Pro		414.2	1	1.79902
1.80_414.2000m/z	105723	M+ACN+H	C15H24N4O7	37	0	4.43794			90.3282	100 - 18.2 - 3.01 - 0.347		Ala Gly Pro Glu		414.2	1	1.79902
1.80_414.2000m/z	106331	M+H-H2O	C17H29N5O8	36.7	0	3.83032			87.8318	100 - 20.9 - 3.72 - 0.473		Ala Ile Asp Asn		414.2	1	1.79902
1.80_414.2000m/z	106502	M+H-H2O	C17H29N5O8	36.7	0	3.83032			87.8318	100 - 20.9 - 3.72 - 0.473		Ala Ile Asn Asp		414.2	1	1.79902
1.80_414.2000m/z	107131	M+H-H2O	C17H29N5O8	36.7	0	3.83032			87.8318	100 - 20.9 - 3.72 - 0.473		Ala Leu Asp Asn		414.2	1	1.79902
1.80_414.2000m/z	107302	M+H-H2O	C17H29N5O8	36.7	0	3.83032			87.8318	100 - 20.9 - 3.72 - 0.473		Ala Leu Asn Asp		414.2	1	1.79902
1.80_414.2000m/z	107927	M+H-H2O	C17H29N5O8	36.7	0	3.83032			87.8318	100 - 20.9 - 3.72 - 0.473		Ala Asn Asp Ile		414.2	1	1.79902
1.80_414.2000m/z	107929	M+H-H2O	C17H29N5O8	36.7	0	3.83032			87.8318	100 - 20.9 - 3.72 - 0.473		Ala Asn Asp Leu		414.2	1	1.79902
1.80_414.2000m/z	107957	M+H-H2O	C17H29N5O8	36.7	0	3.83032			87.8318	100 - 20.9 - 3.72 - 0.473		Ala Asn Glu Val		414.2	1	1.79902
1.80_414.2000m/z	108022	M+H-H2O	C17H29N5O8	36.7	0	3.83032			87.8318	100 - 20.9 - 3.72 - 0.473		Ala Asn Ile Asp		414.2	1	1.79902
1.80_414.2000m/z	108062	M+H-H2O	C17H29N5O8	36.7	0	3.83032			87.8318	100 - 20.9 - 3.72 - 0.473		Ala Asn Leu Asp		414.2	1	1.79902
1.80_414.2000m/z	108223	M+H-H2O	C17H29N5O8	36.7	0	3.83032			87.8318	100 - 20.9 - 3.72 - 0.473		Ala Asn Val Glu		414.2	1	1.79902
1.80_414.2000m/z	108282	M+ACN+H	C15H24N4O7	37	0	4.43794			90.3282	100 - 18.2 - 3.01 - 0.347		Ala Pro Ala Asp		414.2	1	1.79902
1.80_414.2000m/z	108320	M+ACN+H	C15H24N4O7	37	0	4.43794			90.3282	100 - 18.2 - 3.01 - 0.347		Ala Pro Asp Ala		414.2	1	1.79902
1.80_414.2000m/z	108345	M+ACN+H	C15H24N4O7	37	0	4.43794			90.3282	100 - 18.2 - 3.01 - 0.347		Ala Pro Glu Gly		414.2	1	1.79902
1.80_414.2000m/z	108383	M+ACN+H	C15H24N4O7	37	0	4.43794			90.3282	100 - 18.2 - 3.01 - 0.347		Ala Pro Gly Glu		414.2	1	1.79902
1.80_414.2000m/z	108737	M+H-H2O	C17H29N5O8	36.7	0	3.83032			87.8318	100 - 20.9 - 3.72 - 0.473		Ala Gln Asp Val		414.2	1	1.79902
1.80_414.2000m/z	109022	M+H-H2O	C17H29N5O8	36.7	0	3.83032			87.8318	100 - 20.9 - 3.72 - 0.473		Ala Gln Val Asp		414.2	1	1.79902
1.80_414.2000m/z	110333	M+H-H2O	C17H29N5O8	36.7	0	3.83032			87.8318	100 - 20.9 - 3.72 - 0.473		Ala Val Asp Gln		414.2	1	1.79902
1.80_414.2000m/z	110351	M+H-H2O	C17H29N5O8	36.7	0	3.83032			87.8318	100 - 20.9 - 3.72 - 0.473		Ala Val Glu Asn		414.2	1	1.79902
1.80_414.2000m/z	110503	M+H-H2O	C17H29N5O8	36.7	0	3.83032			87.8318	100 - 20.9 - 3.72 - 0.473		Ala Val Asn Glu		414.2	1	1.79902
1.80_414.2000m/z	110542	M+H-H2O	C17H29N5O8	36.7	0	3.83032			87.8318	100 - 20.9 - 3.72 - 0.473		Ala Val Gln Asp		414.2	1	1.79902
1.80_414.2000m/z	119492	M+ACN+H	C15H24N4O7	37	0	4.43794			90.3282	100 - 18.2 - 3.01 - 0.347		Asp Ala Ala Pro		414.2	1	1.79902
1.80_414.2000m/z	119631	M+H-H2O	C17H29N5O8	36.7	0	3.83032			87.8318	100 - 20.9 - 3.72 - 0.473		Asp Ala Ile Asn		414.2	1	1.79902
1.80_414.2000m/z	119671	M+H-H2O	C17H29N5O8	36.7	0	3.83032			87.8318	100 - 20.9 - 3.72 - 0.473		Asp Ala Leu Asn		414.2	1	1.79902
1.80_414.2000m/z	119707	M+H-H2O	C17H29N5O8	36.7	0	3.83032			87.8318	100 - 20.9 - 3.72 - 0.473		Asp Ala Asn Ile		414.2	1	1.79902
1.80_414.2000m/z	119709	M+H-H2O	C17H29N5O8	36.7	0	3.83032			87.8318	100 - 20.9 - 3.72 - 0.473		Asp Ala Asn Leu		414.2	1	1.79902
1.80_414.2000m/z	119720	M+ACN+H	C15H24N4O7	37	0	4.43794			90.3282	100 - 18.2 - 3.01 - 0.347		Asp Ala Pro Ala		414.2	1	1.79902
1.80_414.2000m/z	119757	M+H-H2O	C17H29N5O8	36.7	0	3.83032			87.8318	100 - 20.9 - 3.72 - 0.473		Asp Ala Gln Val		414.2	1	1.79902
1.80_414.2000m/z	119833	M+H-H2O	C17H29N5O8	36.7	0	3.83032			87.8318	100 - 20.9 - 3.72 - 0.473		Asp Ala Val Gln		414.2	1	1.79902
1.80_414.2000m/z	121633	M+H-H2O	C17H29N5O8	36.7	0	3.83032			87.8318	100 - 20.9 - 3.72 - 0.473		Asp Gly Ile Gln		414.2	1	1.79902
1.80_414.2000m/z	121673	M+H-H2O	C17H29N5O8	36.7	0	3.83032			87.8318	100 - 20.9 - 3.72 - 0.473		Asp Gly Leu Gln		414.2	1	1.79902
1.80_414.2000m/z	121747	M+H-H2O	C17H29N5O8	36.7	0	3.83032			87.8318	100 - 20.9 - 3.72 - 0.473		Asp Gly Gln Ile		414.2	1	1.79902
1.80_414.2000m/z	121749	M+H-H2O	C17H29N5O8	36.7	0	3.83032			87.8318	100 - 20.9 - 3.72 - 0.473		Asp Gly Gln Leu		414.2	1	1.79902
1.80_414.2000m/z	122291	M+H-H2O	C17H29N5O8	36.7	0	3.83032			87.8318	100 - 20.9 - 3.72 - 0.473		Asp Ile Ala Asn		414.2	1	1.79902
1.80_414.2000m/z	122393	M+H-H2O	C17H29N5O8	36.7	0	3.83032			87.8318	100 - 20.9 - 3.72 - 0.473		Asp Ile Gly Gln		414.2	1	1.79902
1.80_414.2000m/z	122500	M+H-H2O	C17H29N5O8	36.7	0	3.83032			87.8318	100 - 20.9 - 3.72 - 0.473		Asp Ile Asn Ala		414.2	1	1.79902
1.80_414.2000m/z	122545	M+H-H2O	C17H29N5O8	36.7	0	3.83032			87.8318	100 - 20.9 - 3.72 - 0.473		Asp Ile Gln Gly		414.2	1	1.79902
1.80_414.2000m/z	122996	M+H-2H2O	C17H31N5O9	36.7	0	3.67676			87.6044	100 - 20.9 - 3.93 - 0.518		Asp Lys Ser Thr		414.2	1	1.79902
1.80_414.2000m/z	123015	M+H-2H2O	C17H31N5O9	36.7	0	3.67676			87.6044	100 - 20.9 - 3.93 - 0.518		Asp Lys Thr Ser		414.2	1	1.79902
1.80_414.2000m/z	123091	M+H-H2O	C17H29N5O8	36.7	0	3.83032			87.8318	100 - 20.9 - 3.72 - 0.473		Asp Leu Ala Asn		414.2	1	1.79902
1.80_414.2000m/z	123193	M+H-H2O	C17H29N5O8	36.7	0	3.83032			87.8318	100 - 20.9 - 3.72 - 0.473		Asp Leu Gly Gln		414.2	1	1.79902
1.80_414.2000m/z	123300	M+H-H2O	C17H29N5O8	36.7	0	3.83032			87.8318	100 - 20.9 - 3.72 - 0.473		Asp Leu Asn Ala		414.2	1	1.79902
1.80_414.2000m/z	123345	M+H-H2O	C17H29N5O8	36.7	0	3.83032			87.8318	100 - 20.9 - 3.72 - 0.473		Asp Leu Gln Gly		414.2	1	1.79902
1.80_414.2000m/z	123887	M+H-H2O	C17H29N5O8	36.7	0	3.83032			87.8318	100 - 20.9 - 3.72 - 0.473		Asp Asn Ala Ile		414.2	1	1.79902
1.80_414.2000m/z	123889	M+H-H2O	C17H29N5O8	36.7	0	3.83032			87.8318	100 - 20.9 - 3.72 - 0.473		Asp Asn Ala Leu		414.2	1	1.79902
1.80_414.2000m/z	124020	M+H-H2O	C17H29N5O8	36.7	0	3.83032			87.8318	100 - 20.9 - 3.72 - 0.473		Asp Asn Ile Ala		414.2	1	1.79902
1.80_414.2000m/z	124060	M+H-H2O	C17H29N5O8	36.7	0	3.83032			87.8318	100 - 20.9 - 3.72 - 0.473		Asp Asn Leu Ala		414.2	1	1.79902
1.80_414.2000m/z	124280	M+ACN+H	C15H24N4O7	37	0	4.43794			90.3282	100 - 18.2 - 3.01 - 0.347		Asp Pro Ala Ala		414.2	1	1.79902
1.80_414.2000m/z	124697	M+H-H2O	C17H29N5O8	36.7	0	3.83032			87.8318	100 - 20.9 - 3.72 - 0.473		Asp Gln Ala Val		414.2	1	1.79902
1.80_414.2000m/z	124787	M+H-H2O	C17H29N5O8	36.7	0	3.83032			87.8318	100 - 20.9 - 3.72 - 0.473		Asp Gln Gly Ile		414.2	1	1.79902
1.80_414.2000m/z	124789	M+H-H2O	C17H29N5O8	36.7	0	3.83032			87.8318	100 - 20.9 - 3.72 - 0.473		Asp Gln Gly Leu		414.2	1	1.79902
1.80_414.2000m/z	124825	M+H-H2O	C17H29N5O8	36.7	0	3.83032			87.8318	100 - 20.9 - 3.72 - 0.473		Asp Gln Ile Gly		414.2	1	1.79902
1.80_414.2000m/z	124865	M+H-H2O	C17H29N5O8	36.7	0	3.83032			87.8318	100 - 20.9 - 3.72 - 0.473		Asp Gln Leu Gly		414.2	1	1.79902
1.80_414.2000m/z	125020	M+H-H2O	C17H29N5O8	36.7	0	3.83032			87.8318	100 - 20.9 - 3.72 - 0.473		Asp Gln Val Ala		414.2	1	1.79902
1.80_414.2000m/z	125656	M+H-2H2O	C17H31N5O9	36.7	0	3.67676			87.6044	100 - 20.9 - 3.93 - 0.518		Asp Ser Lys Thr		414.2	1	1.79902
1.80_414.2000m/z	125808	M+H-2H2O	C17H31N5O9	36.7	0	3.67676			87.6044	100 - 20.9 - 3.93 - 0.518		Asp Ser Thr Lys		414.2	1	1.79902
1.80_414.2000m/z	126055	M+H-2H2O	C17H31N5O9	36.7	0	3.67676			87.6044	100 - 20.9 - 3.93 - 0.518		Asp Thr Lys Ser		414.2	1	1.79902
1.80_414.2000m/z	126188	M+H-2H2O	C17H31N5O9	36.7	0	3.67676			87.6044	100 - 20.9 - 3.93 - 0.518		Asp Thr Ser Lys		414.2	1	1.79902
1.80_414.2000m/z	126293	M+H-H2O	C17H29N5O8	36.7	0	3.83032			87.8318	100 - 20.9 - 3.72 - 0.473		Asp Val Ala Gln		414.2	1	1.79902
1.80_414.2000m/z	126540	M+H-H2O	C17H29N5O8	36.7	0	3.83032			87.8318	100 - 20.9 - 3.72 - 0.473		Asp Val Gln Ala		414.2	1	1.79902
1.80_414.2000m/z	127592	M+ACN+H	C15H24N4O7	37	0	4.43794			90.3282	100 - 18.2 - 3.01 - 0.347		Glu Ala Gly Pro		414.2	1	1.79902
1.80_414.2000m/z	127717	M+H-H2O	C17H29N5O8	36.7	0	3.83032			87.8318	100 - 20.9 - 3.72 - 0.473		Glu Ala Asn Val		414.2	1	1.79902
1.80_414.2000m/z	127725	M+ACN+H	C15H24N4O7	37	0	4.43794			90.3282	100 - 18.2 - 3.01 - 0.347		Glu Ala Pro Gly		414.2	1	1.79902
1.80_414.2000m/z	127831	M+H-H2O	C17H29N5O8	36.7	0	3.83032			87.8318	100 - 20.9 - 3.72 - 0.473		Glu Ala Val Asn		414.2	1	1.79902
1.80_414.2000m/z	129492	M+ACN+H	C15H24N4O7	37	0	4.43794			90.3282	100 - 18.2 - 3.01 - 0.347		Glu Gly Ala Pro		414.2	1	1.79902
1.80_414.2000m/z	129631	M+H-H2O	C17H29N5O8	36.7	0	3.83032			87.8318	100 - 20.9 - 3.72 - 0.473		Glu Gly Ile Asn		414.2	1	1.79902
1.80_414.2000m/z	129671	M+H-H2O	C17H29N5O8	36.7	0	3.83032			87.8318	100 - 20.9 - 3.72 - 0.473		Glu Gly Leu Asn		414.2	1	1.79902
1.80_414.2000m/z	129707	M+H-H2O	C17H29N5O8	36.7	0	3.83032			87.8318	100 - 20.9 - 3.72 - 0.473		Glu Gly Asn Ile		414.2	1	1.79902
1.80_414.2000m/z	129709	M+H-H2O	C17H29N5O8	36.7	0	3.83032			87.8318	100 - 20.9 - 3.72 - 0.473		Glu Gly Asn Leu		414.2	1	1.79902
1.80_414.2000m/z	129720	M+ACN+H	C15H24N4O7	37	0	4.43794			90.3282	100 - 18.2 - 3.01 - 0.347		Glu Gly Pro Ala		414.2	1	1.79902
1.80_414.2000m/z	129757	M+H-H2O	C17H29N5O8	36.7	0	3.83032			87.8318	100 - 20.9 - 3.72 - 0.473		Glu Gly Gln Val		414.2	1	1.79902
1.80_414.2000m/z	129833	M+H-H2O	C17H29N5O8	36.7	0	3.83032			87.8318	100 - 20.9 - 3.72 - 0.473		Glu Gly Val Gln		414.2	1	1.79902
1.80_414.2000m/z	130391	M+H-H2O	C17H29N5O8	36.7	0	3.83032			87.8318	100 - 20.9 - 3.72 - 0.473		Glu Ile Gly Asn		414.2	1	1.79902
1.80_414.2000m/z	130505	M+H-H2O	C17H29N5O8	36.7	0	3.83032			87.8318	100 - 20.9 - 3.72 - 0.473		Glu Ile Asn Gly		414.2	1	1.79902
1.80_414.2000m/z	130995	M+H-2H2O	C17H31N5O9	36.7	0	3.67676			87.6044	100 - 20.9 - 3.93 - 0.518		Glu Lys Ser Ser		414.2	1	1.79902
1.80_414.2000m/z	131191	M+H-H2O	C17H29N5O8	36.7	0	3.83032			87.8318	100 - 20.9 - 3.72 - 0.473		Glu Leu Gly Asn		414.2	1	1.79902
1.80_414.2000m/z	131305	M+H-H2O	C17H29N5O8	36.7	0	3.83032			87.8318	100 - 20.9 - 3.72 - 0.473		Glu Leu Asn Gly		414.2	1	1.79902
1.80_414.2000m/z	131897	M+H-H2O	C17H29N5O8	36.7	0	3.83032			87.8318	100 - 20.9 - 3.72 - 0.473		Glu Asn Ala Val		414.2	1	1.79902
1.80_414.2000m/z	131987	M+H-H2O	C17H29N5O8	36.7	0	3.83032			87.8318	100 - 20.9 - 3.72 - 0.473		Glu Asn Gly Ile		414.2	1	1.79902
1.80_414.2000m/z	131989	M+H-H2O	C17H29N5O8	36.7	0	3.83032			87.8318	100 - 20.9 - 3.72 - 0.473		Glu Asn Gly Leu		414.2	1	1.79902
1.80_414.2000m/z	132025	M+H-H2O	C17H29N5O8	36.7	0	3.83032			87.8318	100 - 20.9 - 3.72 - 0.473		Glu Asn Ile Gly		414.2	1	1.79902
1.80_414.2000m/z	132065	M+H-H2O	C17H29N5O8	36.7	0	3.83032			87.8318	100 - 20.9 - 3.72 - 0.473		Glu Asn Leu Gly		414.2	1	1.79902
1.80_414.2000m/z	132220	M+H-H2O	C17H29N5O8	36.7	0	3.83032			87.8318	100 - 20.9 - 3.72 - 0.473		Glu Asn Val Ala		414.2	1	1.79902
1.80_414.2000m/z	132285	M+ACN+H	C15H24N4O7	37	0	4.43794			90.3282	100 - 18.2 - 3.01 - 0.347		Glu Pro Ala Gly		414.2	1	1.79902
1.80_414.2000m/z	132380	M+ACN+H	C15H24N4O7	37	0	4.43794			90.3282	100 - 18.2 - 3.01 - 0.347		Glu Pro Gly Ala		414.2	1	1.79902
1.80_414.2000m/z	132797	M+H-H2O	C17H29N5O8	36.7	0	3.83032			87.8318	100 - 20.9 - 3.72 - 0.473		Glu Gln Gly Val		414.2	1	1.79902
1.80_414.2000m/z	133025	M+H-H2O	C17H29N5O8	36.7	0	3.83032			87.8318	100 - 20.9 - 3.72 - 0.473		Glu Gln Val Gly		414.2	1	1.79902
1.80_414.2000m/z	133655	M+H-2H2O	C17H31N5O9	36.7	0	3.67676			87.6044	100 - 20.9 - 3.93 - 0.518		Glu Ser Lys Ser		414.2	1	1.79902
1.80_414.2000m/z	133788	M+H-2H2O	C17H31N5O9	36.7	0	3.67676			87.6044	100 - 20.9 - 3.93 - 0.518		Glu Ser Ser Lys		414.2	1	1.79902
1.80_414.2000m/z	134291	M+H-H2O	C17H29N5O8	36.7	0	3.83032			87.8318	100 - 20.9 - 3.72 - 0.473		Glu Val Ala Asn		414.2	1	1.79902
1.80_414.2000m/z	134393	M+H-H2O	C17H29N5O8	36.7	0	3.83032			87.8318	100 - 20.9 - 3.72 - 0.473		Glu Val Gly Gln		414.2	1	1.79902
1.80_414.2000m/z	134500	M+H-H2O	C17H29N5O8	36.7	0	3.83032			87.8318	100 - 20.9 - 3.72 - 0.473		Glu Val Asn Ala		414.2	1	1.79902
1.80_414.2000m/z	134545	M+H-H2O	C17H29N5O8	36.7	0	3.83032			87.8318	100 - 20.9 - 3.72 - 0.473		Glu Val Gln Gly		414.2	1	1.79902
1.80_414.2000m/z	143551	M+ACN+H	C15H24N4O7	37	0	4.43794			90.3282	100 - 18.2 - 3.01 - 0.347		Gly Ala Glu Pro		414.2	1	1.79902
1.80_414.2000m/z	143722	M+ACN+H	C15H24N4O7	37	0	4.43794			90.3282	100 - 18.2 - 3.01 - 0.347		Gly Ala Pro Glu		414.2	1	1.79902
1.80_414.2000m/z	144432	M+H-H2O	C17H29N5O8	36.7	0	3.83032			87.8318	100 - 20.9 - 3.72 - 0.473		Gly Asp Ile Gln		414.2	1	1.79902
1.80_414.2000m/z	144472	M+H-H2O	C17H29N5O8	36.7	0	3.83032			87.8318	100 - 20.9 - 3.72 - 0.473		Gly Asp Leu Gln		414.2	1	1.79902
1.80_414.2000m/z	144546	M+H-H2O	C17H29N5O8	36.7	0	3.83032			87.8318	100 - 20.9 - 3.72 - 0.473		Gly Asp Gln Ile		414.2	1	1.79902
1.80_414.2000m/z	144548	M+H-H2O	C17H29N5O8	36.7	0	3.83032			87.8318	100 - 20.9 - 3.72 - 0.473		Gly Asp Gln Leu		414.2	1	1.79902
1.80_414.2000m/z	144691	M+ACN+H	C15H24N4O7	37	0	4.43794			90.3282	100 - 18.2 - 3.01 - 0.347		Gly Glu Ala Pro		414.2	1	1.79902
1.80_414.2000m/z	144830	M+H-H2O	C17H29N5O8	36.7	0	3.83032			87.8318	100 - 20.9 - 3.72 - 0.473		Gly Glu Ile Asn		414.2	1	1.79902
1.80_414.2000m/z	144870	M+H-H2O	C17H29N5O8	36.7	0	3.83032			87.8318	100 - 20.9 - 3.72 - 0.473		Gly Glu Leu Asn		414.2	1	1.79902
1.80_414.2000m/z	144906	M+H-H2O	C17H29N5O8	36.7	0	3.83032			87.8318	100 - 20.9 - 3.72 - 0.473		Gly Glu Asn Ile		414.2	1	1.79902
1.80_414.2000m/z	144908	M+H-H2O	C17H29N5O8	36.7	0	3.83032			87.8318	100 - 20.9 - 3.72 - 0.473		Gly Glu Asn Leu		414.2	1	1.79902
1.80_414.2000m/z	144919	M+ACN+H	C15H24N4O7	37	0	4.43794			90.3282	100 - 18.2 - 3.01 - 0.347		Gly Glu Pro Ala		414.2	1	1.79902
1.80_414.2000m/z	144956	M+H-H2O	C17H29N5O8	36.7	0	3.83032			87.8318	100 - 20.9 - 3.72 - 0.473		Gly Glu Gln Val		414.2	1	1.79902
1.80_414.2000m/z	145032	M+H-H2O	C17H29N5O8	36.7	0	3.83032			87.8318	100 - 20.9 - 3.72 - 0.473		Gly Glu Val Gln		414.2	1	1.79902
1.80_414.2000m/z	146332	M+H-H2O	C17H29N5O8	36.7	0	3.83032			87.8318	100 - 20.9 - 3.72 - 0.473		Gly Ile Asp Gln		414.2	1	1.79902
1.80_414.2000m/z	146350	M+H-H2O	C17H29N5O8	36.7	0	3.83032			87.8318	100 - 20.9 - 3.72 - 0.473		Gly Ile Glu Asn		414.2	1	1.79902
1.80_414.2000m/z	146502	M+H-H2O	C17H29N5O8	36.7	0	3.83032			87.8318	100 - 20.9 - 3.72 - 0.473		Gly Ile Asn Glu		414.2	1	1.79902
1.80_414.2000m/z	146541	M+H-H2O	C17H29N5O8	36.7	0	3.83032			87.8318	100 - 20.9 - 3.72 - 0.473		Gly Ile Gln Asp		414.2	1	1.79902
1.80_414.2000m/z	147132	M+H-H2O	C17H29N5O8	36.7	0	3.83032			87.8318	100 - 20.9 - 3.72 - 0.473		Gly Leu Asp Gln		414.2	1	1.79902
1.80_414.2000m/z	147150	M+H-H2O	C17H29N5O8	36.7	0	3.83032			87.8318	100 - 20.9 - 3.72 - 0.473		Gly Leu Glu Asn		414.2	1	1.79902
1.80_414.2000m/z	147302	M+H-H2O	C17H29N5O8	36.7	0	3.83032			87.8318	100 - 20.9 - 3.72 - 0.473		Gly Leu Asn Glu		414.2	1	1.79902
1.80_414.2000m/z	147341	M+H-H2O	C17H29N5O8	36.7	0	3.83032			87.8318	100 - 20.9 - 3.72 - 0.473		Gly Leu Gln Asp		414.2	1	1.79902
1.80_414.2000m/z	147946	M+H-H2O	C17H29N5O8	36.7	0	3.83032			87.8318	100 - 20.9 - 3.72 - 0.473		Gly Asn Glu Ile		414.2	1	1.79902
1.80_414.2000m/z	147948	M+H-H2O	C17H29N5O8	36.7	0	3.83032			87.8318	100 - 20.9 - 3.72 - 0.473		Gly Asn Glu Leu		414.2	1	1.79902
1.80_414.2000m/z	148022	M+H-H2O	C17H29N5O8	36.7	0	3.83032			87.8318	100 - 20.9 - 3.72 - 0.473		Gly Asn Ile Glu		414.2	1	1.79902
1.80_414.2000m/z	148062	M+H-H2O	C17H29N5O8	36.7	0	3.83032			87.8318	100 - 20.9 - 3.72 - 0.473		Gly Asn Leu Glu		414.2	1	1.79902
1.80_414.2000m/z	148282	M+ACN+H	C15H24N4O7	37	0	4.43794			90.3282	100 - 18.2 - 3.01 - 0.347		Gly Pro Ala Glu		414.2	1	1.79902
1.80_414.2000m/z	148339	M+ACN+H	C15H24N4O7	37	0	4.43794			90.3282	100 - 18.2 - 3.01 - 0.347		Gly Pro Glu Ala		414.2	1	1.79902
1.80_414.2000m/z	148726	M+H-H2O	C17H29N5O8	36.7	0	3.83032			87.8318	100 - 20.9 - 3.72 - 0.473		Gly Gln Asp Ile		414.2	1	1.79902
1.80_414.2000m/z	148728	M+H-H2O	C17H29N5O8	36.7	0	3.83032			87.8318	100 - 20.9 - 3.72 - 0.473		Gly Gln Asp Leu		414.2	1	1.79902
1.80_414.2000m/z	148756	M+H-H2O	C17H29N5O8	36.7	0	3.83032			87.8318	100 - 20.9 - 3.72 - 0.473		Gly Gln Glu Val		414.2	1	1.79902
1.80_414.2000m/z	148821	M+H-H2O	C17H29N5O8	36.7	0	3.83032			87.8318	100 - 20.9 - 3.72 - 0.473		Gly Gln Ile Asp		414.2	1	1.79902
1.80_414.2000m/z	148861	M+H-H2O	C17H29N5O8	36.7	0	3.83032			87.8318	100 - 20.9 - 3.72 - 0.473		Gly Gln Leu Asp		414.2	1	1.79902
1.80_414.2000m/z	149022	M+H-H2O	C17H29N5O8	36.7	0	3.83032			87.8318	100 - 20.9 - 3.72 - 0.473		Gly Gln Val Glu		414.2	1	1.79902
1.80_414.2000m/z	150352	M+H-H2O	C17H29N5O8	36.7	0	3.83032			87.8318	100 - 20.9 - 3.72 - 0.473		Gly Val Glu Gln		414.2	1	1.79902
1.80_414.2000m/z	150542	M+H-H2O	C17H29N5O8	36.7	0	3.83032			87.8318	100 - 20.9 - 3.72 - 0.473		Gly Val Gln Glu		414.2	1	1.79902
1.80_414.2000m/z	15942	M+Na	C20H29N3O5	37.2	0	0.0883878			86.2827	100 - 23.3 - 3.61 - 0.421		Ile Tyr Pro		414.2	1	1.79902
1.80_414.2000m/z	159530	M+H-H2O	C17H29N5O8	36.7	0	3.83032			87.8318	100 - 20.9 - 3.72 - 0.473		Ile Ala Asp Asn		414.2	1	1.79902
1.80_414.2000m/z	159701	M+H-H2O	C17H29N5O8	36.7	0	3.83032			87.8318	100 - 20.9 - 3.72 - 0.473		Ile Ala Asn Asp		414.2	1	1.79902
1.80_414.2000m/z	160290	M+H-H2O	C17H29N5O8	36.7	0	3.83032			87.8318	100 - 20.9 - 3.72 - 0.473		Ile Asp Ala Asn		414.2	1	1.79902
1.80_414.2000m/z	160392	M+H-H2O	C17H29N5O8	36.7	0	3.83032			87.8318	100 - 20.9 - 3.72 - 0.473		Ile Asp Gly Gln		414.2	1	1.79902
1.80_414.2000m/z	160499	M+H-H2O	C17H29N5O8	36.7	0	3.83032			87.8318	100 - 20.9 - 3.72 - 0.473		Ile Asp Asn Ala		414.2	1	1.79902
1.80_414.2000m/z	160544	M+H-H2O	C17H29N5O8	36.7	0	3.83032			87.8318	100 - 20.9 - 3.72 - 0.473		Ile Asp Gln Gly		414.2	1	1.79902
1.80_414.2000m/z	1606	M+2Na-H	C23H31NO3	35.9	0	-4.28591			84.5407	100 - 25.7 - 3.79 - 0.408		Norgestimate		414.2	1	1.79902
1.80_414.2000m/z	160790	M+H-H2O	C17H29N5O8	36.7	0	3.83032			87.8318	100 - 20.9 - 3.72 - 0.473		Ile Glu Gly Asn		414.2	1	1.79902
1.80_414.2000m/z	160904	M+H-H2O	C17H29N5O8	36.7	0	3.83032			87.8318	100 - 20.9 - 3.72 - 0.473		Ile Glu Asn Gly		414.2	1	1.79902
1.80_414.2000m/z	161532	M+H-H2O	C17H29N5O8	36.7	0	3.83032			87.8318	100 - 20.9 - 3.72 - 0.473		Ile Gly Asp Gln		414.2	1	1.79902
1.80_414.2000m/z	161550	M+H-H2O	C17H29N5O8	36.7	0	3.83032			87.8318	100 - 20.9 - 3.72 - 0.473		Ile Gly Glu Asn		414.2	1	1.79902
1.80_414.2000m/z	161702	M+H-H2O	C17H29N5O8	36.7	0	3.83032			87.8318	100 - 20.9 - 3.72 - 0.473		Ile Gly Asn Glu		414.2	1	1.79902
1.80_414.2000m/z	161741	M+H-H2O	C17H29N5O8	36.7	0	3.83032			87.8318	100 - 20.9 - 3.72 - 0.473		Ile Gly Gln Asp		414.2	1	1.79902
1.80_414.2000m/z	163881	M+H-H2O	C17H29N5O8	36.7	0	3.83032			87.8318	100 - 20.9 - 3.72 - 0.473		Ile Asn Ala Asp		414.2	1	1.79902
1.80_414.2000m/z	163919	M+H-H2O	C17H29N5O8	36.7	0	3.83032			87.8318	100 - 20.9 - 3.72 - 0.473		Ile Asn Asp Ala		414.2	1	1.79902
1.80_414.2000m/z	163944	M+H-H2O	C17H29N5O8	36.7	0	3.83032			87.8318	100 - 20.9 - 3.72 - 0.473		Ile Asn Glu Gly		414.2	1	1.79902
1.80_414.2000m/z	163982	M+H-H2O	C17H29N5O8	36.7	0	3.83032			87.8318	100 - 20.9 - 3.72 - 0.473		Ile Asn Gly Glu		414.2	1	1.79902
1.80_414.2000m/z	16466	M+ACN+H	C15H24N4O7	37	0	4.43794			90.3282	100 - 18.2 - 3.01 - 0.347		Pro Gln Glu		414.2	1	1.79902
1.80_414.2000m/z	164724	M+H-H2O	C17H29N5O8	36.7	0	3.83032			87.8318	100 - 20.9 - 3.72 - 0.473		Ile Gln Asp Gly		414.2	1	1.79902
1.80_414.2000m/z	164781	M+H-H2O	C17H29N5O8	36.7	0	3.83032			87.8318	100 - 20.9 - 3.72 - 0.473		Ile Gln Gly Asp		414.2	1	1.79902
1.80_414.2000m/z	16487	M+Na	C20H29N3O5	37.2	0	0.0883878			86.2827	100 - 23.3 - 3.61 - 0.421		Ile Pro Tyr		414.2	1	1.79902
1.80_414.2000m/z	16747	M+Na	C20H29N3O5	37.2	0	0.0883878			86.2827	100 - 23.3 - 3.61 - 0.421		Pro Leu Tyr		414.2	1	1.79902
1.80_414.2000m/z	168595	M+H-2H2O	C17H31N5O9	36.7	0	3.67676			87.6044	100 - 20.9 - 3.93 - 0.518		Lys Asp Ser Thr		414.2	1	1.79902
1.80_414.2000m/z	168614	M+H-2H2O	C17H31N5O9	36.7	0	3.67676			87.6044	100 - 20.9 - 3.93 - 0.518		Lys Asp Thr Ser		414.2	1	1.79902
1.80_414.2000m/z	168994	M+H-2H2O	C17H31N5O9	36.7	0	3.67676			87.6044	100 - 20.9 - 3.93 - 0.518		Lys Glu Ser Ser		414.2	1	1.79902
1.80_414.2000m/z	17259	M+Na	C20H29N3O5	37.2	0	0.0883878			86.2827	100 - 23.3 - 3.61 - 0.421		Tyr Leu Pro		414.2	1	1.79902
1.80_414.2000m/z	17296	M+ACN+H	C15H24N4O7	37	0	4.43794			90.3282	100 - 18.2 - 3.01 - 0.347		Pro Glu Gln		414.2	1	1.79902
1.80_414.2000m/z	173535	M+H-2H2O	C17H31N5O9	36.7	0	3.67676			87.6044	100 - 20.9 - 3.93 - 0.518		Lys Ser Asp Thr		414.2	1	1.79902
1.80_414.2000m/z	173554	M+H-2H2O	C17H31N5O9	36.7	0	3.67676			87.6044	100 - 20.9 - 3.93 - 0.518		Lys Ser Glu Ser		414.2	1	1.79902
1.80_414.2000m/z	173782	M+H-2H2O	C17H31N5O9	36.7	0	3.67676			87.6044	100 - 20.9 - 3.93 - 0.518		Lys Ser Ser Glu		414.2	1	1.79902
1.80_414.2000m/z	173801	M+H-2H2O	C17H31N5O9	36.7	0	3.67676			87.6044	100 - 20.9 - 3.93 - 0.518		Lys Ser Thr Asp		414.2	1	1.79902
1.80_414.2000m/z	173934	M+H-2H2O	C17H31N5O9	36.7	0	3.67676			87.6044	100 - 20.9 - 3.93 - 0.518		Lys Thr Asp Ser		414.2	1	1.79902
1.80_414.2000m/z	174181	M+H-2H2O	C17H31N5O9	36.7	0	3.67676			87.6044	100 - 20.9 - 3.93 - 0.518		Lys Thr Ser Asp		414.2	1	1.79902
1.80_414.2000m/z	17508	M+CH3OH+H	C16H23N5O6	36.8	0	4.33314			89.2621	100 - 19.6 - 3.06 - 0.349		Glu Pro His		414.2	1	1.79902
1.80_414.2000m/z	175530	M+H-H2O	C17H29N5O8	36.7	0	3.83032			87.8318	100 - 20.9 - 3.72 - 0.473		Leu Ala Asp Asn		414.2	1	1.79902
1.80_414.2000m/z	175701	M+H-H2O	C17H29N5O8	36.7	0	3.83032			87.8318	100 - 20.9 - 3.72 - 0.473		Leu Ala Asn Asp		414.2	1	1.79902
1.80_414.2000m/z	176290	M+H-H2O	C17H29N5O8	36.7	0	3.83032			87.8318	100 - 20.9 - 3.72 - 0.473		Leu Asp Ala Asn		414.2	1	1.79902
1.80_414.2000m/z	176392	M+H-H2O	C17H29N5O8	36.7	0	3.83032			87.8318	100 - 20.9 - 3.72 - 0.473		Leu Asp Gly Gln		414.2	1	1.79902
1.80_414.2000m/z	176499	M+H-H2O	C17H29N5O8	36.7	0	3.83032			87.8318	100 - 20.9 - 3.72 - 0.473		Leu Asp Asn Ala		414.2	1	1.79902
1.80_414.2000m/z	176544	M+H-H2O	C17H29N5O8	36.7	0	3.83032			87.8318	100 - 20.9 - 3.72 - 0.473		Leu Asp Gln Gly		414.2	1	1.79902
1.80_414.2000m/z	176790	M+H-H2O	C17H29N5O8	36.7	0	3.83032			87.8318	100 - 20.9 - 3.72 - 0.473		Leu Glu Gly Asn		414.2	1	1.79902
1.80_414.2000m/z	176904	M+H-H2O	C17H29N5O8	36.7	0	3.83032			87.8318	100 - 20.9 - 3.72 - 0.473		Leu Glu Asn Gly		414.2	1	1.79902
1.80_414.2000m/z	177532	M+H-H2O	C17H29N5O8	36.7	0	3.83032			87.8318	100 - 20.9 - 3.72 - 0.473		Leu Gly Asp Gln		414.2	1	1.79902
1.80_414.2000m/z	177550	M+H-H2O	C17H29N5O8	36.7	0	3.83032			87.8318	100 - 20.9 - 3.72 - 0.473		Leu Gly Glu Asn		414.2	1	1.79902
1.80_414.2000m/z	177702	M+H-H2O	C17H29N5O8	36.7	0	3.83032			87.8318	100 - 20.9 - 3.72 - 0.473		Leu Gly Asn Glu		414.2	1	1.79902
1.80_414.2000m/z	177741	M+H-H2O	C17H29N5O8	36.7	0	3.83032			87.8318	100 - 20.9 - 3.72 - 0.473		Leu Gly Gln Asp		414.2	1	1.79902
1.80_414.2000m/z	179881	M+H-H2O	C17H29N5O8	36.7	0	3.83032			87.8318	100 - 20.9 - 3.72 - 0.473		Leu Asn Ala Asp		414.2	1	1.79902
1.80_414.2000m/z	179919	M+H-H2O	C17H29N5O8	36.7	0	3.83032			87.8318	100 - 20.9 - 3.72 - 0.473		Leu Asn Asp Ala		414.2	1	1.79902
1.80_414.2000m/z	179944	M+H-H2O	C17H29N5O8	36.7	0	3.83032			87.8318	100 - 20.9 - 3.72 - 0.473		Leu Asn Glu Gly		414.2	1	1.79902
1.80_414.2000m/z	179982	M+H-H2O	C17H29N5O8	36.7	0	3.83032			87.8318	100 - 20.9 - 3.72 - 0.473		Leu Asn Gly Glu		414.2	1	1.79902
1.80_414.2000m/z	18018	M+Na	C20H29N3O5	37.2	0	0.0883878			86.2827	100 - 23.3 - 3.61 - 0.421		Tyr Ile Pro		414.2	1	1.79902
1.80_414.2000m/z	180724	M+H-H2O	C17H29N5O8	36.7	0	3.83032			87.8318	100 - 20.9 - 3.72 - 0.473		Leu Gln Asp Gly		414.2	1	1.79902
1.80_414.2000m/z	180781	M+H-H2O	C17H29N5O8	36.7	0	3.83032			87.8318	100 - 20.9 - 3.72 - 0.473		Leu Gln Gly Asp		414.2	1	1.79902
1.80_414.2000m/z	18094	M+Na	C20H29N3O5	37.2	0	0.0883878			86.2827	100 - 23.3 - 3.61 - 0.421		Tyr Pro Leu		414.2	1	1.79902
1.80_414.2000m/z	18096	M+CH3OH+H	C16H23N5O6	36.8	0	4.33314			89.2621	100 - 19.6 - 3.06 - 0.349		Glu His Pro		414.2	1	1.79902
1.80_414.2000m/z	18141	M+CH3OH+H	C16H23N5O6	36.8	0	4.33314			89.2621	100 - 19.6 - 3.06 - 0.349		His Glu Pro		414.2	1	1.79902
1.80_414.2000m/z	18682	M+Na	C20H29N3O5	37.2	0	0.0883878			86.2827	100 - 23.3 - 3.61 - 0.421		Pro Ile Tyr		414.2	1	1.79902
1.80_414.2000m/z	18692	M+Na	C20H29N3O5	37.2	0	0.0883878			86.2827	100 - 23.3 - 3.61 - 0.421		Tyr Pro Ile		414.2	1	1.79902
1.80_414.2000m/z	191526	M+H-H2O	C17H29N5O8	36.7	0	3.83032			87.8318	100 - 20.9 - 3.72 - 0.473		Asn Ala Asp Ile		414.2	1	1.79902
1.80_414.2000m/z	191528	M+H-H2O	C17H29N5O8	36.7	0	3.83032			87.8318	100 - 20.9 - 3.72 - 0.473		Asn Ala Asp Leu		414.2	1	1.79902
1.80_414.2000m/z	191556	M+H-H2O	C17H29N5O8	36.7	0	3.83032			87.8318	100 - 20.9 - 3.72 - 0.473		Asn Ala Glu Val		414.2	1	1.79902
1.80_414.2000m/z	191621	M+H-H2O	C17H29N5O8	36.7	0	3.83032			87.8318	100 - 20.9 - 3.72 - 0.473		Asn Ala Ile Asp		414.2	1	1.79902
1.80_414.2000m/z	191661	M+H-H2O	C17H29N5O8	36.7	0	3.83032			87.8318	100 - 20.9 - 3.72 - 0.473		Asn Ala Leu Asp		414.2	1	1.79902
1.80_414.2000m/z	191822	M+H-H2O	C17H29N5O8	36.7	0	3.83032			87.8318	100 - 20.9 - 3.72 - 0.473		Asn Ala Val Glu		414.2	1	1.79902
1.80_414.2000m/z	192286	M+H-H2O	C17H29N5O8	36.7	0	3.83032			87.8318	100 - 20.9 - 3.72 - 0.473		Asn Asp Ala Ile		414.2	1	1.79902
1.80_414.2000m/z	192288	M+H-H2O	C17H29N5O8	36.7	0	3.83032			87.8318	100 - 20.9 - 3.72 - 0.473		Asn Asp Ala Leu		414.2	1	1.79902
1.80_414.2000m/z	192419	M+H-H2O	C17H29N5O8	36.7	0	3.83032			87.8318	100 - 20.9 - 3.72 - 0.473		Asn Asp Ile Ala		414.2	1	1.79902
1.80_414.2000m/z	192459	M+H-H2O	C17H29N5O8	36.7	0	3.83032			87.8318	100 - 20.9 - 3.72 - 0.473		Asn Asp Leu Ala		414.2	1	1.79902
1.80_414.2000m/z	192696	M+H-H2O	C17H29N5O8	36.7	0	3.83032			87.8318	100 - 20.9 - 3.72 - 0.473		Asn Glu Ala Val		414.2	1	1.79902
1.80_414.2000m/z	192786	M+H-H2O	C17H29N5O8	36.7	0	3.83032			87.8318	100 - 20.9 - 3.72 - 0.473		Asn Glu Gly Ile		414.2	1	1.79902
1.80_414.2000m/z	192788	M+H-H2O	C17H29N5O8	36.7	0	3.83032			87.8318	100 - 20.9 - 3.72 - 0.473		Asn Glu Gly Leu		414.2	1	1.79902
1.80_414.2000m/z	192824	M+H-H2O	C17H29N5O8	36.7	0	3.83032			87.8318	100 - 20.9 - 3.72 - 0.473		Asn Glu Ile Gly		414.2	1	1.79902
1.80_414.2000m/z	192864	M+H-H2O	C17H29N5O8	36.7	0	3.83032			87.8318	100 - 20.9 - 3.72 - 0.473		Asn Glu Leu Gly		414.2	1	1.79902
1.80_414.2000m/z	193019	M+H-H2O	C17H29N5O8	36.7	0	3.83032			87.8318	100 - 20.9 - 3.72 - 0.473		Asn Glu Val Ala		414.2	1	1.79902
1.80_414.2000m/z	19321	M+Na	C20H29N3O5	37.2	0	0.0883878			86.2827	100 - 23.3 - 3.61 - 0.421		Pro Tyr Ile		414.2	1	1.79902
1.80_414.2000m/z	193546	M+H-H2O	C17H29N5O8	36.7	0	3.83032			87.8318	100 - 20.9 - 3.72 - 0.473		Asn Gly Glu Ile		414.2	1	1.79902
1.80_414.2000m/z	193548	M+H-H2O	C17H29N5O8	36.7	0	3.83032			87.8318	100 - 20.9 - 3.72 - 0.473		Asn Gly Glu Leu		414.2	1	1.79902
1.80_414.2000m/z	193622	M+H-H2O	C17H29N5O8	36.7	0	3.83032			87.8318	100 - 20.9 - 3.72 - 0.473		Asn Gly Ile Glu		414.2	1	1.79902
1.80_414.2000m/z	193662	M+H-H2O	C17H29N5O8	36.7	0	3.83032			87.8318	100 - 20.9 - 3.72 - 0.473		Asn Gly Leu Glu		414.2	1	1.79902
1.80_414.2000m/z	194281	M+H-H2O	C17H29N5O8	36.7	0	3.83032			87.8318	100 - 20.9 - 3.72 - 0.473		Asn Ile Ala Asp		414.2	1	1.79902
1.80_414.2000m/z	194319	M+H-H2O	C17H29N5O8	36.7	0	3.83032			87.8318	100 - 20.9 - 3.72 - 0.473		Asn Ile Asp Ala		414.2	1	1.79902
1.80_414.2000m/z	194344	M+H-H2O	C17H29N5O8	36.7	0	3.83032			87.8318	100 - 20.9 - 3.72 - 0.473		Asn Ile Glu Gly		414.2	1	1.79902
1.80_414.2000m/z	194382	M+H-H2O	C17H29N5O8	36.7	0	3.83032			87.8318	100 - 20.9 - 3.72 - 0.473		Asn Ile Gly Glu		414.2	1	1.79902
1.80_414.2000m/z	195081	M+H-H2O	C17H29N5O8	36.7	0	3.83032			87.8318	100 - 20.9 - 3.72 - 0.473		Asn Leu Ala Asp		414.2	1	1.79902
1.80_414.2000m/z	195119	M+H-H2O	C17H29N5O8	36.7	0	3.83032			87.8318	100 - 20.9 - 3.72 - 0.473		Asn Leu Asp Ala		414.2	1	1.79902
1.80_414.2000m/z	195144	M+H-H2O	C17H29N5O8	36.7	0	3.83032			87.8318	100 - 20.9 - 3.72 - 0.473		Asn Leu Glu Gly		414.2	1	1.79902
1.80_414.2000m/z	195182	M+H-H2O	C17H29N5O8	36.7	0	3.83032			87.8318	100 - 20.9 - 3.72 - 0.473		Asn Leu Gly Glu		414.2	1	1.79902
1.80_414.2000m/z	196534	M+H	C17H27N5O7	36.7	0	3.99728			88.0601	100 - 20.8 - 3.5 - 0.428		Asn Pro Pro Ser		414.2	1	1.79902
1.80_414.2000m/z	196591	M+H	C17H27N5O7	36.7	0	3.99728			88.0601	100 - 20.8 - 3.5 - 0.428		Asn Pro Ser Pro		414.2	1	1.79902
1.80_414.2000m/z	196615	M+H-H2O	C17H29N5O8	36.7	0	3.83032			87.8318	100 - 20.9 - 3.72 - 0.473		Asn Pro Thr Thr		414.2	1	1.79902
1.80_414.2000m/z	197731	M+H	C17H27N5O7	36.7	0	3.99728			88.0601	100 - 20.8 - 3.5 - 0.428		Asn Ser Pro Pro		414.2	1	1.79902
1.80_414.2000m/z	198135	M+H-H2O	C17H29N5O8	36.7	0	3.83032			87.8318	100 - 20.9 - 3.72 - 0.473		Asn Thr Pro Thr		414.2	1	1.79902
1.80_414.2000m/z	198211	M+H-H2O	C17H29N5O8	36.7	0	3.83032			87.8318	100 - 20.9 - 3.72 - 0.473		Asn Thr Thr Pro		414.2	1	1.79902
1.80_414.2000m/z	198282	M+H-H2O	C17H29N5O8	36.7	0	3.83032			87.8318	100 - 20.9 - 3.72 - 0.473		Asn Val Ala Glu		414.2	1	1.79902
1.80_414.2000m/z	198339	M+H-H2O	C17H29N5O8	36.7	0	3.83032			87.8318	100 - 20.9 - 3.72 - 0.473		Asn Val Glu Ala		414.2	1	1.79902
1.80_414.2000m/z	199481	M+ACN+H	C15H24N4O7	37	0	4.43794			90.3282	100 - 18.2 - 3.01 - 0.347		Pro Ala Ala Asp		414.2	1	1.79902
1.80_414.2000m/z	199519	M+ACN+H	C15H24N4O7	37	0	4.43794			90.3282	100 - 18.2 - 3.01 - 0.347		Pro Ala Asp Ala		414.2	1	1.79902
1.80_414.2000m/z	199544	M+ACN+H	C15H24N4O7	37	0	4.43794			90.3282	100 - 18.2 - 3.01 - 0.347		Pro Ala Glu Gly		414.2	1	1.79902
1.80_414.2000m/z	199582	M+ACN+H	C15H24N4O7	37	0	4.43794			90.3282	100 - 18.2 - 3.01 - 0.347		Pro Ala Gly Glu		414.2	1	1.79902
1.80_414.2000m/z	200279	M+ACN+H	C15H24N4O7	37	0	4.43794			90.3282	100 - 18.2 - 3.01 - 0.347		Pro Asp Ala Ala		414.2	1	1.79902
1.80_414.2000m/z	200684	M+ACN+H	C15H24N4O7	37	0	4.43794			90.3282	100 - 18.2 - 3.01 - 0.347		Pro Glu Ala Gly		414.2	1	1.79902
1.80_414.2000m/z	200779	M+ACN+H	C15H24N4O7	37	0	4.43794			90.3282	100 - 18.2 - 3.01 - 0.347		Pro Glu Gly Ala		414.2	1	1.79902
1.80_414.2000m/z	201482	M+ACN+H	C15H24N4O7	37	0	4.43794			90.3282	100 - 18.2 - 3.01 - 0.347		Pro Gly Ala Glu		414.2	1	1.79902
1.80_414.2000m/z	201539	M+ACN+H	C15H24N4O7	37	0	4.43794			90.3282	100 - 18.2 - 3.01 - 0.347		Pro Gly Glu Ala		414.2	1	1.79902
1.80_414.2000m/z	20156	M+CH3OH+H	C16H23N5O6	36.8	0	4.33314			89.2621	100 - 19.6 - 3.06 - 0.349		Pro Glu His		414.2	1	1.79902
1.80_414.2000m/z	20372	M+Na	C20H29N3O5	37.2	0	0.0883878			86.2827	100 - 23.3 - 3.61 - 0.421		Pro Tyr Leu		414.2	1	1.79902
1.80_414.2000m/z	204134	M+H	C17H27N5O7	36.7	0	3.99728			88.0601	100 - 20.8 - 3.5 - 0.428		Pro Asn Pro Ser		414.2	1	1.79902
1.80_414.2000m/z	204191	M+H	C17H27N5O7	36.7	0	3.99728			88.0601	100 - 20.8 - 3.5 - 0.428		Pro Asn Ser Pro		414.2	1	1.79902
1.80_414.2000m/z	204215	M+H-H2O	C17H29N5O8	36.7	0	3.83032			87.8318	100 - 20.9 - 3.72 - 0.473		Pro Asn Thr Thr		414.2	1	1.79902
1.80_414.2000m/z	204514	M+H	C17H27N5O7	36.7	0	3.99728			88.0601	100 - 20.8 - 3.5 - 0.428		Pro Pro Asn Ser		414.2	1	1.79902
1.80_414.2000m/z	20456	M+CH3OH+H	C16H23N5O6	36.8	0	4.33314			89.2621	100 - 19.6 - 3.06 - 0.349		His Pro Glu		414.2	1	1.79902
1.80_414.2000m/z	204590	M+H	C17H27N5O7	36.7	0	3.99728			88.0601	100 - 20.8 - 3.5 - 0.428		Pro Pro Ser Asn		414.2	1	1.79902
1.80_414.2000m/z	204995	M+H-H2O	C17H29N5O8	36.7	0	3.83032			87.8318	100 - 20.9 - 3.72 - 0.473		Pro Gln Ser Thr		414.2	1	1.79902
1.80_414.2000m/z	205014	M+H-H2O	C17H29N5O8	36.7	0	3.83032			87.8318	100 - 20.9 - 3.72 - 0.473		Pro Gln Thr Ser		414.2	1	1.79902
1.80_414.2000m/z	20550	M+Na	C20H29N3O5	37.2	0	0.0883878			86.2827	100 - 23.3 - 3.61 - 0.421		Leu Tyr Pro		414.2	1	1.79902
1.80_414.2000m/z	205711	M+H	C17H27N5O7	36.7	0	3.99728			88.0601	100 - 20.8 - 3.5 - 0.428		Pro Ser Asn Pro		414.2	1	1.79902
1.80_414.2000m/z	205730	M+H	C17H27N5O7	36.7	0	3.99728			88.0601	100 - 20.8 - 3.5 - 0.428		Pro Ser Pro Asn		414.2	1	1.79902
1.80_414.2000m/z	205755	M+H-H2O	C17H29N5O8	36.7	0	3.83032			87.8318	100 - 20.9 - 3.72 - 0.473		Pro Ser Gln Thr		414.2	1	1.79902
1.80_414.2000m/z	205812	M+H-H2O	C17H29N5O8	36.7	0	3.83032			87.8318	100 - 20.9 - 3.72 - 0.473		Pro Ser Thr Gln		414.2	1	1.79902
1.80_414.2000m/z	206115	M+H-H2O	C17H29N5O8	36.7	0	3.83032			87.8318	100 - 20.9 - 3.72 - 0.473		Pro Thr Asn Thr		414.2	1	1.79902
1.80_414.2000m/z	206154	M+H-H2O	C17H29N5O8	36.7	0	3.83032			87.8318	100 - 20.9 - 3.72 - 0.473		Pro Thr Gln Ser		414.2	1	1.79902
1.80_414.2000m/z	206192	M+H-H2O	C17H29N5O8	36.7	0	3.83032			87.8318	100 - 20.9 - 3.72 - 0.473		Pro Thr Ser Gln		414.2	1	1.79902
1.80_414.2000m/z	206210	M+H-H2O	C17H29N5O8	36.7	0	3.83032			87.8318	100 - 20.9 - 3.72 - 0.473		Pro Thr Thr Asn		414.2	1	1.79902
1.80_414.2000m/z	207536	M+H-H2O	C17H29N5O8	36.7	0	3.83032			87.8318	100 - 20.9 - 3.72 - 0.473		Gln Ala Asp Val		414.2	1	1.79902
1.80_414.2000m/z	207821	M+H-H2O	C17H29N5O8	36.7	0	3.83032			87.8318	100 - 20.9 - 3.72 - 0.473		Gln Ala Val Asp		414.2	1	1.79902
1.80_414.2000m/z	208296	M+H-H2O	C17H29N5O8	36.7	0	3.83032			87.8318	100 - 20.9 - 3.72 - 0.473		Gln Asp Ala Val		414.2	1	1.79902
1.80_414.2000m/z	208386	M+H-H2O	C17H29N5O8	36.7	0	3.83032			87.8318	100 - 20.9 - 3.72 - 0.473		Gln Asp Gly Ile		414.2	1	1.79902
1.80_414.2000m/z	208388	M+H-H2O	C17H29N5O8	36.7	0	3.83032			87.8318	100 - 20.9 - 3.72 - 0.473		Gln Asp Gly Leu		414.2	1	1.79902
1.80_414.2000m/z	208424	M+H-H2O	C17H29N5O8	36.7	0	3.83032			87.8318	100 - 20.9 - 3.72 - 0.473		Gln Asp Ile Gly		414.2	1	1.79902
1.80_414.2000m/z	208464	M+H-H2O	C17H29N5O8	36.7	0	3.83032			87.8318	100 - 20.9 - 3.72 - 0.473		Gln Asp Leu Gly		414.2	1	1.79902
1.80_414.2000m/z	208619	M+H-H2O	C17H29N5O8	36.7	0	3.83032			87.8318	100 - 20.9 - 3.72 - 0.473		Gln Asp Val Ala		414.2	1	1.79902
1.80_414.2000m/z	208796	M+H-H2O	C17H29N5O8	36.7	0	3.83032			87.8318	100 - 20.9 - 3.72 - 0.473		Gln Glu Gly Val		414.2	1	1.79902
1.80_414.2000m/z	209024	M+H-H2O	C17H29N5O8	36.7	0	3.83032			87.8318	100 - 20.9 - 3.72 - 0.473		Gln Glu Val Gly		414.2	1	1.79902
1.80_414.2000m/z	209526	M+H-H2O	C17H29N5O8	36.7	0	3.83032			87.8318	100 - 20.9 - 3.72 - 0.473		Gln Gly Asp Ile		414.2	1	1.79902
1.80_414.2000m/z	209528	M+H-H2O	C17H29N5O8	36.7	0	3.83032			87.8318	100 - 20.9 - 3.72 - 0.473		Gln Gly Asp Leu		414.2	1	1.79902
1.80_414.2000m/z	209556	M+H-H2O	C17H29N5O8	36.7	0	3.83032			87.8318	100 - 20.9 - 3.72 - 0.473		Gln Gly Glu Val		414.2	1	1.79902
1.80_414.2000m/z	209621	M+H-H2O	C17H29N5O8	36.7	0	3.83032			87.8318	100 - 20.9 - 3.72 - 0.473		Gln Gly Ile Asp		414.2	1	1.79902
1.80_414.2000m/z	209661	M+H-H2O	C17H29N5O8	36.7	0	3.83032			87.8318	100 - 20.9 - 3.72 - 0.473		Gln Gly Leu Asp		414.2	1	1.79902
1.80_414.2000m/z	209822	M+H-H2O	C17H29N5O8	36.7	0	3.83032			87.8318	100 - 20.9 - 3.72 - 0.473		Gln Gly Val Glu		414.2	1	1.79902
1.80_414.2000m/z	210324	M+H-H2O	C17H29N5O8	36.7	0	3.83032			87.8318	100 - 20.9 - 3.72 - 0.473		Gln Ile Asp Gly		414.2	1	1.79902
1.80_414.2000m/z	210381	M+H-H2O	C17H29N5O8	36.7	0	3.83032			87.8318	100 - 20.9 - 3.72 - 0.473		Gln Ile Gly Asp		414.2	1	1.79902
1.80_414.2000m/z	21072	M+Na	C20H29N3O5	37.2	0	0.0883878			86.2827	100 - 23.3 - 3.61 - 0.421		Leu Pro Tyr		414.2	1	1.79902
1.80_414.2000m/z	211124	M+H-H2O	C17H29N5O8	36.7	0	3.83032			87.8318	100 - 20.9 - 3.72 - 0.473		Gln Leu Asp Gly		414.2	1	1.79902
1.80_414.2000m/z	211181	M+H-H2O	C17H29N5O8	36.7	0	3.83032			87.8318	100 - 20.9 - 3.72 - 0.473		Gln Leu Gly Asp		414.2	1	1.79902
1.80_414.2000m/z	212595	M+H-H2O	C17H29N5O8	36.7	0	3.83032			87.8318	100 - 20.9 - 3.72 - 0.473		Gln Pro Ser Thr		414.2	1	1.79902
1.80_414.2000m/z	212614	M+H-H2O	C17H29N5O8	36.7	0	3.83032			87.8318	100 - 20.9 - 3.72 - 0.473		Gln Pro Thr Ser		414.2	1	1.79902
1.80_414.2000m/z	21351	M+H	C22H27N3O5	35.6	0	-5.73848			84.4717	100 - 25.4 - 4.12 - 0.501		Phe Phe Thr		414.2	1	1.79902
1.80_414.2000m/z	213735	M+H-H2O	C17H29N5O8	36.7	0	3.83032			87.8318	100 - 20.9 - 3.72 - 0.473		Gln Ser Pro Thr		414.2	1	1.79902
1.80_414.2000m/z	213811	M+H-H2O	C17H29N5O8	36.7	0	3.83032			87.8318	100 - 20.9 - 3.72 - 0.473		Gln Ser Thr Pro		414.2	1	1.79902
1.80_414.2000m/z	214134	M+H-H2O	C17H29N5O8	36.7	0	3.83032			87.8318	100 - 20.9 - 3.72 - 0.473		Gln Thr Pro Ser		414.2	1	1.79902
1.80_414.2000m/z	214191	M+H-H2O	C17H29N5O8	36.7	0	3.83032			87.8318	100 - 20.9 - 3.72 - 0.473		Gln Thr Ser Pro		414.2	1	1.79902
1.80_414.2000m/z	214215	M+H-2H2O	C17H31N5O9	36.7	0	3.67676			87.6044	100 - 20.9 - 3.93 - 0.518		Gln Thr Thr Thr		414.2	1	1.79902
1.80_414.2000m/z	214281	M+H-H2O	C17H29N5O8	36.7	0	3.83032			87.8318	100 - 20.9 - 3.72 - 0.473		Gln Val Ala Asp		414.2	1	1.79902
1.80_414.2000m/z	214319	M+H-H2O	C17H29N5O8	36.7	0	3.83032			87.8318	100 - 20.9 - 3.72 - 0.473		Gln Val Asp Ala		414.2	1	1.79902
1.80_414.2000m/z	214344	M+H-H2O	C17H29N5O8	36.7	0	3.83032			87.8318	100 - 20.9 - 3.72 - 0.473		Gln Val Glu Gly		414.2	1	1.79902
1.80_414.2000m/z	214382	M+H-H2O	C17H29N5O8	36.7	0	3.83032			87.8318	100 - 20.9 - 3.72 - 0.473		Gln Val Gly Glu		414.2	1	1.79902
1.80_414.2000m/z	21778	M+ACN+H	C15H24N4O7	37	0	4.43794			90.3282	100 - 18.2 - 3.01 - 0.347		Gln Pro Glu		414.2	1	1.79902
1.80_414.2000m/z	21820	M+ACN+H	C15H24N4O7	37	0	4.43794			90.3282	100 - 18.2 - 3.01 - 0.347		Gln Glu Pro		414.2	1	1.79902
1.80_414.2000m/z	224455	M+H-2H2O	C17H31N5O9	36.7	0	3.67676			87.6044	100 - 20.9 - 3.93 - 0.518		Ser Asp Lys Thr		414.2	1	1.79902
1.80_414.2000m/z	224607	M+H-2H2O	C17H31N5O9	36.7	0	3.67676			87.6044	100 - 20.9 - 3.93 - 0.518		Ser Asp Thr Lys		414.2	1	1.79902
1.80_414.2000m/z	224854	M+H-2H2O	C17H31N5O9	36.7	0	3.67676			87.6044	100 - 20.9 - 3.93 - 0.518		Ser Glu Lys Ser		414.2	1	1.79902
1.80_414.2000m/z	224987	M+H-2H2O	C17H31N5O9	36.7	0	3.67676			87.6044	100 - 20.9 - 3.93 - 0.518		Ser Glu Ser Lys		414.2	1	1.79902
1.80_414.2000m/z	22510	M+ACN+H	C15H24N4O7	37	0	4.43794			90.3282	100 - 18.2 - 3.01 - 0.347		Glu Gln Pro		414.2	1	1.79902
1.80_414.2000m/z	22516	M+CH3OH+H	C16H23N5O6	36.8	0	4.33314			89.2621	100 - 19.6 - 3.06 - 0.349		Pro His Glu		414.2	1	1.79902
1.80_414.2000m/z	226735	M+H-2H2O	C17H31N5O9	36.7	0	3.67676			87.6044	100 - 20.9 - 3.93 - 0.518		Ser Lys Asp Thr		414.2	1	1.79902
1.80_414.2000m/z	226754	M+H-2H2O	C17H31N5O9	36.7	0	3.67676			87.6044	100 - 20.9 - 3.93 - 0.518		Ser Lys Glu Ser		414.2	1	1.79902
1.80_414.2000m/z	226982	M+H-2H2O	C17H31N5O9	36.7	0	3.67676			87.6044	100 - 20.9 - 3.93 - 0.518		Ser Lys Ser Glu		414.2	1	1.79902
1.80_414.2000m/z	227001	M+H-2H2O	C17H31N5O9	36.7	0	3.67676			87.6044	100 - 20.9 - 3.93 - 0.518		Ser Lys Thr Asp		414.2	1	1.79902
1.80_414.2000m/z	22713	M+H	C22H27N3O5	35.6	0	-5.73848			84.4717	100 - 25.4 - 4.12 - 0.501		Phe Thr Phe		414.2	1	1.79902
1.80_414.2000m/z	228131	M+H	C17H27N5O7	36.7	0	3.99728			88.0601	100 - 20.8 - 3.5 - 0.428		Ser Asn Pro Pro		414.2	1	1.79902
1.80_414.2000m/z	228511	M+H	C17H27N5O7	36.7	0	3.99728			88.0601	100 - 20.8 - 3.5 - 0.428		Ser Pro Asn Pro		414.2	1	1.79902
1.80_414.2000m/z	228530	M+H	C17H27N5O7	36.7	0	3.99728			88.0601	100 - 20.8 - 3.5 - 0.428		Ser Pro Pro Asn		414.2	1	1.79902
1.80_414.2000m/z	228555	M+H-H2O	C17H29N5O8	36.7	0	3.83032			87.8318	100 - 20.9 - 3.72 - 0.473		Ser Pro Gln Thr		414.2	1	1.79902
1.80_414.2000m/z	228612	M+H-H2O	C17H29N5O8	36.7	0	3.83032			87.8318	100 - 20.9 - 3.72 - 0.473		Ser Pro Thr Gln		414.2	1	1.79902
1.80_414.2000m/z	228935	M+H-H2O	C17H29N5O8	36.7	0	3.83032			87.8318	100 - 20.9 - 3.72 - 0.473		Ser Gln Pro Thr		414.2	1	1.79902
1.80_414.2000m/z	229011	M+H-H2O	C17H29N5O8	36.7	0	3.83032			87.8318	100 - 20.9 - 3.72 - 0.473		Ser Gln Thr Pro		414.2	1	1.79902
1.80_414.2000m/z	229547	M+H-2H2O	C17H31N5O9	36.7	0	3.67676			87.6044	100 - 20.9 - 3.93 - 0.518		Ser Ser Glu Lys		414.2	1	1.79902
1.80_414.2000m/z	229642	M+H-2H2O	C17H31N5O9	36.7	0	3.67676			87.6044	100 - 20.9 - 3.93 - 0.518		Ser Ser Lys Glu		414.2	1	1.79902
1.80_414.2000m/z	229927	M+H-2H2O	C17H31N5O9	36.7	0	3.67676			87.6044	100 - 20.9 - 3.93 - 0.518		Ser Thr Asp Lys		414.2	1	1.79902
1.80_414.2000m/z	230041	M+H-2H2O	C17H31N5O9	36.7	0	3.67676			87.6044	100 - 20.9 - 3.93 - 0.518		Ser Thr Lys Asp		414.2	1	1.79902
1.80_414.2000m/z	230132	M+H-H2O	C17H29N5O8	36.7	0	3.83032			87.8318	100 - 20.9 - 3.72 - 0.473		Ser Thr Pro Gln		414.2	1	1.79902
1.80_414.2000m/z	230151	M+H-H2O	C17H29N5O8	36.7	0	3.83032			87.8318	100 - 20.9 - 3.72 - 0.473		Ser Thr Gln Pro		414.2	1	1.79902
1.80_414.2000m/z	23147	M+ACN+H	C15H24N4O7	37	0	4.43794			90.3282	100 - 18.2 - 3.01 - 0.347		Glu Pro Gln		414.2	1	1.79902
1.80_414.2000m/z	232454	M+H-2H2O	C17H31N5O9	36.7	0	3.67676			87.6044	100 - 20.9 - 3.93 - 0.518		Thr Asp Lys Ser		414.2	1	1.79902
1.80_414.2000m/z	232587	M+H-2H2O	C17H31N5O9	36.7	0	3.67676			87.6044	100 - 20.9 - 3.93 - 0.518		Thr Asp Ser Lys		414.2	1	1.79902
1.80_414.2000m/z	23264	M+H	C22H27N3O5	35.6	0	-5.73848			84.4717	100 - 25.4 - 4.12 - 0.501		Thr Phe Phe		414.2	1	1.79902
1.80_414.2000m/z	234734	M+H-2H2O	C17H31N5O9	36.7	0	3.67676			87.6044	100 - 20.9 - 3.93 - 0.518		Thr Lys Asp Ser		414.2	1	1.79902
1.80_414.2000m/z	234981	M+H-2H2O	C17H31N5O9	36.7	0	3.67676			87.6044	100 - 20.9 - 3.93 - 0.518		Thr Lys Ser Asp		414.2	1	1.79902
1.80_414.2000m/z	236135	M+H-H2O	C17H29N5O8	36.7	0	3.83032			87.8318	100 - 20.9 - 3.72 - 0.473		Thr Asn Pro Thr		414.2	1	1.79902
1.80_414.2000m/z	236211	M+H-H2O	C17H29N5O8	36.7	0	3.83032			87.8318	100 - 20.9 - 3.72 - 0.473		Thr Asn Thr Pro		414.2	1	1.79902
1.80_414.2000m/z	236515	M+H-H2O	C17H29N5O8	36.7	0	3.83032			87.8318	100 - 20.9 - 3.72 - 0.473		Thr Pro Asn Thr		414.2	1	1.79902
1.80_414.2000m/z	236554	M+H-H2O	C17H29N5O8	36.7	0	3.83032			87.8318	100 - 20.9 - 3.72 - 0.473		Thr Pro Gln Ser		414.2	1	1.79902
1.80_414.2000m/z	236592	M+H-H2O	C17H29N5O8	36.7	0	3.83032			87.8318	100 - 20.9 - 3.72 - 0.473		Thr Pro Ser Gln		414.2	1	1.79902
1.80_414.2000m/z	236610	M+H-H2O	C17H29N5O8	36.7	0	3.83032			87.8318	100 - 20.9 - 3.72 - 0.473		Thr Pro Thr Asn		414.2	1	1.79902
1.80_414.2000m/z	236934	M+H-H2O	C17H29N5O8	36.7	0	3.83032			87.8318	100 - 20.9 - 3.72 - 0.473		Thr Gln Pro Ser		414.2	1	1.79902
1.80_414.2000m/z	236991	M+H-H2O	C17H29N5O8	36.7	0	3.83032			87.8318	100 - 20.9 - 3.72 - 0.473		Thr Gln Ser Pro		414.2	1	1.79902
1.80_414.2000m/z	237015	M+H-2H2O	C17H31N5O9	36.7	0	3.67676			87.6044	100 - 20.9 - 3.93 - 0.518		Thr Gln Thr Thr		414.2	1	1.79902
1.80_414.2000m/z	237527	M+H-2H2O	C17H31N5O9	36.7	0	3.67676			87.6044	100 - 20.9 - 3.93 - 0.518		Thr Ser Asp Lys		414.2	1	1.79902
1.80_414.2000m/z	237641	M+H-2H2O	C17H31N5O9	36.7	0	3.67676			87.6044	100 - 20.9 - 3.93 - 0.518		Thr Ser Lys Asp		414.2	1	1.79902
1.80_414.2000m/z	237732	M+H-H2O	C17H29N5O8	36.7	0	3.83032			87.8318	100 - 20.9 - 3.72 - 0.473		Thr Ser Pro Gln		414.2	1	1.79902
1.80_414.2000m/z	237751	M+H-H2O	C17H29N5O8	36.7	0	3.83032			87.8318	100 - 20.9 - 3.72 - 0.473		Thr Ser Gln Pro		414.2	1	1.79902
1.80_414.2000m/z	238111	M+H-H2O	C17H29N5O8	36.7	0	3.83032			87.8318	100 - 20.9 - 3.72 - 0.473		Thr Thr Asn Pro		414.2	1	1.79902
1.80_414.2000m/z	238130	M+H-H2O	C17H29N5O8	36.7	0	3.83032			87.8318	100 - 20.9 - 3.72 - 0.473		Thr Thr Pro Asn		414.2	1	1.79902
1.80_414.2000m/z	238155	M+H-2H2O	C17H31N5O9	36.7	0	3.67676			87.6044	100 - 20.9 - 3.93 - 0.518		Thr Thr Gln Thr		414.2	1	1.79902
1.80_414.2000m/z	238212	M+H-2H2O	C17H31N5O9	36.7	0	3.67676			87.6044	100 - 20.9 - 3.93 - 0.518		Thr Thr Thr Gln		414.2	1	1.79902
1.80_414.2000m/z	239532	M+H-H2O	C17H29N5O8	36.7	0	3.83032			87.8318	100 - 20.9 - 3.72 - 0.473		Val Ala Asp Gln		414.2	1	1.79902
1.80_414.2000m/z	239550	M+H-H2O	C17H29N5O8	36.7	0	3.83032			87.8318	100 - 20.9 - 3.72 - 0.473		Val Ala Glu Asn		414.2	1	1.79902
1.80_414.2000m/z	239702	M+H-H2O	C17H29N5O8	36.7	0	3.83032			87.8318	100 - 20.9 - 3.72 - 0.473		Val Ala Asn Glu		414.2	1	1.79902
1.80_414.2000m/z	239741	M+H-H2O	C17H29N5O8	36.7	0	3.83032			87.8318	100 - 20.9 - 3.72 - 0.473		Val Ala Gln Asp		414.2	1	1.79902
1.80_414.2000m/z	240292	M+H-H2O	C17H29N5O8	36.7	0	3.83032			87.8318	100 - 20.9 - 3.72 - 0.473		Val Asp Ala Gln		414.2	1	1.79902
1.80_414.2000m/z	240539	M+H-H2O	C17H29N5O8	36.7	0	3.83032			87.8318	100 - 20.9 - 3.72 - 0.473		Val Asp Gln Ala		414.2	1	1.79902
1.80_414.2000m/z	240690	M+H-H2O	C17H29N5O8	36.7	0	3.83032			87.8318	100 - 20.9 - 3.72 - 0.473		Val Glu Ala Asn		414.2	1	1.79902
1.80_414.2000m/z	240792	M+H-H2O	C17H29N5O8	36.7	0	3.83032			87.8318	100 - 20.9 - 3.72 - 0.473		Val Glu Gly Gln		414.2	1	1.79902
1.80_414.2000m/z	240899	M+H-H2O	C17H29N5O8	36.7	0	3.83032			87.8318	100 - 20.9 - 3.72 - 0.473		Val Glu Asn Ala		414.2	1	1.79902
1.80_414.2000m/z	240944	M+H-H2O	C17H29N5O8	36.7	0	3.83032			87.8318	100 - 20.9 - 3.72 - 0.473		Val Glu Gln Gly		414.2	1	1.79902
1.80_414.2000m/z	241552	M+H-H2O	C17H29N5O8	36.7	0	3.83032			87.8318	100 - 20.9 - 3.72 - 0.473		Val Gly Glu Gln		414.2	1	1.79902
1.80_414.2000m/z	241742	M+H-H2O	C17H29N5O8	36.7	0	3.83032			87.8318	100 - 20.9 - 3.72 - 0.473		Val Gly Gln Glu		414.2	1	1.79902
1.80_414.2000m/z	243882	M+H-H2O	C17H29N5O8	36.7	0	3.83032			87.8318	100 - 20.9 - 3.72 - 0.473		Val Asn Ala Glu		414.2	1	1.79902
1.80_414.2000m/z	243939	M+H-H2O	C17H29N5O8	36.7	0	3.83032			87.8318	100 - 20.9 - 3.72 - 0.473		Val Asn Glu Ala		414.2	1	1.79902
1.80_414.2000m/z	244681	M+H-H2O	C17H29N5O8	36.7	0	3.83032			87.8318	100 - 20.9 - 3.72 - 0.473		Val Gln Ala Asp		414.2	1	1.79902
1.80_414.2000m/z	244719	M+H-H2O	C17H29N5O8	36.7	0	3.83032			87.8318	100 - 20.9 - 3.72 - 0.473		Val Gln Asp Ala		414.2	1	1.79902
1.80_414.2000m/z	244744	M+H-H2O	C17H29N5O8	36.7	0	3.83032			87.8318	100 - 20.9 - 3.72 - 0.473		Val Gln Glu Gly		414.2	1	1.79902
1.80_414.2000m/z	244782	M+H-H2O	C17H29N5O8	36.7	0	3.83032			87.8318	100 - 20.9 - 3.72 - 0.473		Val Gln Gly Glu		414.2	1	1.79902
1.80_414.2000m/z	264512	M+H-H2O	C17H29N5O8	36.7	0	3.83032			87.8318	100 - 20.9 - 3.72 - 0.473		Glu Ala Ala Ala Ala		414.2	1	1.79902
1.80_414.2000m/z	62851	M+CH3OH+H	C16H23N5O6	36.8	0	4.33314			89.2621	100 - 19.6 - 3.06 - 0.349	http://nonlinear.com/redirect/outbound?p=hmdb&param=HMDB12201	Cis-zeatin-7-N-glucoside		414.2	1	1.79902
1.80_414.2000m/z	62852	M+CH3OH+H	C16H23N5O6	36.8	0	4.33314			89.2621	100 - 19.6 - 3.06 - 0.349	http://nonlinear.com/redirect/outbound?p=hmdb&param=HMDB12202	Cis-zeatin-9-N-glucoside		414.2	1	1.79902
1.80_414.2000m/z	62853	M+CH3OH+H	C16H23N5O6	36.8	0	4.33314			89.2621	100 - 19.6 - 3.06 - 0.349	http://nonlinear.com/redirect/outbound?p=hmdb&param=HMDB12203	Cis-zeatin-O-glucoside		414.2	1	1.79902
1.80_414.2000m/z	64090	M+CH3OH+H	C16H23N5O6	36.8	0	4.33314			89.2621	100 - 19.6 - 3.06 - 0.349		O-Î²-D-Glucosylzeatin		414.2	1	1.79902
1.80_414.2000m/z	64092	M+CH3OH+H	C16H23N5O6	36.8	0	4.33314			89.2621	100 - 19.6 - 3.06 - 0.349		trans-Zeatin-7-Î²-D-glucoside		414.2	1	1.79902
1.80_414.2000m/z	65476	M+ACN+Na	C18H26N2O5	37.7	0	0.098746			88.5053	100 - 20.7 - 3.06 - 0.338		Boc-Phe(NMe)-Gly-OMe		414.2	1	1.79902
1.80_414.2000m/z	70428	M+2Na-H	C23H31NO3	35.9	0	-4.28591			84.5407	100 - 25.7 - 3.79 - 0.408		3-Hydroxy-2-(4-morpholinylmethyl)estra-1,3,5(10)-trien-17-one		414.2	1	1.79902
1.80_414.2000m/z	71660	M+ACN+H	C15H24N4O7	37	0	4.43794			90.3282	100 - 18.2 - 3.01 - 0.347		Clavamycin F		414.2	1	1.79902
1.80_414.2000m/z	72691	M+ACN+H	C21H28N2S2	33.7	0	-8.70608			78.1817	100 - 25.4 - 12.1 - 2.46 - 0.521		Buthiobate		414.2	1	1.79902
1.80_414.2000m/z	88107	M+CH3OH+H	C16H23N5O6	36.8	0	4.33314			89.2621	100 - 19.6 - 3.06 - 0.349	http://nonlinear.com/redirect/outbound?p=hmdb&param=HMDB32000	Raphanatin		414.2	1	1.79902
1.80_414.2000m/z	89644	M+CH3OH+H	C15H27NO10	36.4	0	7.84192			90.6398	100 - 17.3 - 3.46 - 0.426	http://nonlinear.com/redirect/outbound?p=hmdb&param=HMDB33965	(R)-Pantothenic acid 4'-O-b-D-glucoside		414.2	1	1.79902
1.80_414.2000m/z	95774	M+CH3OH+H	C16H23N5O6	36.8	0	4.33314			89.2621	100 - 19.6 - 3.06 - 0.349	http://nonlinear.com/redirect/outbound?p=hmdb&param=HMDB41369	cis-Zeatin 9-glucoside		414.2	1	1.79902
1.95_155.0824m/z	1497	M+CH3OH+H	C6H6N2O	37.7	0	7.10629			96.2664	100 - 7.33 - 0.437	http://nonlinear.com/redirect/outbound?p=hmdb&param=HMDB01406	Niacinamide		155.082	1	1.954
1.95_155.0824m/z	23672	M+H-H2O	C7H12N2O3	37.8	0	5.04			94.746	100 - 8.55 - 0.94		Gly Pro		155.082	1	1.954
1.95_155.0824m/z	23933	M+H-2H2O	C7H14N2O4	37.8	0	4.56252			94.5114	100 - 8.62 - 1.15		Ala Thr		155.082	1	1.954
1.95_155.0824m/z	23982	M+H-2H2O	C7H14N2O4	37.8	0	4.56252			94.5114	100 - 8.62 - 1.15		Thr Ala		155.082	1	1.954
1.95_155.0824m/z	24019	M+H-H2O	C7H12N2O3	37.8	0	5.04			94.746	100 - 8.55 - 0.94		Pro Gly		155.082	1	1.954
1.95_155.0824m/z	263619	M+Na	C10H12	37.3	0	-5.67592			93.0455	100 - 11 - 0.541		3,4-Dimethylstyrene		155.082	1	1.954
1.95_155.0824m/z	3240	M+ACN+H	C5H7NO2	37.8	0	7.67209			97.4217	100 - 5.93 - 0.557		1-Pyrroline-5-carboxylic acid		155.082	1	1.954
1.95_155.0824m/z	352	M+H-2H2O	C7H14N2O4	37.8	0	4.56252			94.5114	100 - 8.62 - 1.15	http://nonlinear.com/redirect/outbound?p=hmdb&param=HMDB01370	Diaminopimelic acid		155.082	1	1.954
1.95_155.0824m/z	4185	M+H-H2O	C7H12N2O3	37.8	0	5.04			94.746	100 - 8.55 - 0.94		Glycylproline		155.082	1	1.954
1.95_155.0824m/z	44728	M+H-H2O	C7H12N2O3	37.8	0	5.04			94.746	100 - 8.55 - 0.94		5-Î´-Hydroxybutyl Hydantoin		155.082	1	1.954
1.95_155.0824m/z	45299	M+ACN+H	C5H7NO2	37.8	0	7.67209			97.4217	100 - 5.93 - 0.557		DL-Propargylglycine		155.082	1	1.954
1.95_155.0824m/z	45927	M+H-2H2O	C7H14N2O4	37.8	0	4.56252			94.5114	100 - 8.62 - 1.15		diamino-pimelic acid		155.082	1	1.954
1.95_155.0824m/z	46075	M+K	C7H16O	37.4	0	-7.76697			95.8248	100 - 7.79 - 0.468		Heptan-1-ol		155.082	1	1.954
1.95_155.0824m/z	58576	M+ACN+H	C5H7NO2	37.8	0	7.67209			97.4217	100 - 5.93 - 0.557	http://nonlinear.com/redirect/outbound?p=hmdb&param=HMDB06875	1-Pyrroline-2-carboxylic acid		155.082	1	1.954
1.95_155.0824m/z	62025	M+H-H2O	C7H12N2O3	37.8	0	5.04			94.746	100 - 8.55 - 0.94	http://nonlinear.com/redirect/outbound?p=hmdb&param=HMDB11178	L-prolyl-L-glycine		155.082	1	1.954
1.95_155.0824m/z	63418	M+ACN+H	C5H7NO2	37.8	0	7.67209			97.4217	100 - 5.93 - 0.557		(S)-1-Pyrroline-5-carboxylate		155.082	1	1.954
1.95_155.0824m/z	63450	M+H-2H2O	C7H14N2O4	37.8	0	4.56252			94.5114	100 - 8.62 - 1.15		meso-2,6-Diaminoheptanedioate		155.082	1	1.954
1.95_155.0824m/z	65685	M+CH3OH+H	C6H6N2O	37.7	0	7.10629			96.2664	100 - 7.33 - 0.437		Picolinamide		155.082	1	1.954
1.95_155.0824m/z	65768	M+CH3OH+H	C6H6N2O	37.7	0	7.10629			96.2664	100 - 7.33 - 0.437		Isonicotineamide		155.082	1	1.954
1.95_155.0824m/z	66616	M+ACN+H	C5H7NO2	37.8	0	7.67209			97.4217	100 - 5.93 - 0.557		Glutarimide		155.082	1	1.954
1.95_155.0824m/z	69808	M+Na	C10H12	37.3	0	-5.67592			93.0455	100 - 11 - 0.541		Tetralin		155.082	1	1.954
1.95_155.0824m/z	70040	M+Na	C10H12	37.3	0	-5.67592			93.0455	100 - 11 - 0.541		Dicyclopentadiene		155.082	1	1.954
1.95_155.0824m/z	85612	M+H-2H2O	C7H14N2O4	37.8	0	4.56252			94.5114	100 - 8.62 - 1.15	http://nonlinear.com/redirect/outbound?p=hmdb&param=HMDB28697	Alanyl-Threonine		155.082	1	1.954
1.95_155.0824m/z	85947	M+H-2H2O	C7H14N2O4	37.8	0	4.56252			94.5114	100 - 8.62 - 1.15	http://nonlinear.com/redirect/outbound?p=hmdb&param=HMDB29054	Threoninyl-Alanine		155.082	1	1.954
1.95_155.0824m/z	86395	M+Na	C10H12	37.3	0	-5.67592			93.0455	100 - 11 - 0.541	http://nonlinear.com/redirect/outbound?p=hmdb&param=HMDB29641	p-Mentha-1,3,5,8-tetraene		155.082	1	1.954
1.95_155.0824m/z	87663	M+H-2H2O	C7H14N2O4	37.8	0	4.56252			94.5114	100 - 8.62 - 1.15	http://nonlinear.com/redirect/outbound?p=hmdb&param=HMDB31412	2-Amino-4-[(2-hydroxy-1-oxopropyl)amino]butanoic acid		155.082	1	1.954
1.95_155.0824m/z	87709	M+K	C7H16O	37.4	0	-7.76697			95.8248	100 - 7.79 - 0.468	http://nonlinear.com/redirect/outbound?p=hmdb&param=HMDB31481	xi-3-Heptanol		155.082	1	1.954
1.95_155.0824m/z	87980	M+CH3OH+H	C6H6N2O	37.7	0	7.10629			96.2664	100 - 7.33 - 0.437	http://nonlinear.com/redirect/outbound?p=hmdb&param=HMDB31861	2-Acetylpyrazine		155.082	1	1.954
1.95_155.0824m/z	88431	M+K	C7H16O	37.4	0	-7.76697			95.8248	100 - 7.79 - 0.468	http://nonlinear.com/redirect/outbound?p=hmdb&param=HMDB32407	Methyl hexyl ether		155.082	1	1.954
1.95_155.0824m/z	89610	M+K	C7H16O	37.4	0	-7.76697			95.8248	100 - 7.79 - 0.468	http://nonlinear.com/redirect/outbound?p=hmdb&param=HMDB33908	(Â±)-2-Heptanol		155.082	1	1.954
1.95_155.0824m/z	93813	M+H-2H2O	C7H14N2O4	37.8	0	4.56252			94.5114	100 - 8.62 - 1.15	http://nonlinear.com/redirect/outbound?p=hmdb&param=HMDB39222	N-(gamma-Glutamyl)ethanolamine		155.082	1	1.954
1.95_155.0824m/z	96944	M+K	C7H16O	37.4	0	-7.76697			95.8248	100 - 7.79 - 0.468		4S-Methylhexan-3R-ol		155.082	1	1.954
1.95_155.0824m/z	96945	M+K	C7H16O	37.4	0	-7.76697			95.8248	100 - 7.79 - 0.468		4S-Methylhexan-3S-ol		155.082	1	1.954
1.95_155.0824m/z	96948	M+K	C7H16O	37.4	0	-7.76697			95.8248	100 - 7.79 - 0.468		3-Methylhexan-2-ol		155.082	1	1.954
1.95_155.0824m/z	96949	M+K	C7H16O	37.4	0	-7.76697			95.8248	100 - 7.79 - 0.468		5-Methylhexan-3-ol		155.082	1	1.954
1.95_155.0824m/z	96960	M+K	C7H16O	37.4	0	-7.76697			95.8248	100 - 7.79 - 0.468		Heptan-2R-ol		155.082	1	1.954
1.95_155.0824m/z	96961	M+K	C7H16O	37.4	0	-7.76697			95.8248	100 - 7.79 - 0.468		Heptan-2S-ol		155.082	1	1.954
1.95_155.0824m/z	96966	M+K	C7H16O	37.4	0	-7.76697			95.8248	100 - 7.79 - 0.468		Heptan-4-ol		155.082	1	1.954
2.55_287.1499m/z	138113	M+2H	C25H36N10O6	36.9	0	5.66466			90.9518	100 - 31.3 - 5.99 - 0.852		Phe His Asn Arg		287.15	2	2.5485
2.55_287.1499m/z	138170	M+2H	C25H36N10O6	36.9	0	5.66466			90.9518	100 - 31.3 - 5.99 - 0.852		Phe His Arg Asn		287.15	2	2.5485
2.55_287.1499m/z	140013	M+2H	C25H36N10O6	36.9	0	5.66466			90.9518	100 - 31.3 - 5.99 - 0.852		Phe Asn His Arg		287.15	2	2.5485
2.55_287.1499m/z	140165	M+2H	C25H36N10O6	36.9	0	5.66466			90.9518	100 - 31.3 - 5.99 - 0.852		Phe Asn Arg His		287.15	2	2.5485
2.55_287.1499m/z	141210	M+2H	C25H36N10O6	36.9	0	5.66466			90.9518	100 - 31.3 - 5.99 - 0.852		Phe Arg His Asn		287.15	2	2.5485
2.55_287.1499m/z	141305	M+2H	C25H36N10O6	36.9	0	5.66466			90.9518	100 - 31.3 - 5.99 - 0.852		Phe Arg Asn His		287.15	2	2.5485
2.55_287.1499m/z	153313	M+2H	C25H36N10O6	36.9	0	5.66466			90.9518	100 - 31.3 - 5.99 - 0.852		His Phe Asn Arg		287.15	2	2.5485
2.55_287.1499m/z	153370	M+2H	C25H36N10O6	36.9	0	5.66466			90.9518	100 - 31.3 - 5.99 - 0.852		His Phe Arg Asn		287.15	2	2.5485
2.55_287.1499m/z	155973	M+2H	C25H36N10O6	36.9	0	5.66466			90.9518	100 - 31.3 - 5.99 - 0.852		His Asn Phe Arg		287.15	2	2.5485
2.55_287.1499m/z	156163	M+2H	C25H36N10O6	36.9	0	5.66466			90.9518	100 - 31.3 - 5.99 - 0.852		His Asn Arg Phe		287.15	2	2.5485
2.55_287.1499m/z	157170	M+2H	C25H36N10O6	36.9	0	5.66466			90.9518	100 - 31.3 - 5.99 - 0.852		His Arg Phe Asn		287.15	2	2.5485
2.55_287.1499m/z	157303	M+2H	C25H36N10O6	36.9	0	5.66466			90.9518	100 - 31.3 - 5.99 - 0.852		His Arg Asn Phe		287.15	2	2.5485
2.55_287.1499m/z	193213	M+2H	C25H36N10O6	36.9	0	5.66466			90.9518	100 - 31.3 - 5.99 - 0.852		Asn Phe His Arg		287.15	2	2.5485
2.55_287.1499m/z	193365	M+2H	C25H36N10O6	36.9	0	5.66466			90.9518	100 - 31.3 - 5.99 - 0.852		Asn Phe Arg His		287.15	2	2.5485
2.55_287.1499m/z	193973	M+2H	C25H36N10O6	36.9	0	5.66466			90.9518	100 - 31.3 - 5.99 - 0.852		Asn His Phe Arg		287.15	2	2.5485
2.55_287.1499m/z	194163	M+2H	C25H36N10O6	36.9	0	5.66466			90.9518	100 - 31.3 - 5.99 - 0.852		Asn His Arg Phe		287.15	2	2.5485
2.55_287.1499m/z	197165	M+2H	C25H36N10O6	36.9	0	5.66466			90.9518	100 - 31.3 - 5.99 - 0.852		Asn Arg Phe His		287.15	2	2.5485
2.55_287.1499m/z	197203	M+2H	C25H36N10O6	36.9	0	5.66466			90.9518	100 - 31.3 - 5.99 - 0.852		Asn Arg His Phe		287.15	2	2.5485
2.55_287.1499m/z	217210	M+2H	C25H36N10O6	36.9	0	5.66466			90.9518	100 - 31.3 - 5.99 - 0.852		Arg Phe His Asn		287.15	2	2.5485
2.55_287.1499m/z	217305	M+2H	C25H36N10O6	36.9	0	5.66466			90.9518	100 - 31.3 - 5.99 - 0.852		Arg Phe Asn His		287.15	2	2.5485
2.55_287.1499m/z	217970	M+2H	C25H36N10O6	36.9	0	5.66466			90.9518	100 - 31.3 - 5.99 - 0.852		Arg His Phe Asn		287.15	2	2.5485
2.55_287.1499m/z	218103	M+2H	C25H36N10O6	36.9	0	5.66466			90.9518	100 - 31.3 - 5.99 - 0.852		Arg His Asn Phe		287.15	2	2.5485
2.55_287.1499m/z	219965	M+2H	C25H36N10O6	36.9	0	5.66466			90.9518	100 - 31.3 - 5.99 - 0.852		Arg Asn Phe His		287.15	2	2.5485
2.55_287.1499m/z	220003	M+2H	C25H36N10O6	36.9	0	5.66466			90.9518	100 - 31.3 - 5.99 - 0.852		Arg Asn His Phe		287.15	2	2.5485
2.55_287.1499m/z	3403	2M+3H2O+2H	C16H19NO3	37.4	0	6.62054			94.3498	100 - 18 - 2.14 - 0.192		Î±-Erythroidine		287.15	2	2.5485
2.55_287.1499m/z	3404	2M+3H2O+2H	C16H19NO3	37.4	0	6.62054			94.3498	100 - 18 - 2.14 - 0.192		Î²-Erythroidine		287.15	2	2.5485
2.55_287.1499m/z	52046	M+2Na	C35H44O4	35.8	0	-5.06826			84.9855	100 - 38.5 - 8.03 - 1.19 - 0.139		Neolinderachalcone		287.15	2	2.5485
2.55_287.1499m/z	52700	M+2Na	C35H44O4	35.8	0	-5.06826			84.9855	100 - 38.5 - 8.03 - 1.19 - 0.139		Neolinderatone		287.15	2	2.5485
2.55_287.1499m/z	64406	2M+3H2O+2H	C16H19NO3	37.4	0	6.62054			94.3498	100 - 18 - 2.14 - 0.192		4'-O-Methylnorbelladine		287.15	2	2.5485
2.55_287.1499m/z	64408	2M+3H2O+2H	C16H19NO3	37.4	0	6.62054			94.3498	100 - 18 - 2.14 - 0.192		Norgalanthamine		287.15	2	2.5485
2.55_287.1499m/z	66900	M+H+Na	C28H38N8O4	37.1	0	2.95242			89.115	100 - 33.8 - 6.36 - 0.865		Hordatine A		287.15	2	2.5485
2.55_287.1499m/z	68517	2M+3H2O+2H	C16H19NO3	37.4	0	6.62054			94.3498	100 - 18 - 2.14 - 0.192		Lunacrine		287.15	2	2.5485
2.55_287.1499m/z	69347	2M+3H2O+2H	C16H19NO3	37.4	0	6.62054			94.3498	100 - 18 - 2.14 - 0.192		(-)-8-Demethylmaritidine		287.15	2	2.5485
2.55_287.1499m/z	69379	2M+3H2O+2H	C16H19NO3	37.4	0	6.62054			94.3498	100 - 18 - 2.14 - 0.192		Sanguinine		287.15	2	2.5485
2.55_287.1499m/z	86780	2M+3H2O+2H	C16H19NO3	37.4	0	6.62054			94.3498	100 - 18 - 2.14 - 0.192	http://nonlinear.com/redirect/outbound?p=hmdb&param=HMDB30187	(E,E)-Piperlonguminine		287.15	2	2.5485
2.55_287.1499m/z	93469	2M+3H2O+2H	C16H19NO3	37.4	0	6.62054			94.3498	100 - 18 - 2.14 - 0.192	http://nonlinear.com/redirect/outbound?p=hmdb&param=HMDB38834	(2E)-Piperamide-C5:1		287.15	2	2.5485
2.78_609.2563m/z	117459	M+H-H2O	C29H38N8O6S	33.9	0	-6.24007			76.4423	100 - 35.8 - 12 - 2.72 - 0.485		Cys Arg Trp Tyr		609.256	1	2.77972
2.78_609.2563m/z	117478	M+H-H2O	C29H38N8O6S	33.9	0	-6.24007			76.4423	100 - 35.8 - 12 - 2.72 - 0.485		Cys Arg Tyr Trp		609.256	1	2.77972
2.78_609.2563m/z	118979	M+H-H2O	C29H38N8O6S	33.9	0	-6.24007			76.4423	100 - 35.8 - 12 - 2.72 - 0.485		Cys Trp Arg Tyr		609.256	1	2.77972
2.78_609.2563m/z	119074	M+H-H2O	C29H38N8O6S	33.9	0	-6.24007			76.4423	100 - 35.8 - 12 - 2.72 - 0.485		Cys Trp Tyr Arg		609.256	1	2.77972
2.78_609.2563m/z	119378	M+H-H2O	C29H38N8O6S	33.9	0	-6.24007			76.4423	100 - 35.8 - 12 - 2.72 - 0.485		Cys Tyr Arg Trp		609.256	1	2.77972
2.78_609.2563m/z	119454	M+H-H2O	C29H38N8O6S	33.9	0	-6.24007			76.4423	100 - 35.8 - 12 - 2.72 - 0.485		Cys Tyr Trp Arg		609.256	1	2.77972
2.78_609.2563m/z	120958	M+CH3OH+H	C25H32N6O10	34.9	0	8.37074			83.8843	100 - 30 - 6.4 - 1.02 - 0.135		Asp Glu Gln Trp		609.256	1	2.77972
2.78_609.2563m/z	121053	M+CH3OH+H	C25H32N6O10	34.9	0	8.37074			83.8843	100 - 30 - 6.4 - 1.02 - 0.135		Asp Glu Trp Gln		609.256	1	2.77972
2.78_609.2563m/z	124758	M+CH3OH+H	C25H32N6O10	34.9	0	8.37074			83.8843	100 - 30 - 6.4 - 1.02 - 0.135		Asp Gln Glu Trp		609.256	1	2.77972
2.78_609.2563m/z	125043	M+CH3OH+H	C25H32N6O10	34.9	0	8.37074			83.8843	100 - 30 - 6.4 - 1.02 - 0.135		Asp Gln Trp Glu		609.256	1	2.77972
2.78_609.2563m/z	126753	M+CH3OH+H	C25H32N6O10	34.9	0	8.37074			83.8843	100 - 30 - 6.4 - 1.02 - 0.135		Asp Trp Glu Gln		609.256	1	2.77972
2.78_609.2563m/z	126943	M+CH3OH+H	C25H32N6O10	34.9	0	8.37074			83.8843	100 - 30 - 6.4 - 1.02 - 0.135		Asp Trp Gln Glu		609.256	1	2.77972
2.78_609.2563m/z	128558	M+CH3OH+H	C25H32N6O10	34.9	0	8.37074			83.8843	100 - 30 - 6.4 - 1.02 - 0.135		Glu Asp Gln Trp		609.256	1	2.77972
2.78_609.2563m/z	128653	M+CH3OH+H	C25H32N6O10	34.9	0	8.37074			83.8843	100 - 30 - 6.4 - 1.02 - 0.135		Glu Asp Trp Gln		609.256	1	2.77972
2.78_609.2563m/z	128819	M+CH3OH+H	C25H32N6O10	34.9	0	8.37074			83.8843	100 - 30 - 6.4 - 1.02 - 0.135		Glu Glu His Tyr		609.256	1	2.77972
2.78_609.2563m/z	128918	M+CH3OH+H	C25H32N6O10	34.9	0	8.37074			83.8843	100 - 30 - 6.4 - 1.02 - 0.135		Glu Glu Asn Trp		609.256	1	2.77972
2.78_609.2563m/z	128959	M+ACN+H	C24H33N5O11	35.1	0	8.50356			84.8851	100 - 28.6 - 6.2 - 0.994 - 0.134		Glu Glu Gln Tyr		609.256	1	2.77972
2.78_609.2563m/z	129051	M+CH3OH+H	C25H32N6O10	34.9	0	8.37074			83.8843	100 - 30 - 6.4 - 1.02 - 0.135		Glu Glu Trp Asn		609.256	1	2.77972
2.78_609.2563m/z	129066	M+CH3OH+H	C25H32N6O10	34.9	0	8.37074			83.8843	100 - 30 - 6.4 - 1.02 - 0.135		Glu Glu Tyr His		609.256	1	2.77972
2.78_609.2563m/z	129073	M+ACN+H	C24H33N5O11	35.1	0	8.50356			84.8851	100 - 28.6 - 6.2 - 0.994 - 0.134		Glu Glu Tyr Gln		609.256	1	2.77972
2.78_609.2563m/z	129959	M+CH3OH+H	C25H32N6O10	34.9	0	8.37074			83.8843	100 - 30 - 6.4 - 1.02 - 0.135		Glu His Glu Tyr		609.256	1	2.77972
2.78_609.2563m/z	130263	M+CH3OH+H	C25H32N6O10	34.9	0	8.37074			83.8843	100 - 30 - 6.4 - 1.02 - 0.135		Glu His Tyr Glu		609.256	1	2.77972
2.78_609.2563m/z	130679	M+Na	C29H38N4O9	35	0	5.46905			81.0822	100 - 33.6 - 7.32 - 1.2 - 0.16		Glu Ile Tyr Tyr		609.256	1	2.77972
2.78_609.2563m/z	131479	M+Na	C29H38N4O9	35	0	5.46905			81.0822	100 - 33.6 - 7.32 - 1.2 - 0.16		Glu Leu Tyr Tyr		609.256	1	2.77972
2.78_609.2563m/z	131958	M+CH3OH+H	C25H32N6O10	34.9	0	8.37074			83.8843	100 - 30 - 6.4 - 1.02 - 0.135		Glu Asn Glu Trp		609.256	1	2.77972
2.78_609.2563m/z	132243	M+CH3OH+H	C25H32N6O10	34.9	0	8.37074			83.8843	100 - 30 - 6.4 - 1.02 - 0.135		Glu Asn Trp Glu		609.256	1	2.77972
2.78_609.2563m/z	132738	M+CH3OH+H	C25H32N6O10	34.9	0	8.37074			83.8843	100 - 30 - 6.4 - 1.02 - 0.135		Glu Gln Asp Trp		609.256	1	2.77972
2.78_609.2563m/z	132759	M+ACN+H	C24H33N5O11	35.1	0	8.50356			84.8851	100 - 28.6 - 6.2 - 0.994 - 0.134		Glu Gln Glu Tyr		609.256	1	2.77972
2.78_609.2563m/z	133042	M+CH3OH+H	C25H32N6O10	34.9	0	8.37074			83.8843	100 - 30 - 6.4 - 1.02 - 0.135		Glu Gln Trp Asp		609.256	1	2.77972
2.78_609.2563m/z	133063	M+ACN+H	C24H33N5O11	35.1	0	8.50356			84.8851	100 - 28.6 - 6.2 - 0.994 - 0.134		Glu Gln Tyr Glu		609.256	1	2.77972
2.78_609.2563m/z	134733	M+CH3OH+H	C25H32N6O10	34.9	0	8.37074			83.8843	100 - 30 - 6.4 - 1.02 - 0.135		Glu Trp Asp Gln		609.256	1	2.77972
2.78_609.2563m/z	134751	M+CH3OH+H	C25H32N6O10	34.9	0	8.37074			83.8843	100 - 30 - 6.4 - 1.02 - 0.135		Glu Trp Glu Asn		609.256	1	2.77972
2.78_609.2563m/z	134903	M+CH3OH+H	C25H32N6O10	34.9	0	8.37074			83.8843	100 - 30 - 6.4 - 1.02 - 0.135		Glu Trp Asn Glu		609.256	1	2.77972
2.78_609.2563m/z	134942	M+CH3OH+H	C25H32N6O10	34.9	0	8.37074			83.8843	100 - 30 - 6.4 - 1.02 - 0.135		Glu Trp Gln Asp		609.256	1	2.77972
2.78_609.2563m/z	135146	M+CH3OH+H	C25H32N6O10	34.9	0	8.37074			83.8843	100 - 30 - 6.4 - 1.02 - 0.135		Glu Tyr Glu His		609.256	1	2.77972
2.78_609.2563m/z	135153	M+ACN+H	C24H33N5O11	35.1	0	8.50356			84.8851	100 - 28.6 - 6.2 - 0.994 - 0.134		Glu Tyr Glu Gln		609.256	1	2.77972
2.78_609.2563m/z	135203	M+CH3OH+H	C25H32N6O10	34.9	0	8.37074			83.8843	100 - 30 - 6.4 - 1.02 - 0.135		Glu Tyr His Glu		609.256	1	2.77972
2.78_609.2563m/z	135239	M+Na	C29H38N4O9	35	0	5.46905			81.0822	100 - 33.6 - 7.32 - 1.2 - 0.16		Glu Tyr Ile Tyr		609.256	1	2.77972
2.78_609.2563m/z	135279	M+Na	C29H38N4O9	35	0	5.46905			81.0822	100 - 33.6 - 7.32 - 1.2 - 0.16		Glu Tyr Leu Tyr		609.256	1	2.77972
2.78_609.2563m/z	135343	M+ACN+H	C24H33N5O11	35.1	0	8.50356			84.8851	100 - 28.6 - 6.2 - 0.994 - 0.134		Glu Tyr Gln Glu		609.256	1	2.77972
2.78_609.2563m/z	135467	M+Na	C29H38N4O9	35	0	5.46905			81.0822	100 - 33.6 - 7.32 - 1.2 - 0.16		Glu Tyr Tyr Ile		609.256	1	2.77972
2.78_609.2563m/z	135469	M+Na	C29H38N4O9	35	0	5.46905			81.0822	100 - 33.6 - 7.32 - 1.2 - 0.16		Glu Tyr Tyr Leu		609.256	1	2.77972
2.78_609.2563m/z	137206	M+Na	C30H34N8O5	35.2	0	3.18779			79.859	100 - 36 - 7.31 - 1.08 - 0.127		Phe Phe His His		609.256	1	2.77972
2.78_609.2563m/z	137617	M+ACN+Na	C28H31N7O5	35.6	0	3.42766			81.9206	100 - 33.4 - 6.43 - 0.908 - 0.103		Phe Gly His Trp		609.256	1	2.77972
2.78_609.2563m/z	137777	M+2Na-H	C28H36N8O5	34.6	0	7.57527			81.5757	100 - 33.8 - 6.57 - 0.935 - 0.106		Phe Gly Arg Trp		609.256	1	2.77972
2.78_609.2563m/z	137845	M+ACN+Na	C28H31N7O5	35.6	0	3.42766			81.9206	100 - 33.4 - 6.43 - 0.908 - 0.103		Phe Gly Trp His		609.256	1	2.77972
2.78_609.2563m/z	137853	M+2Na-H	C28H36N8O5	34.6	0	7.57527			81.5757	100 - 33.8 - 6.57 - 0.935 - 0.106		Phe Gly Trp Arg		609.256	1	2.77972
2.78_609.2563m/z	137965	M+Na	C30H34N8O5	35.2	0	3.18779			79.859	100 - 36 - 7.31 - 1.08 - 0.127		Phe His Phe His		609.256	1	2.77972
2.78_609.2563m/z	137997	M+ACN+Na	C28H31N7O5	35.6	0	3.42766			81.9206	100 - 33.4 - 6.43 - 0.908 - 0.103		Phe His Gly Trp		609.256	1	2.77972
2.78_609.2563m/z	138003	M+Na	C30H34N8O5	35.2	0	3.18779			79.859	100 - 36 - 7.31 - 1.08 - 0.127		Phe His His Phe		609.256	1	2.77972
2.78_609.2563m/z	138244	M+ACN+Na	C28H31N7O5	35.6	0	3.42766			81.9206	100 - 33.4 - 6.43 - 0.908 - 0.103		Phe His Trp Gly		609.256	1	2.77972
2.78_609.2563m/z	141197	M+2Na-H	C28H36N8O5	34.6	0	7.57527			81.5757	100 - 33.8 - 6.57 - 0.935 - 0.106		Phe Arg Gly Trp		609.256	1	2.77972
2.78_609.2563m/z	141444	M+2Na-H	C28H36N8O5	34.6	0	7.57527			81.5757	100 - 33.8 - 6.57 - 0.935 - 0.106		Phe Arg Trp Gly		609.256	1	2.77972
2.78_609.2563m/z	142785	M+ACN+Na	C28H31N7O5	35.6	0	3.42766			81.9206	100 - 33.4 - 6.43 - 0.908 - 0.103		Phe Trp Gly His		609.256	1	2.77972
2.78_609.2563m/z	142793	M+2Na-H	C28H36N8O5	34.6	0	7.57527			81.5757	100 - 33.8 - 6.57 - 0.935 - 0.106		Phe Trp Gly Arg		609.256	1	2.77972
2.78_609.2563m/z	142804	M+ACN+Na	C28H31N7O5	35.6	0	3.42766			81.9206	100 - 33.4 - 6.43 - 0.908 - 0.103		Phe Trp His Gly		609.256	1	2.77972
2.78_609.2563m/z	142964	M+2Na-H	C28H36N8O5	34.6	0	7.57527			81.5757	100 - 33.8 - 6.57 - 0.935 - 0.106		Phe Trp Arg Gly		609.256	1	2.77972
2.78_609.2563m/z	145217	M+ACN+Na	C28H31N7O5	35.6	0	3.42766			81.9206	100 - 33.4 - 6.43 - 0.908 - 0.103		Gly Phe His Trp		609.256	1	2.77972
2.78_609.2563m/z	145377	M+2Na-H	C28H36N8O5	34.6	0	7.57527			81.5757	100 - 33.8 - 6.57 - 0.935 - 0.106		Gly Phe Arg Trp		609.256	1	2.77972
2.78_609.2563m/z	145445	M+ACN+Na	C28H31N7O5	35.6	0	3.42766			81.9206	100 - 33.4 - 6.43 - 0.908 - 0.103		Gly Phe Trp His		609.256	1	2.77972
2.78_609.2563m/z	145453	M+2Na-H	C28H36N8O5	34.6	0	7.57527			81.5757	100 - 33.8 - 6.57 - 0.935 - 0.106		Gly Phe Trp Arg		609.256	1	2.77972
2.78_609.2563m/z	145977	M+ACN+Na	C28H31N7O5	35.6	0	3.42766			81.9206	100 - 33.4 - 6.43 - 0.908 - 0.103		Gly His Phe Trp		609.256	1	2.77972
2.78_609.2563m/z	146243	M+ACN+Na	C28H31N7O5	35.6	0	3.42766			81.9206	100 - 33.4 - 6.43 - 0.908 - 0.103		Gly His Trp Phe		609.256	1	2.77972
2.78_609.2563m/z	149177	M+2Na-H	C28H36N8O5	34.6	0	7.57527			81.5757	100 - 33.8 - 6.57 - 0.935 - 0.106		Gly Arg Phe Trp		609.256	1	2.77972
2.78_609.2563m/z	149443	M+2Na-H	C28H36N8O5	34.6	0	7.57527			81.5757	100 - 33.8 - 6.57 - 0.935 - 0.106		Gly Arg Trp Phe		609.256	1	2.77972
2.78_609.2563m/z	150765	M+ACN+Na	C28H31N7O5	35.6	0	3.42766			81.9206	100 - 33.4 - 6.43 - 0.908 - 0.103		Gly Trp Phe His		609.256	1	2.77972
2.78_609.2563m/z	150773	M+2Na-H	C28H36N8O5	34.6	0	7.57527			81.5757	100 - 33.8 - 6.57 - 0.935 - 0.106		Gly Trp Phe Arg		609.256	1	2.77972
2.78_609.2563m/z	150803	M+ACN+Na	C28H31N7O5	35.6	0	3.42766			81.9206	100 - 33.4 - 6.43 - 0.908 - 0.103		Gly Trp His Phe		609.256	1	2.77972
2.78_609.2563m/z	150963	M+2Na-H	C28H36N8O5	34.6	0	7.57527			81.5757	100 - 33.8 - 6.57 - 0.935 - 0.106		Gly Trp Arg Phe		609.256	1	2.77972
2.78_609.2563m/z	152758	M+CH3OH+H	C25H32N6O10	34.9	0	8.37074			83.8843	100 - 30 - 6.4 - 1.02 - 0.135		His Glu Glu Tyr		609.256	1	2.77972
2.78_609.2563m/z	153062	M+CH3OH+H	C25H32N6O10	34.9	0	8.37074			83.8843	100 - 30 - 6.4 - 1.02 - 0.135		His Glu Tyr Glu		609.256	1	2.77972
2.78_609.2563m/z	153165	M+Na	C30H34N8O5	35.2	0	3.18779			79.859	100 - 36 - 7.31 - 1.08 - 0.127		His Phe Phe His		609.256	1	2.77972
2.78_609.2563m/z	153197	M+ACN+Na	C28H31N7O5	35.6	0	3.42766			81.9206	100 - 33.4 - 6.43 - 0.908 - 0.103		His Phe Gly Trp		609.256	1	2.77972
2.78_609.2563m/z	153203	M+Na	C30H34N8O5	35.2	0	3.18779			79.859	100 - 36 - 7.31 - 1.08 - 0.127		His Phe His Phe		609.256	1	2.77972
2.78_609.2563m/z	153444	M+ACN+Na	C28H31N7O5	35.6	0	3.42766			81.9206	100 - 33.4 - 6.43 - 0.908 - 0.103		His Phe Trp Gly		609.256	1	2.77972
2.78_609.2563m/z	153577	M+ACN+Na	C28H31N7O5	35.6	0	3.42766			81.9206	100 - 33.4 - 6.43 - 0.908 - 0.103		His Gly Phe Trp		609.256	1	2.77972
2.78_609.2563m/z	153843	M+ACN+Na	C28H31N7O5	35.6	0	3.42766			81.9206	100 - 33.4 - 6.43 - 0.908 - 0.103		His Gly Trp Phe		609.256	1	2.77972
2.78_609.2563m/z	153963	M+Na	C30H34N8O5	35.2	0	3.18779			79.859	100 - 36 - 7.31 - 1.08 - 0.127		His His Phe Phe		609.256	1	2.77972
2.78_609.2563m/z	154889	M+ACN+Na	C22H39N7O5S2	33.8	0	-8.93793			78.6801	100 - 28.6 - 14 - 3.16 - 0.743 - 0.127		His Lys Met Met		609.256	1	2.77972
2.78_609.2563m/z	155017	M+K	C27H38N8O6	35.7	0	3.01029			82.2393	100 - 32.8 - 6.45 - 0.939 - 0.11		His Lys Thr Trp		609.256	1	2.77972
2.78_609.2563m/z	155055	M+K	C27H38N8O6	35.7	0	3.01029			82.2393	100 - 32.8 - 6.45 - 0.939 - 0.11		His Lys Trp Thr		609.256	1	2.77972
2.78_609.2563m/z	155649	M+ACN+Na	C22H39N7O5S2	33.8	0	-8.93793			78.6801	100 - 28.6 - 14 - 3.16 - 0.743 - 0.127		His Met Lys Met		609.256	1	2.77972
2.78_609.2563m/z	155687	M+ACN+Na	C22H39N7O5S2	33.8	0	-8.93793			78.6801	100 - 28.6 - 14 - 3.16 - 0.743 - 0.127		His Met Met Lys		609.256	1	2.77972
2.78_609.2563m/z	158057	M+K	C27H38N8O6	35.7	0	3.01029			82.2393	100 - 32.8 - 6.45 - 0.939 - 0.11		His Thr Lys Trp		609.256	1	2.77972
2.78_609.2563m/z	158247	M+K	C27H38N8O6	35.7	0	3.01029			82.2393	100 - 32.8 - 6.45 - 0.939 - 0.11		His Thr Trp Lys		609.256	1	2.77972
2.78_609.2563m/z	158764	M+ACN+Na	C28H31N7O5	35.6	0	3.42766			81.9206	100 - 33.4 - 6.43 - 0.908 - 0.103		His Trp Phe Gly		609.256	1	2.77972
2.78_609.2563m/z	158783	M+ACN+Na	C28H31N7O5	35.6	0	3.42766			81.9206	100 - 33.4 - 6.43 - 0.908 - 0.103		His Trp Gly Phe		609.256	1	2.77972
2.78_609.2563m/z	158855	M+K	C27H38N8O6	35.7	0	3.01029			82.2393	100 - 32.8 - 6.45 - 0.939 - 0.11		His Trp Lys Thr		609.256	1	2.77972
2.78_609.2563m/z	159007	M+K	C27H38N8O6	35.7	0	3.01029			82.2393	100 - 32.8 - 6.45 - 0.939 - 0.11		His Trp Thr Lys		609.256	1	2.77972
2.78_609.2563m/z	159142	M+CH3OH+H	C25H32N6O10	34.9	0	8.37074			83.8843	100 - 30 - 6.4 - 1.02 - 0.135		His Tyr Glu Glu		609.256	1	2.77972
2.78_609.2563m/z	161078	M+Na	C29H38N4O9	35	0	5.46905			81.0822	100 - 33.6 - 7.32 - 1.2 - 0.16		Ile Glu Tyr Tyr		609.256	1	2.77972
2.78_609.2563m/z	167158	M+Na	C29H38N4O9	35	0	5.46905			81.0822	100 - 33.6 - 7.32 - 1.2 - 0.16		Ile Tyr Glu Tyr		609.256	1	2.77972
2.78_609.2563m/z	167462	M+Na	C29H38N4O9	35	0	5.46905			81.0822	100 - 33.6 - 7.32 - 1.2 - 0.16		Ile Tyr Tyr Glu		609.256	1	2.77972
2.78_609.2563m/z	170089	M+ACN+Na	C22H39N7O5S2	33.8	0	-8.93793			78.6801	100 - 28.6 - 14 - 3.16 - 0.743 - 0.127		Lys His Met Met		609.256	1	2.77972
2.78_609.2563m/z	170217	M+K	C27H38N8O6	35.7	0	3.01029			82.2393	100 - 32.8 - 6.45 - 0.939 - 0.11		Lys His Thr Trp		609.256	1	2.77972
2.78_609.2563m/z	170255	M+K	C27H38N8O6	35.7	0	3.01029			82.2393	100 - 32.8 - 6.45 - 0.939 - 0.11		Lys His Trp Thr		609.256	1	2.77972
2.78_609.2563m/z	171609	M+ACN+Na	C22H39N7O5S2	33.8	0	-8.93793			78.6801	100 - 28.6 - 14 - 3.16 - 0.743 - 0.127		Lys Met His Met		609.256	1	2.77972
2.78_609.2563m/z	171685	M+ACN+Na	C22H39N7O5S2	33.8	0	-8.93793			78.6801	100 - 28.6 - 14 - 3.16 - 0.743 - 0.127		Lys Met Met His		609.256	1	2.77972
2.78_609.2563m/z	171693	M+2Na-H	C22H44N8O5S2	34.7	0	-4.37309			78.3489	100 - 29 - 14.1 - 3.22 - 0.756 - 0.131		Lys Met Met Arg		609.256	1	2.77972
2.78_609.2563m/z	171769	M+2Na-H	C22H44N8O5S2	34.7	0	-4.37309			78.3489	100 - 29 - 14.1 - 3.22 - 0.756 - 0.131		Lys Met Arg Met		609.256	1	2.77972
2.78_609.2563m/z	173289	M+2Na-H	C22H44N8O5S2	34.7	0	-4.37309			78.3489	100 - 29 - 14.1 - 3.22 - 0.756 - 0.131		Lys Arg Met Met		609.256	1	2.77972
2.78_609.2563m/z	174017	M+K	C27H38N8O6	35.7	0	3.01029			82.2393	100 - 32.8 - 6.45 - 0.939 - 0.11		Lys Thr His Trp		609.256	1	2.77972
2.78_609.2563m/z	174245	M+K	C27H38N8O6	35.7	0	3.01029			82.2393	100 - 32.8 - 6.45 - 0.939 - 0.11		Lys Thr Trp His		609.256	1	2.77972
2.78_609.2563m/z	174815	M+K	C27H38N8O6	35.7	0	3.01029			82.2393	100 - 32.8 - 6.45 - 0.939 - 0.11		Lys Trp His Thr		609.256	1	2.77972
2.78_609.2563m/z	175005	M+K	C27H38N8O6	35.7	0	3.01029			82.2393	100 - 32.8 - 6.45 - 0.939 - 0.11		Lys Trp Thr His		609.256	1	2.77972
2.78_609.2563m/z	177078	M+Na	C29H38N4O9	35	0	5.46905			81.0822	100 - 33.6 - 7.32 - 1.2 - 0.16		Leu Glu Tyr Tyr		609.256	1	2.77972
2.78_609.2563m/z	183158	M+Na	C29H38N4O9	35	0	5.46905			81.0822	100 - 33.6 - 7.32 - 1.2 - 0.16		Leu Tyr Glu Tyr		609.256	1	2.77972
2.78_609.2563m/z	183462	M+Na	C29H38N4O9	35	0	5.46905			81.0822	100 - 33.6 - 7.32 - 1.2 - 0.16		Leu Tyr Tyr Glu		609.256	1	2.77972
2.78_609.2563m/z	186049	M+ACN+Na	C22H39N7O5S2	33.8	0	-8.93793			78.6801	100 - 28.6 - 14 - 3.16 - 0.743 - 0.127		Met His Lys Met		609.256	1	2.77972
2.78_609.2563m/z	186087	M+ACN+Na	C22H39N7O5S2	33.8	0	-8.93793			78.6801	100 - 28.6 - 14 - 3.16 - 0.743 - 0.127		Met His Met Lys		609.256	1	2.77972
2.78_609.2563m/z	186809	M+ACN+Na	C22H39N7O5S2	33.8	0	-8.93793			78.6801	100 - 28.6 - 14 - 3.16 - 0.743 - 0.127		Met Lys His Met		609.256	1	2.77972
2.78_609.2563m/z	186885	M+ACN+Na	C22H39N7O5S2	33.8	0	-8.93793			78.6801	100 - 28.6 - 14 - 3.16 - 0.743 - 0.127		Met Lys Met His		609.256	1	2.77972
2.78_609.2563m/z	186893	M+2Na-H	C22H44N8O5S2	34.7	0	-4.37309			78.3489	100 - 29 - 14.1 - 3.22 - 0.756 - 0.131		Met Lys Met Arg		609.256	1	2.77972
2.78_609.2563m/z	186969	M+2Na-H	C22H44N8O5S2	34.7	0	-4.37309			78.3489	100 - 29 - 14.1 - 3.22 - 0.756 - 0.131		Met Lys Arg Met		609.256	1	2.77972
2.78_609.2563m/z	187607	M+ACN+Na	C22H39N7O5S2	33.8	0	-8.93793			78.6801	100 - 28.6 - 14 - 3.16 - 0.743 - 0.127		Met Met His Lys		609.256	1	2.77972
2.78_609.2563m/z	187645	M+ACN+Na	C22H39N7O5S2	33.8	0	-8.93793			78.6801	100 - 28.6 - 14 - 3.16 - 0.743 - 0.127		Met Met Lys His		609.256	1	2.77972
2.78_609.2563m/z	187653	M+2Na-H	C22H44N8O5S2	34.7	0	-4.37309			78.3489	100 - 29 - 14.1 - 3.22 - 0.756 - 0.131		Met Met Lys Arg		609.256	1	2.77972
2.78_609.2563m/z	187767	M+2Na-H	C22H44N8O5S2	34.7	0	-4.37309			78.3489	100 - 29 - 14.1 - 3.22 - 0.756 - 0.131		Met Met Arg Lys		609.256	1	2.77972
2.78_609.2563m/z	187817	M+ACN+H	C25H37N5O6S2	33.7	0	6.97146			76.5729	100 - 31.1 - 15 - 3.58 - 0.855 - 0.154		Met Met Thr Trp		609.256	1	2.77972
2.78_609.2563m/z	187855	M+ACN+H	C25H37N5O6S2	33.7	0	6.97146			76.5729	100 - 31.1 - 15 - 3.58 - 0.855 - 0.154		Met Met Trp Thr		609.256	1	2.77972
2.78_609.2563m/z	189249	M+2Na-H	C22H44N8O5S2	34.7	0	-4.37309			78.3489	100 - 29 - 14.1 - 3.22 - 0.756 - 0.131		Met Arg Lys Met		609.256	1	2.77972
2.78_609.2563m/z	189287	M+2Na-H	C22H44N8O5S2	34.7	0	-4.37309			78.3489	100 - 29 - 14.1 - 3.22 - 0.756 - 0.131		Met Arg Met Lys		609.256	1	2.77972
2.78_609.2563m/z	190097	M+ACN+H	C25H37N5O6S2	33.7	0	6.97146			76.5729	100 - 31.1 - 15 - 3.58 - 0.855 - 0.154		Met Thr Met Trp		609.256	1	2.77972
2.78_609.2563m/z	190249	M+ACN+H	C25H37N5O6S2	33.7	0	6.97146			76.5729	100 - 31.1 - 15 - 3.58 - 0.855 - 0.154		Met Thr Trp Met		609.256	1	2.77972
2.78_609.2563m/z	190278	M+CH3OH+H	C27H36N4O8S	34.7	0	-4.46095			78.8838	100 - 32.2 - 11.2 - 2.45 - 0.441		Met Thr Tyr Tyr		609.256	1	2.77972
2.78_609.2563m/z	190895	M+ACN+H	C25H37N5O6S2	33.7	0	6.97146			76.5729	100 - 31.1 - 15 - 3.58 - 0.855 - 0.154		Met Trp Met Thr		609.256	1	2.77972
2.78_609.2563m/z	191009	M+ACN+H	C25H37N5O6S2	33.7	0	6.97146			76.5729	100 - 31.1 - 15 - 3.58 - 0.855 - 0.154		Met Trp Thr Met		609.256	1	2.77972
2.78_609.2563m/z	191418	M+CH3OH+H	C27H36N4O8S	34.7	0	-4.46095			78.8838	100 - 32.2 - 11.2 - 2.45 - 0.441		Met Tyr Thr Tyr		609.256	1	2.77972
2.78_609.2563m/z	191475	M+CH3OH+H	C27H36N4O8S	34.7	0	-4.46095			78.8838	100 - 32.2 - 11.2 - 2.45 - 0.441		Met Tyr Tyr Thr		609.256	1	2.77972
2.78_609.2563m/z	192757	M+CH3OH+H	C25H32N6O10	34.9	0	8.37074			83.8843	100 - 30 - 6.4 - 1.02 - 0.135		Asn Glu Glu Trp		609.256	1	2.77972
2.78_609.2563m/z	193042	M+CH3OH+H	C25H32N6O10	34.9	0	8.37074			83.8843	100 - 30 - 6.4 - 1.02 - 0.135		Asn Glu Trp Glu		609.256	1	2.77972
2.78_609.2563m/z	198742	M+CH3OH+H	C25H32N6O10	34.9	0	8.37074			83.8843	100 - 30 - 6.4 - 1.02 - 0.135		Asn Trp Glu Glu		609.256	1	2.77972
2.78_609.2563m/z	208357	M+CH3OH+H	C25H32N6O10	34.9	0	8.37074			83.8843	100 - 30 - 6.4 - 1.02 - 0.135		Gln Asp Glu Trp		609.256	1	2.77972
2.78_609.2563m/z	208642	M+CH3OH+H	C25H32N6O10	34.9	0	8.37074			83.8843	100 - 30 - 6.4 - 1.02 - 0.135		Gln Asp Trp Glu		609.256	1	2.77972
2.78_609.2563m/z	208737	M+CH3OH+H	C25H32N6O10	34.9	0	8.37074			83.8843	100 - 30 - 6.4 - 1.02 - 0.135		Gln Glu Asp Trp		609.256	1	2.77972
2.78_609.2563m/z	208758	M+ACN+H	C24H33N5O11	35.1	0	8.50356			84.8851	100 - 28.6 - 6.2 - 0.994 - 0.134		Gln Glu Glu Tyr		609.256	1	2.77972
2.78_609.2563m/z	209041	M+CH3OH+H	C25H32N6O10	34.9	0	8.37074			83.8843	100 - 30 - 6.4 - 1.02 - 0.135		Gln Glu Trp Asp		609.256	1	2.77972
2.78_609.2563m/z	209062	M+ACN+H	C24H33N5O11	35.1	0	8.50356			84.8851	100 - 28.6 - 6.2 - 0.994 - 0.134		Gln Glu Tyr Glu		609.256	1	2.77972
2.78_609.2563m/z	214722	M+CH3OH+H	C25H32N6O10	34.9	0	8.37074			83.8843	100 - 30 - 6.4 - 1.02 - 0.135		Gln Trp Asp Glu		609.256	1	2.77972
2.78_609.2563m/z	214741	M+CH3OH+H	C25H32N6O10	34.9	0	8.37074			83.8843	100 - 30 - 6.4 - 1.02 - 0.135		Gln Trp Glu Asp		609.256	1	2.77972
2.78_609.2563m/z	215142	M+ACN+H	C24H33N5O11	35.1	0	8.50356			84.8851	100 - 28.6 - 6.2 - 0.994 - 0.134		Gln Tyr Glu Glu		609.256	1	2.77972
2.78_609.2563m/z	216258	M+H-H2O	C29H38N8O6S	33.9	0	-6.24007			76.4423	100 - 35.8 - 12 - 2.72 - 0.485		Arg Cys Trp Tyr		609.256	1	2.77972
2.78_609.2563m/z	216277	M+H-H2O	C29H38N8O6S	33.9	0	-6.24007			76.4423	100 - 35.8 - 12 - 2.72 - 0.485		Arg Cys Tyr Trp		609.256	1	2.77972
2.78_609.2563m/z	217197	M+2Na-H	C28H36N8O5	34.6	0	7.57527			81.5757	100 - 33.8 - 6.57 - 0.935 - 0.106		Arg Phe Gly Trp		609.256	1	2.77972
2.78_609.2563m/z	217444	M+2Na-H	C28H36N8O5	34.6	0	7.57527			81.5757	100 - 33.8 - 6.57 - 0.935 - 0.106		Arg Phe Trp Gly		609.256	1	2.77972
2.78_609.2563m/z	217577	M+2Na-H	C28H36N8O5	34.6	0	7.57527			81.5757	100 - 33.8 - 6.57 - 0.935 - 0.106		Arg Gly Phe Trp		609.256	1	2.77972
2.78_609.2563m/z	217843	M+2Na-H	C28H36N8O5	34.6	0	7.57527			81.5757	100 - 33.8 - 6.57 - 0.935 - 0.106		Arg Gly Trp Phe		609.256	1	2.77972
2.78_609.2563m/z	218889	M+2Na-H	C22H44N8O5S2	34.7	0	-4.37309			78.3489	100 - 29 - 14.1 - 3.22 - 0.756 - 0.131		Arg Lys Met Met		609.256	1	2.77972
2.78_609.2563m/z	219649	M+2Na-H	C22H44N8O5S2	34.7	0	-4.37309			78.3489	100 - 29 - 14.1 - 3.22 - 0.756 - 0.131		Arg Met Lys Met		609.256	1	2.77972
2.78_609.2563m/z	219687	M+2Na-H	C22H44N8O5S2	34.7	0	-4.37309			78.3489	100 - 29 - 14.1 - 3.22 - 0.756 - 0.131		Arg Met Met Lys		609.256	1	2.77972
2.78_609.2563m/z	222718	M+H-H2O	C29H38N8O6S	33.9	0	-6.24007			76.4423	100 - 35.8 - 12 - 2.72 - 0.485		Arg Trp Cys Tyr		609.256	1	2.77972
2.78_609.2563m/z	222764	M+2Na-H	C28H36N8O5	34.6	0	7.57527			81.5757	100 - 33.8 - 6.57 - 0.935 - 0.106		Arg Trp Phe Gly		609.256	1	2.77972
2.78_609.2563m/z	222783	M+2Na-H	C28H36N8O5	34.6	0	7.57527			81.5757	100 - 33.8 - 6.57 - 0.935 - 0.106		Arg Trp Gly Phe		609.256	1	2.77972
2.78_609.2563m/z	223060	M+H-H2O	C29H38N8O6S	33.9	0	-6.24007			76.4423	100 - 35.8 - 12 - 2.72 - 0.485		Arg Trp Tyr Cys		609.256	1	2.77972
2.78_609.2563m/z	223117	M+H-H2O	C29H38N8O6S	33.9	0	-6.24007			76.4423	100 - 35.8 - 12 - 2.72 - 0.485		Arg Tyr Cys Trp		609.256	1	2.77972
2.78_609.2563m/z	223440	M+H-H2O	C29H38N8O6S	33.9	0	-6.24007			76.4423	100 - 35.8 - 12 - 2.72 - 0.485		Arg Tyr Trp Cys		609.256	1	2.77972
2.78_609.2563m/z	234057	M+K	C27H38N8O6	35.7	0	3.01029			82.2393	100 - 32.8 - 6.45 - 0.939 - 0.11		Thr His Lys Trp		609.256	1	2.77972
2.78_609.2563m/z	234247	M+K	C27H38N8O6	35.7	0	3.01029			82.2393	100 - 32.8 - 6.45 - 0.939 - 0.11		Thr His Trp Lys		609.256	1	2.77972
2.78_609.2563m/z	234817	M+K	C27H38N8O6	35.7	0	3.01029			82.2393	100 - 32.8 - 6.45 - 0.939 - 0.11		Thr Lys His Trp		609.256	1	2.77972
2.78_609.2563m/z	235045	M+K	C27H38N8O6	35.7	0	3.01029			82.2393	100 - 32.8 - 6.45 - 0.939 - 0.11		Thr Lys Trp His		609.256	1	2.77972
2.78_609.2563m/z	235697	M+ACN+H	C25H37N5O6S2	33.7	0	6.97146			76.5729	100 - 31.1 - 15 - 3.58 - 0.855 - 0.154		Thr Met Met Trp		609.256	1	2.77972
2.78_609.2563m/z	235849	M+ACN+H	C25H37N5O6S2	33.7	0	6.97146			76.5729	100 - 31.1 - 15 - 3.58 - 0.855 - 0.154		Thr Met Trp Met		609.256	1	2.77972
2.78_609.2563m/z	235878	M+CH3OH+H	C27H36N4O8S	34.7	0	-4.46095			78.8838	100 - 32.2 - 11.2 - 2.45 - 0.441		Thr Met Tyr Tyr		609.256	1	2.77972
2.78_609.2563m/z	238807	M+K	C27H38N8O6	35.7	0	3.01029			82.2393	100 - 32.8 - 6.45 - 0.939 - 0.11		Thr Trp His Lys		609.256	1	2.77972
2.78_609.2563m/z	238845	M+K	C27H38N8O6	35.7	0	3.01029			82.2393	100 - 32.8 - 6.45 - 0.939 - 0.11		Thr Trp Lys His		609.256	1	2.77972
2.78_609.2563m/z	238889	M+ACN+H	C25H37N5O6S2	33.7	0	6.97146			76.5729	100 - 31.1 - 15 - 3.58 - 0.855 - 0.154		Thr Trp Met Met		609.256	1	2.77972
2.78_609.2563m/z	239298	M+CH3OH+H	C27H36N4O8S	34.7	0	-4.46095			78.8838	100 - 32.2 - 11.2 - 2.45 - 0.441		Thr Tyr Met Tyr		609.256	1	2.77972
2.78_609.2563m/z	239469	M+CH3OH+H	C27H36N4O8S	34.7	0	-4.46095			78.8838	100 - 32.2 - 11.2 - 2.45 - 0.441		Thr Tyr Tyr Met		609.256	1	2.77972
2.78_609.2563m/z	248178	M+H-H2O	C29H38N8O6S	33.9	0	-6.24007			76.4423	100 - 35.8 - 12 - 2.72 - 0.485		Trp Cys Arg Tyr		609.256	1	2.77972
2.78_609.2563m/z	248273	M+H-H2O	C29H38N8O6S	33.9	0	-6.24007			76.4423	100 - 35.8 - 12 - 2.72 - 0.485		Trp Cys Tyr Arg		609.256	1	2.77972
2.78_609.2563m/z	248352	M+CH3OH+H	C25H32N6O10	34.9	0	8.37074			83.8843	100 - 30 - 6.4 - 1.02 - 0.135		Trp Asp Glu Gln		609.256	1	2.77972
2.78_609.2563m/z	248542	M+CH3OH+H	C25H32N6O10	34.9	0	8.37074			83.8843	100 - 30 - 6.4 - 1.02 - 0.135		Trp Asp Gln Glu		609.256	1	2.77972
2.78_609.2563m/z	248732	M+CH3OH+H	C25H32N6O10	34.9	0	8.37074			83.8843	100 - 30 - 6.4 - 1.02 - 0.135		Trp Glu Asp Gln		609.256	1	2.77972
2.78_609.2563m/z	248750	M+CH3OH+H	C25H32N6O10	34.9	0	8.37074			83.8843	100 - 30 - 6.4 - 1.02 - 0.135		Trp Glu Glu Asn		609.256	1	2.77972
2.78_609.2563m/z	248902	M+CH3OH+H	C25H32N6O10	34.9	0	8.37074			83.8843	100 - 30 - 6.4 - 1.02 - 0.135		Trp Glu Asn Glu		609.256	1	2.77972
2.78_609.2563m/z	248941	M+CH3OH+H	C25H32N6O10	34.9	0	8.37074			83.8843	100 - 30 - 6.4 - 1.02 - 0.135		Trp Glu Gln Asp		609.256	1	2.77972
2.78_609.2563m/z	249185	M+ACN+Na	C28H31N7O5	35.6	0	3.42766			81.9206	100 - 33.4 - 6.43 - 0.908 - 0.103		Trp Phe Gly His		609.256	1	2.77972
2.78_609.2563m/z	249193	M+2Na-H	C28H36N8O5	34.6	0	7.57527			81.5757	100 - 33.8 - 6.57 - 0.935 - 0.106		Trp Phe Gly Arg		609.256	1	2.77972
2.78_609.2563m/z	249204	M+ACN+Na	C28H31N7O5	35.6	0	3.42766			81.9206	100 - 33.4 - 6.43 - 0.908 - 0.103		Trp Phe His Gly		609.256	1	2.77972
2.78_609.2563m/z	249364	M+2Na-H	C28H36N8O5	34.6	0	7.57527			81.5757	100 - 33.8 - 6.57 - 0.935 - 0.106		Trp Phe Arg Gly		609.256	1	2.77972
2.78_609.2563m/z	249565	M+ACN+Na	C28H31N7O5	35.6	0	3.42766			81.9206	100 - 33.4 - 6.43 - 0.908 - 0.103		Trp Gly Phe His		609.256	1	2.77972
2.78_609.2563m/z	249573	M+2Na-H	C28H36N8O5	34.6	0	7.57527			81.5757	100 - 33.8 - 6.57 - 0.935 - 0.106		Trp Gly Phe Arg		609.256	1	2.77972
2.78_609.2563m/z	249603	M+ACN+Na	C28H31N7O5	35.6	0	3.42766			81.9206	100 - 33.4 - 6.43 - 0.908 - 0.103		Trp Gly His Phe		609.256	1	2.77972
2.78_609.2563m/z	249763	M+2Na-H	C28H36N8O5	34.6	0	7.57527			81.5757	100 - 33.8 - 6.57 - 0.935 - 0.106		Trp Gly Arg Phe		609.256	1	2.77972
2.78_609.2563m/z	249964	M+ACN+Na	C28H31N7O5	35.6	0	3.42766			81.9206	100 - 33.4 - 6.43 - 0.908 - 0.103		Trp His Phe Gly		609.256	1	2.77972
2.78_609.2563m/z	249983	M+ACN+Na	C28H31N7O5	35.6	0	3.42766			81.9206	100 - 33.4 - 6.43 - 0.908 - 0.103		Trp His Gly Phe		609.256	1	2.77972
2.78_609.2563m/z	250055	M+K	C27H38N8O6	35.7	0	3.01029			82.2393	100 - 32.8 - 6.45 - 0.939 - 0.11		Trp His Lys Thr		609.256	1	2.77972
2.78_609.2563m/z	250207	M+K	C27H38N8O6	35.7	0	3.01029			82.2393	100 - 32.8 - 6.45 - 0.939 - 0.11		Trp His Thr Lys		609.256	1	2.77972
2.78_609.2563m/z	250815	M+K	C27H38N8O6	35.7	0	3.01029			82.2393	100 - 32.8 - 6.45 - 0.939 - 0.11		Trp Lys His Thr		609.256	1	2.77972
2.78_609.2563m/z	251005	M+K	C27H38N8O6	35.7	0	3.01029			82.2393	100 - 32.8 - 6.45 - 0.939 - 0.11		Trp Lys Thr His		609.256	1	2.77972
2.78_609.2563m/z	251695	M+ACN+H	C25H37N5O6S2	33.7	0	6.97146			76.5729	100 - 31.1 - 15 - 3.58 - 0.855 - 0.154		Trp Met Met Thr		609.256	1	2.77972
2.78_609.2563m/z	251809	M+ACN+H	C25H37N5O6S2	33.7	0	6.97146			76.5729	100 - 31.1 - 15 - 3.58 - 0.855 - 0.154		Trp Met Thr Met		609.256	1	2.77972
2.78_609.2563m/z	251942	M+CH3OH+H	C25H32N6O10	34.9	0	8.37074			83.8843	100 - 30 - 6.4 - 1.02 - 0.135		Trp Asn Glu Glu		609.256	1	2.77972
2.78_609.2563m/z	252722	M+CH3OH+H	C25H32N6O10	34.9	0	8.37074			83.8843	100 - 30 - 6.4 - 1.02 - 0.135		Trp Gln Asp Glu		609.256	1	2.77972
2.78_609.2563m/z	252741	M+CH3OH+H	C25H32N6O10	34.9	0	8.37074			83.8843	100 - 30 - 6.4 - 1.02 - 0.135		Trp Gln Glu Asp		609.256	1	2.77972
2.78_609.2563m/z	253118	M+H-H2O	C29H38N8O6S	33.9	0	-6.24007			76.4423	100 - 35.8 - 12 - 2.72 - 0.485		Trp Arg Cys Tyr		609.256	1	2.77972
2.78_609.2563m/z	253164	M+2Na-H	C28H36N8O5	34.6	0	7.57527			81.5757	100 - 33.8 - 6.57 - 0.935 - 0.106		Trp Arg Phe Gly		609.256	1	2.77972
2.78_609.2563m/z	253183	M+2Na-H	C28H36N8O5	34.6	0	7.57527			81.5757	100 - 33.8 - 6.57 - 0.935 - 0.106		Trp Arg Gly Phe		609.256	1	2.77972
2.78_609.2563m/z	253460	M+H-H2O	C29H38N8O6S	33.9	0	-6.24007			76.4423	100 - 35.8 - 12 - 2.72 - 0.485		Trp Arg Tyr Cys		609.256	1	2.77972
2.78_609.2563m/z	254007	M+K	C27H38N8O6	35.7	0	3.01029			82.2393	100 - 32.8 - 6.45 - 0.939 - 0.11		Trp Thr His Lys		609.256	1	2.77972
2.78_609.2563m/z	254045	M+K	C27H38N8O6	35.7	0	3.01029			82.2393	100 - 32.8 - 6.45 - 0.939 - 0.11		Trp Thr Lys His		609.256	1	2.77972
2.78_609.2563m/z	254089	M+ACN+H	C25H37N5O6S2	33.7	0	6.97146			76.5729	100 - 31.1 - 15 - 3.58 - 0.855 - 0.154		Trp Thr Met Met		609.256	1	2.77972
2.78_609.2563m/z	255113	M+H-H2O	C29H38N8O6S	33.9	0	-6.24007			76.4423	100 - 35.8 - 12 - 2.72 - 0.485		Trp Tyr Cys Arg		609.256	1	2.77972
2.78_609.2563m/z	255360	M+H-H2O	C29H38N8O6S	33.9	0	-6.24007			76.4423	100 - 35.8 - 12 - 2.72 - 0.485		Trp Tyr Arg Cys		609.256	1	2.77972
2.78_609.2563m/z	256177	M+H-H2O	C29H38N8O6S	33.9	0	-6.24007			76.4423	100 - 35.8 - 12 - 2.72 - 0.485		Tyr Cys Arg Trp		609.256	1	2.77972
2.78_609.2563m/z	256253	M+H-H2O	C29H38N8O6S	33.9	0	-6.24007			76.4423	100 - 35.8 - 12 - 2.72 - 0.485		Tyr Cys Trp Arg		609.256	1	2.77972
2.78_609.2563m/z	256745	M+CH3OH+H	C25H32N6O10	34.9	0	8.37074			83.8843	100 - 30 - 6.4 - 1.02 - 0.135		Tyr Glu Glu His		609.256	1	2.77972
2.78_609.2563m/z	256752	M+ACN+H	C24H33N5O11	35.1	0	8.50356			84.8851	100 - 28.6 - 6.2 - 0.994 - 0.134		Tyr Glu Glu Gln		609.256	1	2.77972
2.78_609.2563m/z	256802	M+CH3OH+H	C25H32N6O10	34.9	0	8.37074			83.8843	100 - 30 - 6.4 - 1.02 - 0.135		Tyr Glu His Glu		609.256	1	2.77972
2.78_609.2563m/z	256838	M+Na	C29H38N4O9	35	0	5.46905			81.0822	100 - 33.6 - 7.32 - 1.2 - 0.16		Tyr Glu Ile Tyr		609.256	1	2.77972
2.78_609.2563m/z	256878	M+Na	C29H38N4O9	35	0	5.46905			81.0822	100 - 33.6 - 7.32 - 1.2 - 0.16		Tyr Glu Leu Tyr		609.256	1	2.77972
2.78_609.2563m/z	256942	M+ACN+H	C24H33N5O11	35.1	0	8.50356			84.8851	100 - 28.6 - 6.2 - 0.994 - 0.134		Tyr Glu Gln Glu		609.256	1	2.77972
2.78_609.2563m/z	257066	M+Na	C29H38N4O9	35	0	5.46905			81.0822	100 - 33.6 - 7.32 - 1.2 - 0.16		Tyr Glu Tyr Ile		609.256	1	2.77972
2.78_609.2563m/z	257068	M+Na	C29H38N4O9	35	0	5.46905			81.0822	100 - 33.6 - 7.32 - 1.2 - 0.16		Tyr Glu Tyr Leu		609.256	1	2.77972
2.78_609.2563m/z	257942	M+CH3OH+H	C25H32N6O10	34.9	0	8.37074			83.8843	100 - 30 - 6.4 - 1.02 - 0.135		Tyr His Glu Glu		609.256	1	2.77972
2.78_609.2563m/z	258358	M+Na	C29H38N4O9	35	0	5.46905			81.0822	100 - 33.6 - 7.32 - 1.2 - 0.16		Tyr Ile Glu Tyr		609.256	1	2.77972
2.78_609.2563m/z	258662	M+Na	C29H38N4O9	35	0	5.46905			81.0822	100 - 33.6 - 7.32 - 1.2 - 0.16		Tyr Ile Tyr Glu		609.256	1	2.77972
2.78_609.2563m/z	259158	M+Na	C29H38N4O9	35	0	5.46905			81.0822	100 - 33.6 - 7.32 - 1.2 - 0.16		Tyr Leu Glu Tyr		609.256	1	2.77972
2.78_609.2563m/z	259462	M+Na	C29H38N4O9	35	0	5.46905			81.0822	100 - 33.6 - 7.32 - 1.2 - 0.16		Tyr Leu Tyr Glu		609.256	1	2.77972
2.78_609.2563m/z	259818	M+CH3OH+H	C27H36N4O8S	34.7	0	-4.46095			78.8838	100 - 32.2 - 11.2 - 2.45 - 0.441		Tyr Met Thr Tyr		609.256	1	2.77972
2.78_609.2563m/z	259875	M+CH3OH+H	C27H36N4O8S	34.7	0	-4.46095			78.8838	100 - 32.2 - 11.2 - 2.45 - 0.441		Tyr Met Tyr Thr		609.256	1	2.77972
2.78_609.2563m/z	260742	M+ACN+H	C24H33N5O11	35.1	0	8.50356			84.8851	100 - 28.6 - 6.2 - 0.994 - 0.134		Tyr Gln Glu Glu		609.256	1	2.77972
2.78_609.2563m/z	261117	M+H-H2O	C29H38N8O6S	33.9	0	-6.24007			76.4423	100 - 35.8 - 12 - 2.72 - 0.485		Tyr Arg Cys Trp		609.256	1	2.77972
2.78_609.2563m/z	261440	M+H-H2O	C29H38N8O6S	33.9	0	-6.24007			76.4423	100 - 35.8 - 12 - 2.72 - 0.485		Tyr Arg Trp Cys		609.256	1	2.77972
2.78_609.2563m/z	262098	M+CH3OH+H	C27H36N4O8S	34.7	0	-4.46095			78.8838	100 - 32.2 - 11.2 - 2.45 - 0.441		Tyr Thr Met Tyr		609.256	1	2.77972
2.78_609.2563m/z	262269	M+CH3OH+H	C27H36N4O8S	34.7	0	-4.46095			78.8838	100 - 32.2 - 11.2 - 2.45 - 0.441		Tyr Thr Tyr Met		609.256	1	2.77972
2.78_609.2563m/z	262713	M+H-H2O	C29H38N8O6S	33.9	0	-6.24007			76.4423	100 - 35.8 - 12 - 2.72 - 0.485		Tyr Trp Cys Arg		609.256	1	2.77972
2.78_609.2563m/z	262960	M+H-H2O	C29H38N8O6S	33.9	0	-6.24007			76.4423	100 - 35.8 - 12 - 2.72 - 0.485		Tyr Trp Arg Cys		609.256	1	2.77972
2.78_609.2563m/z	263146	M+Na	C29H38N4O9	35	0	5.46905			81.0822	100 - 33.6 - 7.32 - 1.2 - 0.16		Tyr Tyr Glu Ile		609.256	1	2.77972
2.78_609.2563m/z	263148	M+Na	C29H38N4O9	35	0	5.46905			81.0822	100 - 33.6 - 7.32 - 1.2 - 0.16		Tyr Tyr Glu Leu		609.256	1	2.77972
2.78_609.2563m/z	263222	M+Na	C29H38N4O9	35	0	5.46905			81.0822	100 - 33.6 - 7.32 - 1.2 - 0.16		Tyr Tyr Ile Glu		609.256	1	2.77972
2.78_609.2563m/z	263262	M+Na	C29H38N4O9	35	0	5.46905			81.0822	100 - 33.6 - 7.32 - 1.2 - 0.16		Tyr Tyr Leu Glu		609.256	1	2.77972
2.78_609.2563m/z	263295	M+CH3OH+H	C27H36N4O8S	34.7	0	-4.46095			78.8838	100 - 32.2 - 11.2 - 2.45 - 0.441		Tyr Tyr Met Thr		609.256	1	2.77972
2.78_609.2563m/z	263409	M+CH3OH+H	C27H36N4O8S	34.7	0	-4.46095			78.8838	100 - 32.2 - 11.2 - 2.45 - 0.441		Tyr Tyr Thr Met		609.256	1	2.77972
2.78_609.2563m/z	264590	M+K	C24H42N8O6S	35.4	0	-2.90093			80.6176	100 - 30.4 - 10.2 - 2.14 - 0.358		Pro Pro Val Arg Cys		609.256	1	2.77972
2.78_609.2563m/z	264633	M+ACN+H	C24H33N5O11	35.1	0	8.50356			84.8851	100 - 28.6 - 6.2 - 0.994 - 0.134		Phe Ala Thr Asp Asp		609.256	1	2.77972
2.78_609.2563m/z	264674	M+2Na-H	C26H40N6O8	34.5	0	-9.96188			83.313	100 - 31.1 - 6.32 - 0.963 - 0.12		Phe Glu Lys Ala Ala		609.256	1	2.77972
2.78_609.2563m/z	45361	M+Na	C35H34N6O3	34.5	0	-3.67384			76.6032	100 - 40.6 - 8.63 - 1.28 - 0.147		JMV3002		609.256	1	2.77972
2.78_609.2563m/z	68408	2M+K	C16H19N3O2	38.1	0	-4.04353			95.4045	100 - 18.7 - 2.06 - 0.168		Cynometrine		609.256	1	2.77972
2.78_609.2563m/z	70941	2M+H	C12H20N2O7	37.5	0	-8.33962			96.7947	100 - 14.2 - 2.38 - 0.242		2'-Deoxymugineic acid		609.256	1	2.77972
2.78_609.2563m/z	90282	2M+H	C12H20N2O7	37.5	0	-8.33962			96.7947	100 - 14.2 - 2.38 - 0.242	http://nonlinear.com/redirect/outbound?p=hmdb&param=HMDB34894	2-(1,2,3,4-Tetrahydroxybutyl)-6-(2,3,4-trihydroxybutyl)pyrazine		609.256	1	2.77972
2.78_609.2563m/z	93351	2M+H	C12H20N2O7	37.5	0	-8.33962			96.7947	100 - 14.2 - 2.38 - 0.242	http://nonlinear.com/redirect/outbound?p=hmdb&param=HMDB38696	Deoxyfructosazine		609.256	1	2.77972
2.78_609.2563m/z	96351	2M+H	C16H20N2O2S	38.2	0	-0.112475			90.8885	100 - 19.1 - 6.66 - 1.01 - 0.123		4-amino-N-(4-tert-butylphenyl)benzenesulfonamide		609.256	1	2.77972
2.78_609.2563m/z	98334	M+K	C25H46O14	35.2	0	7.70061			84.7773	100 - 28.1 - 6.68 - 1.14 - 0.168		2-O-(beta-D-galactopyranosyl-(1->6)-beta-D-galactopyranosyl) 2S,3R-dihydroxytridecanoic acid		609.256	1	2.77972
3.35_320.1724m/z	16321	M+H-2H2O	C15H25N5O5	37.1	0	1.90706			87.5477	100 - 18.5 - 2.65 - 0.28		Thr Val His		320.172	1	3.34882
3.35_320.1724m/z	16606	M+H-2H2O	C15H25N5O5	37.1	0	1.90706			87.5477	100 - 18.5 - 2.65 - 0.28		His Val Thr		320.172	1	3.34882
3.35_320.1724m/z	17146	M+H-2H2O	C15H25N5O5	37.1	0	1.90706			87.5477	100 - 18.5 - 2.65 - 0.28		Leu Ser His		320.172	1	3.34882
3.35_320.1724m/z	17323	M+H-2H2O	C15H25N5O5	37.1	0	1.90706			87.5477	100 - 18.5 - 2.65 - 0.28		His Thr Val		320.172	1	3.34882
3.35_320.1724m/z	17539	M+H-2H2O	C15H25N5O5	37.1	0	1.90706			87.5477	100 - 18.5 - 2.65 - 0.28		Val Thr His		320.172	1	3.34882
3.35_320.1724m/z	1767	M+ACN+H	C13H18N4O3	37.5	0	2.43533			90.2778	100 - 15.8 - 1.79 - 0.152		Pentoxifylline		320.172	1	3.34882
3.35_320.1724m/z	17784	M+H-2H2O	C15H25N5O5	37.1	0	1.90706			87.5477	100 - 18.5 - 2.65 - 0.28		His Ile Ser		320.172	1	3.34882
3.35_320.1724m/z	18046	M+H-2H2O	C15H25N5O5	37.1	0	1.90706			87.5477	100 - 18.5 - 2.65 - 0.28		Ser His Ile		320.172	1	3.34882
3.35_320.1724m/z	18493	M+H-2H2O	C15H25N5O5	37.1	0	1.90706			87.5477	100 - 18.5 - 2.65 - 0.28		His Leu Ser		320.172	1	3.34882
3.35_320.1724m/z	19232	M+H-2H2O	C15H25N5O5	37.1	0	1.90706			87.5477	100 - 18.5 - 2.65 - 0.28		Ile Ser His		320.172	1	3.34882
3.35_320.1724m/z	19262	M+H-2H2O	C15H25N5O5	37.1	0	1.90706			87.5477	100 - 18.5 - 2.65 - 0.28		Val His Thr		320.172	1	3.34882
3.35_320.1724m/z	19589	M+H-2H2O	C15H25N5O5	37.1	0	1.90706			87.5477	100 - 18.5 - 2.65 - 0.28		His Ser Leu		320.172	1	3.34882
3.35_320.1724m/z	20173	M+H-2H2O	C15H25N5O5	37.1	0	1.90706			87.5477	100 - 18.5 - 2.65 - 0.28		His Ser Ile		320.172	1	3.34882
3.35_320.1724m/z	20273	M+H-2H2O	C15H25N5O5	37.1	0	1.90706			87.5477	100 - 18.5 - 2.65 - 0.28		Ser Ile His		320.172	1	3.34882
3.35_320.1724m/z	20667	M+H-2H2O	C15H25N5O5	37.1	0	1.90706			87.5477	100 - 18.5 - 2.65 - 0.28		Ser Leu His		320.172	1	3.34882
3.35_320.1724m/z	21873	M+H-2H2O	C15H25N5O5	37.1	0	1.90706			87.5477	100 - 18.5 - 2.65 - 0.28		Ser His Leu		320.172	1	3.34882
3.35_320.1724m/z	22772	M+H-2H2O	C15H25N5O5	37.1	0	1.90706			87.5477	100 - 18.5 - 2.65 - 0.28		Ile His Ser		320.172	1	3.34882
3.35_320.1724m/z	23195	M+H-2H2O	C15H25N5O5	37.1	0	1.90706			87.5477	100 - 18.5 - 2.65 - 0.28		Leu His Ser		320.172	1	3.34882
3.35_320.1724m/z	23219	M+H-2H2O	C15H25N5O5	37.1	0	1.90706			87.5477	100 - 18.5 - 2.65 - 0.28		Thr His Val		320.172	1	3.34882
3.35_320.1724m/z	2343	M+Na	C18H23N3O	36.5	0	-3.16204			86.2314	100 - 20.9 - 2.28 - 0.173		Mono-N-desisopropyldisopyramide		320.172	1	3.34882
3.35_320.1724m/z	23783	M+H-H2O	C15H23N5O4	37.1	0	2.0089			87.777	100 - 18.5 - 2.44 - 0.24		Tyr Arg		320.172	1	3.34882
3.35_320.1724m/z	23883	M+H-H2O	C15H23N5O4	37.1	0	2.0089			87.777	100 - 18.5 - 2.44 - 0.24		Arg Tyr		320.172	1	3.34882
3.35_320.1724m/z	264016	M+ACN+Na	C16H20N2O	36.8	0	-3.66848			88.4566	100 - 18.3 - 1.79 - 0.123		(E)-2-methyl-4-((3aS)-1-methyl-2,3,8,8a-tetrahydropyrrolo[2,3-b]indol-3a(1H)-yl)but-2-enal		320.172	1	3.34882
3.35_320.1724m/z	43911	M+H-H2O	C15H23N5O4	37.1	0	2.0089			87.777	100 - 18.5 - 2.44 - 0.24		d[-Arg-2]KYOTORPHAN		320.172	1	3.34882
3.35_320.1724m/z	58303	M+H-H2O	C15H23N5O4	37.1	0	2.0089			87.777	100 - 18.5 - 2.44 - 0.24	http://nonlinear.com/redirect/outbound?p=hmdb&param=HMDB05768	Kyotorphin		320.172	1	3.34882
3.35_320.1724m/z	65879	M+ACN+H	C13H18N4O3	37.5	0	2.43533			90.2778	100 - 15.8 - 1.79 - 0.152		N-Benzoyl-D-arginine		320.172	1	3.34882
3.35_320.1724m/z	67453	M+ACN+Na	C16H20N2O	36.8	0	-3.66848			88.4566	100 - 18.3 - 1.79 - 0.123		Chanoclavine-I		320.172	1	3.34882
3.35_320.1724m/z	67975	M+ACN+Na	C16H20N2O	36.8	0	-3.66848			88.4566	100 - 18.3 - 1.79 - 0.123		Huperzine B		320.172	1	3.34882
3.35_320.1724m/z	68944	M+H-H2O	C20H23N3O2	34.7	0	-9.92173			84.1976	100 - 23.1 - 2.95 - 0.273		Bitertanol		320.172	1	3.34882
3.35_320.1724m/z	85636	M+H-H2O	C15H23N5O4	37.1	0	2.0089			87.777	100 - 18.5 - 2.44 - 0.24	http://nonlinear.com/redirect/outbound?p=hmdb&param=HMDB28721	Arginyl-Tyrosine		320.172	1	3.34882
3.35_320.1724m/z	86792	M+ACN+Na	C16H20N2O	36.8	0	-3.66848			88.4566	100 - 18.3 - 1.79 - 0.123	http://nonlinear.com/redirect/outbound?p=hmdb&param=HMDB30201	(-)-Fumigaclavine B		320.172	1	3.34882
2.81_364.6979m/z	45501	M+H+Na	C34H59NO14	36.7	0	8.05933			92.2464	100 - 38.4 - 10 - 1.97 - 0.32		Fumonisin B2		364.698	2	2.80512
2.81_364.6979m/z	53924	M+H+Na	C34H59NO14	36.7	0	8.05933			92.2464	100 - 38.4 - 10 - 1.97 - 0.32		Fumonisin B3		364.698	2	2.80512
2.96_136.0763m/z	128	M+ACN+H	C6H6O	38.1	0	6.32657			97.5736	100 - 6.6 - 0.388		Phenol		136.076	1	2.9601
2.96_136.0763m/z	3260	M+H	C8H9NO	38	0	4.40487			95.1262	100 - 9.16 - 0.578		2-Phenylacetamide		136.076	1	2.9601
2.96_136.0763m/z	36732	M+H-2H2O	C8H13NO3	38.1	0	3.4775			94.6566	100 - 9.28 - 1		N-butanoyl-lhomoserine lactone		136.076	1	2.9601
2.96_136.0763m/z	43491	M+H	C8H9NO	38	0	4.40487			95.1262	100 - 9.16 - 0.578		ACETANILIDE		136.076	1	2.9601
2.96_136.0763m/z	440266	M+H-H2O	C8H11NO2	38.1	0	3.8866			94.8908	100 - 9.22 - 0.789	http://nonlinear.com/redirect/outbound?p=pubchemc&param=440266	Octopamine :: Biogenic amines :: Polar Metabolites :: 4-[(1R)-2-amino-1-hydroxyethyl]phenol		136.076	1	2.9601
2.96_136.0763m/z	44663	M+H	C8H9NO	38	0	4.40487			95.1262	100 - 9.16 - 0.578		PHENACYLAMINE		136.076	1	2.9601
2.96_136.0763m/z	58023	M+H	C8H9NO	38	0	4.40487			95.1262	100 - 9.16 - 0.578	http://nonlinear.com/redirect/outbound?p=hmdb&param=HMDB01122	N-Methylformamide		136.076	1	2.9601
2.96_136.0763m/z	61	M+H-H2O	C8H11NO2	38.1	0	3.8866			94.8908	100 - 9.22 - 0.789		Octopamine (p-Hydroxyphenylethanolamine)		136.076	1	2.9601
2.96_136.0763m/z	6107	M+H	C8H9NO	38	0	4.40487			95.1262	100 - 9.16 - 0.578	http://nonlinear.com/redirect/outbound?p=hmdb&param=HMDB01250	N-Acetylarylamine		136.076	1	2.9601
2.96_136.0763m/z	62928	M+H-H2O	C8H11NO2	38.1	0	3.8866			94.8908	100 - 9.22 - 0.789	http://nonlinear.com/redirect/outbound?p=hmdb&param=HMDB12309	Vanillylamine		136.076	1	2.9601
2.96_136.0763m/z	63615	M+H	C8H9NO	38	0	4.40487			95.1262	100 - 9.16 - 0.578		(Z)-Phenylacetaldehyde oxime		136.076	1	2.9601
2.96_136.0763m/z	6386	M+H-2H2O	C8H13NO3	38.1	0	3.4775			94.6566	100 - 9.28 - 1	http://nonlinear.com/redirect/outbound?p=hmdb&param=HMDB01910	(3-Methylcrotonyl)glycine methyl ester		136.076	1	2.9601
2.96_136.0763m/z	64	M+H-H2O	C8H11NO2	38.1	0	3.8866			94.8908	100 - 9.22 - 0.789		Dopamine		136.076	1	2.9601
2.96_136.0763m/z	65651	M+ACN+H	C6H6O	38.1	0	6.32657			97.5736	100 - 6.6 - 0.388		Arene oxide		136.076	1	2.9601
2.96_136.0763m/z	67952	M+CH3OH+H	C7H5N	38	0	5.77394			96.4136	100 - 7.99 - 0.278		Benzonitrile		136.076	1	2.9601
2.96_136.0763m/z	681	M+H-H2O	C8H11NO2	38.1	0	3.8866			94.8908	100 - 9.22 - 0.789	http://nonlinear.com/redirect/outbound?p=pubchemc&param=681	Dopamine :: Biogenic amines :: Polar Metabolites :: 4-(2-aminoethyl)benzene-1,2-diol		136.076	1	2.9601
2.96_136.0763m/z	68218	M+H-2H2O	C8H13NO3	38.1	0	3.4775			94.6566	100 - 9.28 - 1		Crotanecine		136.076	1	2.9601
2.96_136.0763m/z	69571	M+H-H2O	C8H11NO2	38.1	0	3.8866			94.8908	100 - 9.22 - 0.789		n-Butyl-2-cyanoacrylate		136.076	1	2.9601
2.96_136.0763m/z	70966	M+H	C8H9NO	38	0	4.40487			95.1262	100 - 9.16 - 0.578		N-Benzylformamide		136.076	1	2.9601
2.96_136.0763m/z	88578	M+H	C8H9NO	38	0	4.40487			95.1262	100 - 9.16 - 0.578	http://nonlinear.com/redirect/outbound?p=hmdb&param=HMDB32630	2'-Aminoacetophenone		136.076	1	2.9601
2.96_136.0763m/z	92047	M+H	C8H9NO	38	0	4.40487			95.1262	100 - 9.16 - 0.578	http://nonlinear.com/redirect/outbound?p=hmdb&param=HMDB37071	2-Acetyl-4-methylpyridine		136.076	1	2.9601
2.96_136.0763m/z	92048	M+H	C8H9NO	38	0	4.40487			95.1262	100 - 9.16 - 0.578	http://nonlinear.com/redirect/outbound?p=hmdb&param=HMDB37072	2-Acetyl-6-methylpyridine		136.076	1	2.9601
2.96_136.0763m/z	94549	M+H	C8H9NO	38	0	4.40487			95.1262	100 - 9.16 - 0.578	http://nonlinear.com/redirect/outbound?p=hmdb&param=HMDB40008	2,3-Dihydro-1H-pyrrolizine-5-carboxaldehyde		136.076	1	2.9601
2.96_136.0763m/z	94554	M+H	C8H9NO	38	0	4.40487			95.1262	100 - 9.16 - 0.578	http://nonlinear.com/redirect/outbound?p=hmdb&param=HMDB40013	5-(2-Furanyl)-3,4-dihydro-2H-pyrrole		136.076	1	2.9601
2.96_136.0763m/z	94753	M+H	C8H9NO	38	0	4.40487			95.1262	100 - 9.16 - 0.578	http://nonlinear.com/redirect/outbound?p=hmdb&param=HMDB40222	2-Acetyl-5-methylpyridine		136.076	1	2.9601
2.96_136.0763m/z	94754	M+H	C8H9NO	38	0	4.40487			95.1262	100 - 9.16 - 0.578	http://nonlinear.com/redirect/outbound?p=hmdb&param=HMDB40223	4-Acetyl-2-methylpyridine		136.076	1	2.9601
2.96_136.0763m/z	94755	M+H	C8H9NO	38	0	4.40487			95.1262	100 - 9.16 - 0.578	http://nonlinear.com/redirect/outbound?p=hmdb&param=HMDB40224	4-Acetyl-3-methylpyridine		136.076	1	2.9601
2.96_136.0763m/z	996	M+ACN+H	C6H6O	38.1	0	6.32657			97.5736	100 - 6.6 - 0.388	http://nonlinear.com/redirect/outbound?p=pubchemc&param=996	Phenol :: Phenols :: Polar Metabolites :: phenol		136.076	1	2.9601
2.96_409.2196m/z	103588	M+ACN+Na	C14H27N5O5	37	0	7.50758			93.6385	100 - 17.5 - 2.47 - 0.254		Ala Ala Gly Lys		409.22	1	2.9601
2.96_409.2196m/z	103645	M+ACN+Na	C14H27N5O5	37	0	7.50758			93.6385	100 - 17.5 - 2.47 - 0.254		Ala Ala Lys Gly		409.22	1	2.9601
2.96_409.2196m/z	105488	M+ACN+Na	C14H27N5O5	37	0	7.50758			93.6385	100 - 17.5 - 2.47 - 0.254		Ala Gly Ala Lys		409.22	1	2.9601
2.96_409.2196m/z	105640	M+ACN+Na	C14H27N5O5	37	0	7.50758			93.6385	100 - 17.5 - 2.47 - 0.254		Ala Gly Lys Ala		409.22	1	2.9601
2.96_409.2196m/z	106035	M+H-H2O	C18H30N6O6	37.7	0	0.436236			89.1361	100 - 22.2 - 3.6 - 0.433		Ala His Ile Ser		409.22	1	2.9601
2.96_409.2196m/z	106075	M+H-H2O	C18H30N6O6	37.7	0	0.436236			89.1361	100 - 22.2 - 3.6 - 0.433		Ala His Leu Ser		409.22	1	2.9601
2.96_409.2196m/z	106187	M+H-H2O	C18H30N6O6	37.7	0	0.436236			89.1361	100 - 22.2 - 3.6 - 0.433		Ala His Ser Ile		409.22	1	2.9601
2.96_409.2196m/z	106189	M+H-H2O	C18H30N6O6	37.7	0	0.436236			89.1361	100 - 22.2 - 3.6 - 0.433		Ala His Ser Leu		409.22	1	2.9601
2.96_409.2196m/z	106217	M+H-H2O	C18H30N6O6	37.7	0	0.436236			89.1361	100 - 22.2 - 3.6 - 0.433		Ala His Thr Val		409.22	1	2.9601
2.96_409.2196m/z	106236	M+H-H2O	C18H30N6O6	37.7	0	0.436236			89.1361	100 - 22.2 - 3.6 - 0.433		Ala His Val Thr		409.22	1	2.9601
2.96_409.2196m/z	106415	M+H-H2O	C18H30N6O6	37.7	0	0.436236			89.1361	100 - 22.2 - 3.6 - 0.433		Ala Ile His Ser		409.22	1	2.9601
2.96_409.2196m/z	106513	M+H-2H2O	C18H32N6O7	37.7	0	0.418563			88.9051	100 - 22.3 - 3.81 - 0.481		Ala Ile Asn Gln		409.22	1	2.9601
2.96_409.2196m/z	106551	M+H-2H2O	C18H32N6O7	37.7	0	0.418563			88.9051	100 - 22.3 - 3.81 - 0.481		Ala Ile Gln Asn		409.22	1	2.9601
2.96_409.2196m/z	106586	M+H-H2O	C18H30N6O6	37.7	0	0.436236			89.1361	100 - 22.2 - 3.6 - 0.433		Ala Ile Ser His		409.22	1	2.9601
2.96_409.2196m/z	106685	M+ACN+Na	C14H27N5O5	37	0	7.50758			93.6385	100 - 17.5 - 2.47 - 0.254		Ala Lys Ala Gly		409.22	1	2.9601
2.96_409.2196m/z	106780	M+ACN+Na	C14H27N5O5	37	0	7.50758			93.6385	100 - 17.5 - 2.47 - 0.254		Ala Lys Gly Ala		409.22	1	2.9601
2.96_409.2196m/z	107215	M+H-H2O	C18H30N6O6	37.7	0	0.436236			89.1361	100 - 22.2 - 3.6 - 0.433		Ala Leu His Ser		409.22	1	2.9601
2.96_409.2196m/z	107313	M+H-2H2O	C18H32N6O7	37.7	0	0.418563			88.9051	100 - 22.3 - 3.81 - 0.481		Ala Leu Asn Gln		409.22	1	2.9601
2.96_409.2196m/z	107351	M+H-2H2O	C18H32N6O7	37.7	0	0.418563			88.9051	100 - 22.3 - 3.81 - 0.481		Ala Leu Gln Asn		409.22	1	2.9601
2.96_409.2196m/z	107386	M+H-H2O	C18H30N6O6	37.7	0	0.436236			89.1361	100 - 22.2 - 3.6 - 0.433		Ala Leu Ser His		409.22	1	2.9601
2.96_409.2196m/z	108033	M+H-2H2O	C18H32N6O7	37.7	0	0.418563			88.9051	100 - 22.3 - 3.81 - 0.481		Ala Asn Ile Gln		409.22	1	2.9601
2.96_409.2196m/z	108073	M+H-2H2O	C18H32N6O7	37.7	0	0.418563			88.9051	100 - 22.3 - 3.81 - 0.481		Ala Asn Leu Gln		409.22	1	2.9601
2.96_409.2196m/z	108147	M+H-2H2O	C18H32N6O7	37.7	0	0.418563			88.9051	100 - 22.3 - 3.81 - 0.481		Ala Asn Gln Ile		409.22	1	2.9601
2.96_409.2196m/z	108149	M+H-2H2O	C18H32N6O7	37.7	0	0.418563			88.9051	100 - 22.3 - 3.81 - 0.481		Ala Asn Gln Leu		409.22	1	2.9601
2.96_409.2196m/z	108831	M+H-2H2O	C18H32N6O7	37.7	0	0.418563			88.9051	100 - 22.3 - 3.81 - 0.481		Ala Gln Ile Asn		409.22	1	2.9601
2.96_409.2196m/z	108871	M+H-2H2O	C18H32N6O7	37.7	0	0.418563			88.9051	100 - 22.3 - 3.81 - 0.481		Ala Gln Leu Asn		409.22	1	2.9601
2.96_409.2196m/z	108907	M+H-2H2O	C18H32N6O7	37.7	0	0.418563			88.9051	100 - 22.3 - 3.81 - 0.481		Ala Gln Asn Ile		409.22	1	2.9601
2.96_409.2196m/z	108909	M+H-2H2O	C18H32N6O7	37.7	0	0.418563			88.9051	100 - 22.3 - 3.81 - 0.481		Ala Gln Asn Leu		409.22	1	2.9601
2.96_409.2196m/z	108957	M+H-2H2O	C18H32N6O7	37.7	0	0.418563			88.9051	100 - 22.3 - 3.81 - 0.481		Ala Gln Gln Val		409.22	1	2.9601
2.96_409.2196m/z	109033	M+H-2H2O	C18H32N6O7	37.7	0	0.418563			88.9051	100 - 22.3 - 3.81 - 0.481		Ala Gln Val Gln		409.22	1	2.9601
2.96_409.2196m/z	109607	M+H-H2O	C18H30N6O6	37.7	0	0.436236			89.1361	100 - 22.2 - 3.6 - 0.433		Ala Ser His Ile		409.22	1	2.9601
2.96_409.2196m/z	109609	M+H-H2O	C18H30N6O6	37.7	0	0.436236			89.1361	100 - 22.2 - 3.6 - 0.433		Ala Ser His Leu		409.22	1	2.9601
2.96_409.2196m/z	109626	M+H-H2O	C18H30N6O6	37.7	0	0.436236			89.1361	100 - 22.2 - 3.6 - 0.433		Ala Ser Ile His		409.22	1	2.9601
2.96_409.2196m/z	109666	M+H-H2O	C18H30N6O6	37.7	0	0.436236			89.1361	100 - 22.2 - 3.6 - 0.433		Ala Ser Leu His		409.22	1	2.9601
2.96_409.2196m/z	110017	M+H-H2O	C18H30N6O6	37.7	0	0.436236			89.1361	100 - 22.2 - 3.6 - 0.433		Ala Thr His Val		409.22	1	2.9601
2.96_409.2196m/z	110226	M+H-H2O	C18H30N6O6	37.7	0	0.436236			89.1361	100 - 22.2 - 3.6 - 0.433		Ala Thr Val His		409.22	1	2.9601
2.96_409.2196m/z	110416	M+H-H2O	C18H30N6O6	37.7	0	0.436236			89.1361	100 - 22.2 - 3.6 - 0.433		Ala Val His Thr		409.22	1	2.9601
2.96_409.2196m/z	110553	M+H-2H2O	C18H32N6O7	37.7	0	0.418563			88.9051	100 - 22.3 - 3.81 - 0.481		Ala Val Gln Gln		409.22	1	2.9601
2.96_409.2196m/z	110606	M+H-H2O	C18H30N6O6	37.7	0	0.436236			89.1361	100 - 22.2 - 3.6 - 0.433		Ala Val Thr His		409.22	1	2.9601
2.96_409.2196m/z	1124	M+H-2H2O	C27H29FN4O	36	0	2.01143			82.5057	100 - 31 - 4.86 - 0.513		Desmethylastemizole		409.22	1	2.9601
2.96_409.2196m/z	1392	M+CH3OH+H	C21H28O6	36.1	0	-6.64402			88.2377	100 - 23.3 - 3.82 - 0.469		16a-Hydroxyprednisolone		409.22	1	2.9601
2.96_409.2196m/z	143487	M+ACN+Na	C14H27N5O5	37	0	7.50758			93.6385	100 - 17.5 - 2.47 - 0.254		Gly Ala Ala Lys		409.22	1	2.9601
2.96_409.2196m/z	143639	M+ACN+Na	C14H27N5O5	37	0	7.50758			93.6385	100 - 17.5 - 2.47 - 0.254		Gly Ala Lys Ala		409.22	1	2.9601
2.96_409.2196m/z	146035	M+H-H2O	C18H30N6O6	37.7	0	0.436236			89.1361	100 - 22.2 - 3.6 - 0.433		Gly His Ile Thr		409.22	1	2.9601
2.96_409.2196m/z	146075	M+H-H2O	C18H30N6O6	37.7	0	0.436236			89.1361	100 - 22.2 - 3.6 - 0.433		Gly His Leu Thr		409.22	1	2.9601
2.96_409.2196m/z	146206	M+H-H2O	C18H30N6O6	37.7	0	0.436236			89.1361	100 - 22.2 - 3.6 - 0.433		Gly His Thr Ile		409.22	1	2.9601
2.96_409.2196m/z	146208	M+H-H2O	C18H30N6O6	37.7	0	0.436236			89.1361	100 - 22.2 - 3.6 - 0.433		Gly His Thr Leu		409.22	1	2.9601
2.96_409.2196m/z	146415	M+H-H2O	C18H30N6O6	37.7	0	0.436236			89.1361	100 - 22.2 - 3.6 - 0.433		Gly Ile His Thr		409.22	1	2.9601
2.96_409.2196m/z	146552	M+H-2H2O	C18H32N6O7	37.7	0	0.418563			88.9051	100 - 22.3 - 3.81 - 0.481		Gly Ile Gln Gln		409.22	1	2.9601
2.96_409.2196m/z	146605	M+H-H2O	C18H30N6O6	37.7	0	0.436236			89.1361	100 - 22.2 - 3.6 - 0.433		Gly Ile Thr His		409.22	1	2.9601
2.96_409.2196m/z	146679	M+ACN+Na	C14H27N5O5	37	0	7.50758			93.6385	100 - 17.5 - 2.47 - 0.254		Gly Lys Ala Ala		409.22	1	2.9601
2.96_409.2196m/z	147215	M+H-H2O	C18H30N6O6	37.7	0	0.436236			89.1361	100 - 22.2 - 3.6 - 0.433		Gly Leu His Thr		409.22	1	2.9601
2.96_409.2196m/z	147352	M+H-2H2O	C18H32N6O7	37.7	0	0.418563			88.9051	100 - 22.3 - 3.81 - 0.481		Gly Leu Gln Gln		409.22	1	2.9601
2.96_409.2196m/z	147405	M+H-H2O	C18H30N6O6	37.7	0	0.436236			89.1361	100 - 22.2 - 3.6 - 0.433		Gly Leu Thr His		409.22	1	2.9601
2.96_409.2196m/z	148832	M+H-2H2O	C18H32N6O7	37.7	0	0.418563			88.9051	100 - 22.3 - 3.81 - 0.481		Gly Gln Ile Gln		409.22	1	2.9601
2.96_409.2196m/z	148872	M+H-2H2O	C18H32N6O7	37.7	0	0.418563			88.9051	100 - 22.3 - 3.81 - 0.481		Gly Gln Leu Gln		409.22	1	2.9601
2.96_409.2196m/z	148946	M+H-2H2O	C18H32N6O7	37.7	0	0.418563			88.9051	100 - 22.3 - 3.81 - 0.481		Gly Gln Gln Ile		409.22	1	2.9601
2.96_409.2196m/z	148948	M+H-2H2O	C18H32N6O7	37.7	0	0.418563			88.9051	100 - 22.3 - 3.81 - 0.481		Gly Gln Gln Leu		409.22	1	2.9601
2.96_409.2196m/z	150006	M+H-H2O	C18H30N6O6	37.7	0	0.436236			89.1361	100 - 22.2 - 3.6 - 0.433		Gly Thr His Ile		409.22	1	2.9601
2.96_409.2196m/z	150008	M+H-H2O	C18H30N6O6	37.7	0	0.436236			89.1361	100 - 22.2 - 3.6 - 0.433		Gly Thr His Leu		409.22	1	2.9601
2.96_409.2196m/z	150025	M+H-H2O	C18H30N6O6	37.7	0	0.436236			89.1361	100 - 22.2 - 3.6 - 0.433		Gly Thr Ile His		409.22	1	2.9601
2.96_409.2196m/z	150065	M+H-H2O	C18H30N6O6	37.7	0	0.436236			89.1361	100 - 22.2 - 3.6 - 0.433		Gly Thr Leu His		409.22	1	2.9601
2.96_409.2196m/z	151634	M+H-H2O	C18H30N6O6	37.7	0	0.436236			89.1361	100 - 22.2 - 3.6 - 0.433		His Ala Ile Ser		409.22	1	2.9601
2.96_409.2196m/z	151674	M+H-H2O	C18H30N6O6	37.7	0	0.436236			89.1361	100 - 22.2 - 3.6 - 0.433		His Ala Leu Ser		409.22	1	2.9601
2.96_409.2196m/z	151786	M+H-H2O	C18H30N6O6	37.7	0	0.436236			89.1361	100 - 22.2 - 3.6 - 0.433		His Ala Ser Ile		409.22	1	2.9601
2.96_409.2196m/z	151788	M+H-H2O	C18H30N6O6	37.7	0	0.436236			89.1361	100 - 22.2 - 3.6 - 0.433		His Ala Ser Leu		409.22	1	2.9601
2.96_409.2196m/z	151816	M+H-H2O	C18H30N6O6	37.7	0	0.436236			89.1361	100 - 22.2 - 3.6 - 0.433		His Ala Thr Val		409.22	1	2.9601
2.96_409.2196m/z	151835	M+H-H2O	C18H30N6O6	37.7	0	0.436236			89.1361	100 - 22.2 - 3.6 - 0.433		His Ala Val Thr		409.22	1	2.9601
2.96_409.2196m/z	153635	M+H-H2O	C18H30N6O6	37.7	0	0.436236			89.1361	100 - 22.2 - 3.6 - 0.433		His Gly Ile Thr		409.22	1	2.9601
2.96_409.2196m/z	153675	M+H-H2O	C18H30N6O6	37.7	0	0.436236			89.1361	100 - 22.2 - 3.6 - 0.433		His Gly Leu Thr		409.22	1	2.9601
2.96_409.2196m/z	153806	M+H-H2O	C18H30N6O6	37.7	0	0.436236			89.1361	100 - 22.2 - 3.6 - 0.433		His Gly Thr Ile		409.22	1	2.9601
2.96_409.2196m/z	153808	M+H-H2O	C18H30N6O6	37.7	0	0.436236			89.1361	100 - 22.2 - 3.6 - 0.433		His Gly Thr Leu		409.22	1	2.9601
2.96_409.2196m/z	154294	M+H-H2O	C18H30N6O6	37.7	0	0.436236			89.1361	100 - 22.2 - 3.6 - 0.433		His Ile Ala Ser		409.22	1	2.9601
2.96_409.2196m/z	154395	M+H-H2O	C18H30N6O6	37.7	0	0.436236			89.1361	100 - 22.2 - 3.6 - 0.433		His Ile Gly Thr		409.22	1	2.9601
2.96_409.2196m/z	154579	M+H-H2O	C18H30N6O6	37.7	0	0.436236			89.1361	100 - 22.2 - 3.6 - 0.433		His Ile Ser Ala		409.22	1	2.9601
2.96_409.2196m/z	154604	M+H-H2O	C18H30N6O6	37.7	0	0.436236			89.1361	100 - 22.2 - 3.6 - 0.433		His Ile Thr Gly		409.22	1	2.9601
2.96_409.2196m/z	155094	M+H-H2O	C18H30N6O6	37.7	0	0.436236			89.1361	100 - 22.2 - 3.6 - 0.433		His Leu Ala Ser		409.22	1	2.9601
2.96_409.2196m/z	155195	M+H-H2O	C18H30N6O6	37.7	0	0.436236			89.1361	100 - 22.2 - 3.6 - 0.433		His Leu Gly Thr		409.22	1	2.9601
2.96_409.2196m/z	155379	M+H-H2O	C18H30N6O6	37.7	0	0.436236			89.1361	100 - 22.2 - 3.6 - 0.433		His Leu Ser Ala		409.22	1	2.9601
2.96_409.2196m/z	155404	M+H-H2O	C18H30N6O6	37.7	0	0.436236			89.1361	100 - 22.2 - 3.6 - 0.433		His Leu Thr Gly		409.22	1	2.9601
2.96_409.2196m/z	157486	M+H-H2O	C18H30N6O6	37.7	0	0.436236			89.1361	100 - 22.2 - 3.6 - 0.433		His Ser Ala Ile		409.22	1	2.9601
2.96_409.2196m/z	157488	M+H-H2O	C18H30N6O6	37.7	0	0.436236			89.1361	100 - 22.2 - 3.6 - 0.433		His Ser Ala Leu		409.22	1	2.9601
2.96_409.2196m/z	157619	M+H-H2O	C18H30N6O6	37.7	0	0.436236			89.1361	100 - 22.2 - 3.6 - 0.433		His Ser Ile Ala		409.22	1	2.9601
2.96_409.2196m/z	157659	M+H-H2O	C18H30N6O6	37.7	0	0.436236			89.1361	100 - 22.2 - 3.6 - 0.433		His Ser Leu Ala		409.22	1	2.9601
2.96_409.2196m/z	157896	M+H-H2O	C18H30N6O6	37.7	0	0.436236			89.1361	100 - 22.2 - 3.6 - 0.433		His Thr Ala Val		409.22	1	2.9601
2.96_409.2196m/z	157986	M+H-H2O	C18H30N6O6	37.7	0	0.436236			89.1361	100 - 22.2 - 3.6 - 0.433		His Thr Gly Ile		409.22	1	2.9601
2.96_409.2196m/z	157988	M+H-H2O	C18H30N6O6	37.7	0	0.436236			89.1361	100 - 22.2 - 3.6 - 0.433		His Thr Gly Leu		409.22	1	2.9601
2.96_409.2196m/z	158024	M+H-H2O	C18H30N6O6	37.7	0	0.436236			89.1361	100 - 22.2 - 3.6 - 0.433		His Thr Ile Gly		409.22	1	2.9601
2.96_409.2196m/z	158064	M+H-H2O	C18H30N6O6	37.7	0	0.436236			89.1361	100 - 22.2 - 3.6 - 0.433		His Thr Leu Gly		409.22	1	2.9601
2.96_409.2196m/z	158219	M+H-H2O	C18H30N6O6	37.7	0	0.436236			89.1361	100 - 22.2 - 3.6 - 0.433		His Thr Val Ala		409.22	1	2.9601
2.96_409.2196m/z	158295	M+H-H2O	C18H30N6O6	37.7	0	0.436236			89.1361	100 - 22.2 - 3.6 - 0.433		His Val Ala Thr		409.22	1	2.9601
2.96_409.2196m/z	158599	M+H-H2O	C18H30N6O6	37.7	0	0.436236			89.1361	100 - 22.2 - 3.6 - 0.433		His Val Thr Ala		409.22	1	2.9601
2.96_409.2196m/z	159614	M+H-H2O	C18H30N6O6	37.7	0	0.436236			89.1361	100 - 22.2 - 3.6 - 0.433		Ile Ala His Ser		409.22	1	2.9601
2.96_409.2196m/z	159712	M+H-2H2O	C18H32N6O7	37.7	0	0.418563			88.9051	100 - 22.3 - 3.81 - 0.481		Ile Ala Asn Gln		409.22	1	2.9601
2.96_409.2196m/z	159750	M+H-2H2O	C18H32N6O7	37.7	0	0.418563			88.9051	100 - 22.3 - 3.81 - 0.481		Ile Ala Gln Asn		409.22	1	2.9601
2.96_409.2196m/z	159785	M+H-H2O	C18H30N6O6	37.7	0	0.436236			89.1361	100 - 22.2 - 3.6 - 0.433		Ile Ala Ser His		409.22	1	2.9601
2.96_409.2196m/z	161615	M+H-H2O	C18H30N6O6	37.7	0	0.436236			89.1361	100 - 22.2 - 3.6 - 0.433		Ile Gly His Thr		409.22	1	2.9601
2.96_409.2196m/z	161752	M+H-2H2O	C18H32N6O7	37.7	0	0.418563			88.9051	100 - 22.3 - 3.81 - 0.481		Ile Gly Gln Gln		409.22	1	2.9601
2.96_409.2196m/z	161805	M+H-H2O	C18H30N6O6	37.7	0	0.436236			89.1361	100 - 22.2 - 3.6 - 0.433		Ile Gly Thr His		409.22	1	2.9601
2.96_409.2196m/z	161894	M+H-H2O	C18H30N6O6	37.7	0	0.436236			89.1361	100 - 22.2 - 3.6 - 0.433		Ile His Ala Ser		409.22	1	2.9601
2.96_409.2196m/z	161995	M+H-H2O	C18H30N6O6	37.7	0	0.436236			89.1361	100 - 22.2 - 3.6 - 0.433		Ile His Gly Thr		409.22	1	2.9601
2.96_409.2196m/z	162179	M+H-H2O	C18H30N6O6	37.7	0	0.436236			89.1361	100 - 22.2 - 3.6 - 0.433		Ile His Ser Ala		409.22	1	2.9601
2.96_409.2196m/z	162204	M+H-H2O	C18H30N6O6	37.7	0	0.436236			89.1361	100 - 22.2 - 3.6 - 0.433		Ile His Thr Gly		409.22	1	2.9601
2.96_409.2196m/z	163892	M+H-2H2O	C18H32N6O7	37.7	0	0.418563			88.9051	100 - 22.3 - 3.81 - 0.481		Ile Asn Ala Gln		409.22	1	2.9601
2.96_409.2196m/z	164139	M+H-2H2O	C18H32N6O7	37.7	0	0.418563			88.9051	100 - 22.3 - 3.81 - 0.481		Ile Asn Gln Ala		409.22	1	2.9601
2.96_409.2196m/z	164690	M+H-2H2O	C18H32N6O7	37.7	0	0.418563			88.9051	100 - 22.3 - 3.81 - 0.481		Ile Gln Ala Asn		409.22	1	2.9601
2.96_409.2196m/z	164792	M+H-2H2O	C18H32N6O7	37.7	0	0.418563			88.9051	100 - 22.3 - 3.81 - 0.481		Ile Gln Gly Gln		409.22	1	2.9601
2.96_409.2196m/z	164899	M+H-2H2O	C18H32N6O7	37.7	0	0.418563			88.9051	100 - 22.3 - 3.81 - 0.481		Ile Gln Asn Ala		409.22	1	2.9601
2.96_409.2196m/z	164944	M+H-2H2O	C18H32N6O7	37.7	0	0.418563			88.9051	100 - 22.3 - 3.81 - 0.481		Ile Gln Gln Gly		409.22	1	2.9601
2.96_409.2196m/z	165485	M+H-H2O	C18H30N6O6	37.7	0	0.436236			89.1361	100 - 22.2 - 3.6 - 0.433		Ile Ser Ala His		409.22	1	2.9601
2.96_409.2196m/z	165599	M+H-H2O	C18H30N6O6	37.7	0	0.436236			89.1361	100 - 22.2 - 3.6 - 0.433		Ile Ser His Ala		409.22	1	2.9601
2.96_409.2196m/z	165985	M+H-H2O	C18H30N6O6	37.7	0	0.436236			89.1361	100 - 22.2 - 3.6 - 0.433		Ile Thr Gly His		409.22	1	2.9601
2.96_409.2196m/z	166004	M+H-H2O	C18H30N6O6	37.7	0	0.436236			89.1361	100 - 22.2 - 3.6 - 0.433		Ile Thr His Gly		409.22	1	2.9601
2.96_409.2196m/z	167484	M+ACN+Na	C14H27N5O5	37	0	7.50758			93.6385	100 - 17.5 - 2.47 - 0.254		Lys Ala Ala Gly		409.22	1	2.9601
2.96_409.2196m/z	167579	M+ACN+Na	C14H27N5O5	37	0	7.50758			93.6385	100 - 17.5 - 2.47 - 0.254		Lys Ala Gly Ala		409.22	1	2.9601
2.96_409.2196m/z	16807	M+ACN+Na	C14H27N5O5	37	0	7.50758			93.6385	100 - 17.5 - 2.47 - 0.254		Gln Lys Ala		409.22	1	2.9601
2.96_409.2196m/z	169479	M+ACN+Na	C14H27N5O5	37	0	7.50758			93.6385	100 - 17.5 - 2.47 - 0.254		Lys Gly Ala Ala		409.22	1	2.9601
2.96_409.2196m/z	172134	M+H-2H2O	C18H32N6O7	37.7	0	0.418563			88.9051	100 - 22.3 - 3.81 - 0.481		Lys Asn Pro Ser		409.22	1	2.9601
2.96_409.2196m/z	172191	M+H-2H2O	C18H32N6O7	37.7	0	0.418563			88.9051	100 - 22.3 - 3.81 - 0.481		Lys Asn Ser Pro		409.22	1	2.9601
2.96_409.2196m/z	172514	M+H-2H2O	C18H32N6O7	37.7	0	0.418563			88.9051	100 - 22.3 - 3.81 - 0.481		Lys Pro Asn Ser		409.22	1	2.9601
2.96_409.2196m/z	172590	M+H-2H2O	C18H32N6O7	37.7	0	0.418563			88.9051	100 - 22.3 - 3.81 - 0.481		Lys Pro Ser Asn		409.22	1	2.9601
2.96_409.2196m/z	173711	M+H-2H2O	C18H32N6O7	37.7	0	0.418563			88.9051	100 - 22.3 - 3.81 - 0.481		Lys Ser Asn Pro		409.22	1	2.9601
2.96_409.2196m/z	173730	M+H-2H2O	C18H32N6O7	37.7	0	0.418563			88.9051	100 - 22.3 - 3.81 - 0.481		Lys Ser Pro Asn		409.22	1	2.9601
2.96_409.2196m/z	175614	M+H-H2O	C18H30N6O6	37.7	0	0.436236			89.1361	100 - 22.2 - 3.6 - 0.433		Leu Ala His Ser		409.22	1	2.9601
2.96_409.2196m/z	175712	M+H-2H2O	C18H32N6O7	37.7	0	0.418563			88.9051	100 - 22.3 - 3.81 - 0.481		Leu Ala Asn Gln		409.22	1	2.9601
2.96_409.2196m/z	175750	M+H-2H2O	C18H32N6O7	37.7	0	0.418563			88.9051	100 - 22.3 - 3.81 - 0.481		Leu Ala Gln Asn		409.22	1	2.9601
2.96_409.2196m/z	175785	M+H-H2O	C18H30N6O6	37.7	0	0.436236			89.1361	100 - 22.2 - 3.6 - 0.433		Leu Ala Ser His		409.22	1	2.9601
2.96_409.2196m/z	177615	M+H-H2O	C18H30N6O6	37.7	0	0.436236			89.1361	100 - 22.2 - 3.6 - 0.433		Leu Gly His Thr		409.22	1	2.9601
2.96_409.2196m/z	177752	M+H-2H2O	C18H32N6O7	37.7	0	0.418563			88.9051	100 - 22.3 - 3.81 - 0.481		Leu Gly Gln Gln		409.22	1	2.9601
2.96_409.2196m/z	177805	M+H-H2O	C18H30N6O6	37.7	0	0.436236			89.1361	100 - 22.2 - 3.6 - 0.433		Leu Gly Thr His		409.22	1	2.9601
2.96_409.2196m/z	177894	M+H-H2O	C18H30N6O6	37.7	0	0.436236			89.1361	100 - 22.2 - 3.6 - 0.433		Leu His Ala Ser		409.22	1	2.9601
2.96_409.2196m/z	177995	M+H-H2O	C18H30N6O6	37.7	0	0.436236			89.1361	100 - 22.2 - 3.6 - 0.433		Leu His Gly Thr		409.22	1	2.9601
2.96_409.2196m/z	178179	M+H-H2O	C18H30N6O6	37.7	0	0.436236			89.1361	100 - 22.2 - 3.6 - 0.433		Leu His Ser Ala		409.22	1	2.9601
2.96_409.2196m/z	178204	M+H-H2O	C18H30N6O6	37.7	0	0.436236			89.1361	100 - 22.2 - 3.6 - 0.433		Leu His Thr Gly		409.22	1	2.9601
2.96_409.2196m/z	179892	M+H-2H2O	C18H32N6O7	37.7	0	0.418563			88.9051	100 - 22.3 - 3.81 - 0.481		Leu Asn Ala Gln		409.22	1	2.9601
2.96_409.2196m/z	180139	M+H-2H2O	C18H32N6O7	37.7	0	0.418563			88.9051	100 - 22.3 - 3.81 - 0.481		Leu Asn Gln Ala		409.22	1	2.9601
2.96_409.2196m/z	180690	M+H-2H2O	C18H32N6O7	37.7	0	0.418563			88.9051	100 - 22.3 - 3.81 - 0.481		Leu Gln Ala Asn		409.22	1	2.9601
2.96_409.2196m/z	180792	M+H-2H2O	C18H32N6O7	37.7	0	0.418563			88.9051	100 - 22.3 - 3.81 - 0.481		Leu Gln Gly Gln		409.22	1	2.9601
2.96_409.2196m/z	180899	M+H-2H2O	C18H32N6O7	37.7	0	0.418563			88.9051	100 - 22.3 - 3.81 - 0.481		Leu Gln Asn Ala		409.22	1	2.9601
2.96_409.2196m/z	180944	M+H-2H2O	C18H32N6O7	37.7	0	0.418563			88.9051	100 - 22.3 - 3.81 - 0.481		Leu Gln Gln Gly		409.22	1	2.9601
2.96_409.2196m/z	181485	M+H-H2O	C18H30N6O6	37.7	0	0.436236			89.1361	100 - 22.2 - 3.6 - 0.433		Leu Ser Ala His		409.22	1	2.9601
2.96_409.2196m/z	181599	M+H-H2O	C18H30N6O6	37.7	0	0.436236			89.1361	100 - 22.2 - 3.6 - 0.433		Leu Ser His Ala		409.22	1	2.9601
2.96_409.2196m/z	181985	M+H-H2O	C18H30N6O6	37.7	0	0.436236			89.1361	100 - 22.2 - 3.6 - 0.433		Leu Thr Gly His		409.22	1	2.9601
2.96_409.2196m/z	182004	M+H-H2O	C18H30N6O6	37.7	0	0.436236			89.1361	100 - 22.2 - 3.6 - 0.433		Leu Thr His Gly		409.22	1	2.9601
2.96_409.2196m/z	18745	M+CH3OH+H	C14H28N6O4S	35.9	0	-8.467			88.7675	100 - 18.6 - 6.98 - 1.05 - 0.146		Arg Val Cys		409.22	1	2.9601
2.96_409.2196m/z	18765	M+CH3OH+H	C14H28N6O4S	35.9	0	-8.467			88.7675	100 - 18.6 - 6.98 - 1.05 - 0.146		Ala Arg Met		409.22	1	2.9601
2.96_409.2196m/z	18846	M+CH3OH+H	C14H28N6O4S	35.9	0	-8.467			88.7675	100 - 18.6 - 6.98 - 1.05 - 0.146		Val Cys Arg		409.22	1	2.9601
2.96_409.2196m/z	18924	M+CH3OH+H	C14H28N6O4S	35.9	0	-8.467			88.7675	100 - 18.6 - 6.98 - 1.05 - 0.146		Val Arg Cys		409.22	1	2.9601
2.96_409.2196m/z	19000	M+CH3OH+H	C14H28N6O4S	35.9	0	-8.467			88.7675	100 - 18.6 - 6.98 - 1.05 - 0.146		Arg Cys Val		409.22	1	2.9601
2.96_409.2196m/z	191632	M+H-2H2O	C18H32N6O7	37.7	0	0.418563			88.9051	100 - 22.3 - 3.81 - 0.481		Asn Ala Ile Gln		409.22	1	2.9601
2.96_409.2196m/z	191672	M+H-2H2O	C18H32N6O7	37.7	0	0.418563			88.9051	100 - 22.3 - 3.81 - 0.481		Asn Ala Leu Gln		409.22	1	2.9601
2.96_409.2196m/z	191746	M+H-2H2O	C18H32N6O7	37.7	0	0.418563			88.9051	100 - 22.3 - 3.81 - 0.481		Asn Ala Gln Ile		409.22	1	2.9601
2.96_409.2196m/z	191748	M+H-2H2O	C18H32N6O7	37.7	0	0.418563			88.9051	100 - 22.3 - 3.81 - 0.481		Asn Ala Gln Leu		409.22	1	2.9601
2.96_409.2196m/z	19304	M+CH3OH+H	C14H28N6O4S	35.9	0	-8.467			88.7675	100 - 18.6 - 6.98 - 1.05 - 0.146		Met Arg Ala		409.22	1	2.9601
2.96_409.2196m/z	194292	M+H-2H2O	C18H32N6O7	37.7	0	0.418563			88.9051	100 - 22.3 - 3.81 - 0.481		Asn Ile Ala Gln		409.22	1	2.9601
2.96_409.2196m/z	194539	M+H-2H2O	C18H32N6O7	37.7	0	0.418563			88.9051	100 - 22.3 - 3.81 - 0.481		Asn Ile Gln Ala		409.22	1	2.9601
2.96_409.2196m/z	194934	M+H-2H2O	C18H32N6O7	37.7	0	0.418563			88.9051	100 - 22.3 - 3.81 - 0.481		Asn Lys Pro Ser		409.22	1	2.9601
2.96_409.2196m/z	194991	M+H-2H2O	C18H32N6O7	37.7	0	0.418563			88.9051	100 - 22.3 - 3.81 - 0.481		Asn Lys Ser Pro		409.22	1	2.9601
2.96_409.2196m/z	195092	M+H-2H2O	C18H32N6O7	37.7	0	0.418563			88.9051	100 - 22.3 - 3.81 - 0.481		Asn Leu Ala Gln		409.22	1	2.9601
2.96_409.2196m/z	195339	M+H-2H2O	C18H32N6O7	37.7	0	0.418563			88.9051	100 - 22.3 - 3.81 - 0.481		Asn Leu Gln Ala		409.22	1	2.9601
2.96_409.2196m/z	196236	M+H-2H2O	C18H32N6O7	37.7	0	0.418563			88.9051	100 - 22.3 - 3.81 - 0.481		Asn Asn Val Val		409.22	1	2.9601
2.96_409.2196m/z	196454	M+H-2H2O	C18H32N6O7	37.7	0	0.418563			88.9051	100 - 22.3 - 3.81 - 0.481		Asn Pro Lys Ser		409.22	1	2.9601
2.96_409.2196m/z	196587	M+H-2H2O	C18H32N6O7	37.7	0	0.418563			88.9051	100 - 22.3 - 3.81 - 0.481		Asn Pro Ser Lys		409.22	1	2.9601
2.96_409.2196m/z	196686	M+H-2H2O	C18H32N6O7	37.7	0	0.418563			88.9051	100 - 22.3 - 3.81 - 0.481		Asn Gln Ala Ile		409.22	1	2.9601
2.96_409.2196m/z	196688	M+H-2H2O	C18H32N6O7	37.7	0	0.418563			88.9051	100 - 22.3 - 3.81 - 0.481		Asn Gln Ala Leu		409.22	1	2.9601
2.96_409.2196m/z	196819	M+H-2H2O	C18H32N6O7	37.7	0	0.418563			88.9051	100 - 22.3 - 3.81 - 0.481		Asn Gln Ile Ala		409.22	1	2.9601
2.96_409.2196m/z	196859	M+H-2H2O	C18H32N6O7	37.7	0	0.418563			88.9051	100 - 22.3 - 3.81 - 0.481		Asn Gln Leu Ala		409.22	1	2.9601
2.96_409.2196m/z	197651	M+H-2H2O	C18H32N6O7	37.7	0	0.418563			88.9051	100 - 22.3 - 3.81 - 0.481		Asn Ser Lys Pro		409.22	1	2.9601
2.96_409.2196m/z	197727	M+H-2H2O	C18H32N6O7	37.7	0	0.418563			88.9051	100 - 22.3 - 3.81 - 0.481		Asn Ser Pro Lys		409.22	1	2.9601
2.96_409.2196m/z	198516	M+H-2H2O	C18H32N6O7	37.7	0	0.418563			88.9051	100 - 22.3 - 3.81 - 0.481		Asn Val Asn Val		409.22	1	2.9601
2.96_409.2196m/z	198630	M+H-2H2O	C18H32N6O7	37.7	0	0.418563			88.9051	100 - 22.3 - 3.81 - 0.481		Asn Val Val Asn		409.22	1	2.9601
2.96_409.2196m/z	202914	M+H-2H2O	C18H32N6O7	37.7	0	0.418563			88.9051	100 - 22.3 - 3.81 - 0.481		Pro Lys Asn Ser		409.22	1	2.9601
2.96_409.2196m/z	202990	M+H-2H2O	C18H32N6O7	37.7	0	0.418563			88.9051	100 - 22.3 - 3.81 - 0.481		Pro Lys Ser Asn		409.22	1	2.9601
2.96_409.2196m/z	204054	M+H-2H2O	C18H32N6O7	37.7	0	0.418563			88.9051	100 - 22.3 - 3.81 - 0.481		Pro Asn Lys Ser		409.22	1	2.9601
2.96_409.2196m/z	204187	M+H-2H2O	C18H32N6O7	37.7	0	0.418563			88.9051	100 - 22.3 - 3.81 - 0.481		Pro Asn Ser Lys		409.22	1	2.9601
2.96_409.2196m/z	205650	M+H-2H2O	C18H32N6O7	37.7	0	0.418563			88.9051	100 - 22.3 - 3.81 - 0.481		Pro Ser Lys Asn		409.22	1	2.9601
2.96_409.2196m/z	205707	M+H-2H2O	C18H32N6O7	37.7	0	0.418563			88.9051	100 - 22.3 - 3.81 - 0.481		Pro Ser Asn Lys		409.22	1	2.9601
2.96_409.2196m/z	20608	M+ACN+Na	C14H27N5O5	37	0	7.50758			93.6385	100 - 17.5 - 2.47 - 0.254		Gln Ala Lys		409.22	1	2.9601
2.96_409.2196m/z	2071	M+CH3OH+H	C21H28O6	36.1	0	-6.64402			88.2377	100 - 23.3 - 3.82 - 0.469		6Î²-Hydroxyprednisolone		409.22	1	2.9601
2.96_409.2196m/z	207630	M+H-2H2O	C18H32N6O7	37.7	0	0.418563			88.9051	100 - 22.3 - 3.81 - 0.481		Gln Ala Ile Asn		409.22	1	2.9601
2.96_409.2196m/z	207670	M+H-2H2O	C18H32N6O7	37.7	0	0.418563			88.9051	100 - 22.3 - 3.81 - 0.481		Gln Ala Leu Asn		409.22	1	2.9601
2.96_409.2196m/z	207706	M+H-2H2O	C18H32N6O7	37.7	0	0.418563			88.9051	100 - 22.3 - 3.81 - 0.481		Gln Ala Asn Ile		409.22	1	2.9601
2.96_409.2196m/z	207708	M+H-2H2O	C18H32N6O7	37.7	0	0.418563			88.9051	100 - 22.3 - 3.81 - 0.481		Gln Ala Asn Leu		409.22	1	2.9601
2.96_409.2196m/z	207756	M+H-2H2O	C18H32N6O7	37.7	0	0.418563			88.9051	100 - 22.3 - 3.81 - 0.481		Gln Ala Gln Val		409.22	1	2.9601
2.96_409.2196m/z	207832	M+H-2H2O	C18H32N6O7	37.7	0	0.418563			88.9051	100 - 22.3 - 3.81 - 0.481		Gln Ala Val Gln		409.22	1	2.9601
2.96_409.2196m/z	209632	M+H-2H2O	C18H32N6O7	37.7	0	0.418563			88.9051	100 - 22.3 - 3.81 - 0.481		Gln Gly Ile Gln		409.22	1	2.9601
2.96_409.2196m/z	209672	M+H-2H2O	C18H32N6O7	37.7	0	0.418563			88.9051	100 - 22.3 - 3.81 - 0.481		Gln Gly Leu Gln		409.22	1	2.9601
2.96_409.2196m/z	209746	M+H-2H2O	C18H32N6O7	37.7	0	0.418563			88.9051	100 - 22.3 - 3.81 - 0.481		Gln Gly Gln Ile		409.22	1	2.9601
2.96_409.2196m/z	209748	M+H-2H2O	C18H32N6O7	37.7	0	0.418563			88.9051	100 - 22.3 - 3.81 - 0.481		Gln Gly Gln Leu		409.22	1	2.9601
2.96_409.2196m/z	210290	M+H-2H2O	C18H32N6O7	37.7	0	0.418563			88.9051	100 - 22.3 - 3.81 - 0.481		Gln Ile Ala Asn		409.22	1	2.9601
2.96_409.2196m/z	210392	M+H-2H2O	C18H32N6O7	37.7	0	0.418563			88.9051	100 - 22.3 - 3.81 - 0.481		Gln Ile Gly Gln		409.22	1	2.9601
2.96_409.2196m/z	210499	M+H-2H2O	C18H32N6O7	37.7	0	0.418563			88.9051	100 - 22.3 - 3.81 - 0.481		Gln Ile Asn Ala		409.22	1	2.9601
2.96_409.2196m/z	210544	M+H-2H2O	C18H32N6O7	37.7	0	0.418563			88.9051	100 - 22.3 - 3.81 - 0.481		Gln Ile Gln Gly		409.22	1	2.9601
2.96_409.2196m/z	211090	M+H-2H2O	C18H32N6O7	37.7	0	0.418563			88.9051	100 - 22.3 - 3.81 - 0.481		Gln Leu Ala Asn		409.22	1	2.9601
2.96_409.2196m/z	211192	M+H-2H2O	C18H32N6O7	37.7	0	0.418563			88.9051	100 - 22.3 - 3.81 - 0.481		Gln Leu Gly Gln		409.22	1	2.9601
2.96_409.2196m/z	211299	M+H-2H2O	C18H32N6O7	37.7	0	0.418563			88.9051	100 - 22.3 - 3.81 - 0.481		Gln Leu Asn Ala		409.22	1	2.9601
2.96_409.2196m/z	211344	M+H-2H2O	C18H32N6O7	37.7	0	0.418563			88.9051	100 - 22.3 - 3.81 - 0.481		Gln Leu Gln Gly		409.22	1	2.9601
2.96_409.2196m/z	211886	M+H-2H2O	C18H32N6O7	37.7	0	0.418563			88.9051	100 - 22.3 - 3.81 - 0.481		Gln Asn Ala Ile		409.22	1	2.9601
2.96_409.2196m/z	211888	M+H-2H2O	C18H32N6O7	37.7	0	0.418563			88.9051	100 - 22.3 - 3.81 - 0.481		Gln Asn Ala Leu		409.22	1	2.9601
2.96_409.2196m/z	212019	M+H-2H2O	C18H32N6O7	37.7	0	0.418563			88.9051	100 - 22.3 - 3.81 - 0.481		Gln Asn Ile Ala		409.22	1	2.9601
2.96_409.2196m/z	212059	M+H-2H2O	C18H32N6O7	37.7	0	0.418563			88.9051	100 - 22.3 - 3.81 - 0.481		Gln Asn Leu Ala		409.22	1	2.9601
2.96_409.2196m/z	212696	M+H-2H2O	C18H32N6O7	37.7	0	0.418563			88.9051	100 - 22.3 - 3.81 - 0.481		Gln Gln Ala Val		409.22	1	2.9601
2.96_409.2196m/z	212786	M+H-2H2O	C18H32N6O7	37.7	0	0.418563			88.9051	100 - 22.3 - 3.81 - 0.481		Gln Gln Gly Ile		409.22	1	2.9601
2.96_409.2196m/z	212788	M+H-2H2O	C18H32N6O7	37.7	0	0.418563			88.9051	100 - 22.3 - 3.81 - 0.481		Gln Gln Gly Leu		409.22	1	2.9601
2.96_409.2196m/z	212824	M+H-2H2O	C18H32N6O7	37.7	0	0.418563			88.9051	100 - 22.3 - 3.81 - 0.481		Gln Gln Ile Gly		409.22	1	2.9601
2.96_409.2196m/z	212864	M+H-2H2O	C18H32N6O7	37.7	0	0.418563			88.9051	100 - 22.3 - 3.81 - 0.481		Gln Gln Leu Gly		409.22	1	2.9601
2.96_409.2196m/z	213019	M+H-2H2O	C18H32N6O7	37.7	0	0.418563			88.9051	100 - 22.3 - 3.81 - 0.481		Gln Gln Val Ala		409.22	1	2.9601
2.96_409.2196m/z	21344	M+ACN+Na	C14H27N5O5	37	0	7.50758			93.6385	100 - 17.5 - 2.47 - 0.254		Lys Gln Ala		409.22	1	2.9601
2.96_409.2196m/z	214292	M+H-2H2O	C18H32N6O7	37.7	0	0.418563			88.9051	100 - 22.3 - 3.81 - 0.481		Gln Val Ala Gln		409.22	1	2.9601
2.96_409.2196m/z	214539	M+H-2H2O	C18H32N6O7	37.7	0	0.418563			88.9051	100 - 22.3 - 3.81 - 0.481		Gln Val Gln Ala		409.22	1	2.9601
2.96_409.2196m/z	21524	M+ACN+Na	C14H27N5O5	37	0	7.50758			93.6385	100 - 17.5 - 2.47 - 0.254		Ala Lys Gln		409.22	1	2.9601
2.96_409.2196m/z	21562	M+CH3OH+H	C14H28N6O4S	35.9	0	-8.467			88.7675	100 - 18.6 - 6.98 - 1.05 - 0.146		Met Ala Arg		409.22	1	2.9601
2.96_409.2196m/z	21755	M+CH3OH+H	C14H28N6O4S	35.9	0	-8.467			88.7675	100 - 18.6 - 6.98 - 1.05 - 0.146		Cys Arg Val		409.22	1	2.9601
2.96_409.2196m/z	21850	M+CH3OH+H	C14H28N6O4S	35.9	0	-8.467			88.7675	100 - 18.6 - 6.98 - 1.05 - 0.146		Arg Met Ala		409.22	1	2.9601
2.96_409.2196m/z	21971	M+CH3OH+H	C14H28N6O4S	35.9	0	-8.467			88.7675	100 - 18.6 - 6.98 - 1.05 - 0.146		Arg Ala Met		409.22	1	2.9601
2.96_409.2196m/z	223606	M+H-H2O	C18H30N6O6	37.7	0	0.436236			89.1361	100 - 22.2 - 3.6 - 0.433		Ser Ala His Ile		409.22	1	2.9601
2.96_409.2196m/z	223608	M+H-H2O	C18H30N6O6	37.7	0	0.436236			89.1361	100 - 22.2 - 3.6 - 0.433		Ser Ala His Leu		409.22	1	2.9601
2.96_409.2196m/z	223625	M+H-H2O	C18H30N6O6	37.7	0	0.436236			89.1361	100 - 22.2 - 3.6 - 0.433		Ser Ala Ile His		409.22	1	2.9601
2.96_409.2196m/z	223665	M+H-H2O	C18H30N6O6	37.7	0	0.436236			89.1361	100 - 22.2 - 3.6 - 0.433		Ser Ala Leu His		409.22	1	2.9601
2.96_409.2196m/z	22502	M+H	C18H28N6O5	48.5	53.6	0.455487			89.3681	100 - 22.2 - 3.38 - 0.386		Phe Arg Ser		409.22	1	2.9601
2.96_409.2196m/z	225886	M+H-H2O	C18H30N6O6	37.7	0	0.436236			89.1361	100 - 22.2 - 3.6 - 0.433		Ser His Ala Ile		409.22	1	2.9601
2.96_409.2196m/z	225888	M+H-H2O	C18H30N6O6	37.7	0	0.436236			89.1361	100 - 22.2 - 3.6 - 0.433		Ser His Ala Leu		409.22	1	2.9601
2.96_409.2196m/z	226019	M+H-H2O	C18H30N6O6	37.7	0	0.436236			89.1361	100 - 22.2 - 3.6 - 0.433		Ser His Ile Ala		409.22	1	2.9601
2.96_409.2196m/z	226059	M+H-H2O	C18H30N6O6	37.7	0	0.436236			89.1361	100 - 22.2 - 3.6 - 0.433		Ser His Leu Ala		409.22	1	2.9601
2.96_409.2196m/z	226285	M+H-H2O	C18H30N6O6	37.7	0	0.436236			89.1361	100 - 22.2 - 3.6 - 0.433		Ser Ile Ala His		409.22	1	2.9601
2.96_409.2196m/z	226399	M+H-H2O	C18H30N6O6	37.7	0	0.436236			89.1361	100 - 22.2 - 3.6 - 0.433		Ser Ile His Ala		409.22	1	2.9601
2.96_409.2196m/z	226911	M+H-2H2O	C18H32N6O7	37.7	0	0.418563			88.9051	100 - 22.3 - 3.81 - 0.481		Ser Lys Asn Pro		409.22	1	2.9601
2.96_409.2196m/z	226930	M+H-2H2O	C18H32N6O7	37.7	0	0.418563			88.9051	100 - 22.3 - 3.81 - 0.481		Ser Lys Pro Asn		409.22	1	2.9601
2.96_409.2196m/z	227085	M+H-H2O	C18H30N6O6	37.7	0	0.436236			89.1361	100 - 22.2 - 3.6 - 0.433		Ser Leu Ala His		409.22	1	2.9601
2.96_409.2196m/z	227199	M+H-H2O	C18H30N6O6	37.7	0	0.436236			89.1361	100 - 22.2 - 3.6 - 0.433		Ser Leu His Ala		409.22	1	2.9601
2.96_409.2196m/z	228051	M+H-2H2O	C18H32N6O7	37.7	0	0.418563			88.9051	100 - 22.3 - 3.81 - 0.481		Ser Asn Lys Pro		409.22	1	2.9601
2.96_409.2196m/z	228127	M+H-2H2O	C18H32N6O7	37.7	0	0.418563			88.9051	100 - 22.3 - 3.81 - 0.481		Ser Asn Pro Lys		409.22	1	2.9601
2.96_409.2196m/z	228450	M+H-2H2O	C18H32N6O7	37.7	0	0.418563			88.9051	100 - 22.3 - 3.81 - 0.481		Ser Pro Lys Asn		409.22	1	2.9601
2.96_409.2196m/z	228507	M+H-2H2O	C18H32N6O7	37.7	0	0.418563			88.9051	100 - 22.3 - 3.81 - 0.481		Ser Pro Asn Lys		409.22	1	2.9601
2.96_409.2196m/z	23034	M+CH3OH+H	C14H28N6O4S	35.9	0	-8.467			88.7675	100 - 18.6 - 6.98 - 1.05 - 0.146		Cys Val Arg		409.22	1	2.9601
2.96_409.2196m/z	231616	M+H-H2O	C18H30N6O6	37.7	0	0.436236			89.1361	100 - 22.2 - 3.6 - 0.433		Thr Ala His Val		409.22	1	2.9601
2.96_409.2196m/z	231825	M+H-H2O	C18H30N6O6	37.7	0	0.436236			89.1361	100 - 22.2 - 3.6 - 0.433		Thr Ala Val His		409.22	1	2.9601
2.96_409.2196m/z	23242	M+CH3OH+H	C14H28N6O4S	35.9	0	-8.467			88.7675	100 - 18.6 - 6.98 - 1.05 - 0.146		Ala Met Arg		409.22	1	2.9601
2.96_409.2196m/z	233606	M+H-H2O	C18H30N6O6	37.7	0	0.436236			89.1361	100 - 22.2 - 3.6 - 0.433		Thr Gly His Ile		409.22	1	2.9601
2.96_409.2196m/z	233608	M+H-H2O	C18H30N6O6	37.7	0	0.436236			89.1361	100 - 22.2 - 3.6 - 0.433		Thr Gly His Leu		409.22	1	2.9601
2.96_409.2196m/z	233625	M+H-H2O	C18H30N6O6	37.7	0	0.436236			89.1361	100 - 22.2 - 3.6 - 0.433		Thr Gly Ile His		409.22	1	2.9601
2.96_409.2196m/z	233665	M+H-H2O	C18H30N6O6	37.7	0	0.436236			89.1361	100 - 22.2 - 3.6 - 0.433		Thr Gly Leu His		409.22	1	2.9601
2.96_409.2196m/z	23367	M+ACN+Na	C14H27N5O5	37	0	7.50758			93.6385	100 - 17.5 - 2.47 - 0.254		Lys Ala Gln		409.22	1	2.9601
2.96_409.2196m/z	233896	M+H-H2O	C18H30N6O6	37.7	0	0.436236			89.1361	100 - 22.2 - 3.6 - 0.433		Thr His Ala Val		409.22	1	2.9601
2.96_409.2196m/z	233986	M+H-H2O	C18H30N6O6	37.7	0	0.436236			89.1361	100 - 22.2 - 3.6 - 0.433		Thr His Gly Ile		409.22	1	2.9601
2.96_409.2196m/z	233988	M+H-H2O	C18H30N6O6	37.7	0	0.436236			89.1361	100 - 22.2 - 3.6 - 0.433		Thr His Gly Leu		409.22	1	2.9601
2.96_409.2196m/z	234024	M+H-H2O	C18H30N6O6	37.7	0	0.436236			89.1361	100 - 22.2 - 3.6 - 0.433		Thr His Ile Gly		409.22	1	2.9601
2.96_409.2196m/z	234064	M+H-H2O	C18H30N6O6	37.7	0	0.436236			89.1361	100 - 22.2 - 3.6 - 0.433		Thr His Leu Gly		409.22	1	2.9601
2.96_409.2196m/z	234219	M+H-H2O	C18H30N6O6	37.7	0	0.436236			89.1361	100 - 22.2 - 3.6 - 0.433		Thr His Val Ala		409.22	1	2.9601
2.96_409.2196m/z	234385	M+H-H2O	C18H30N6O6	37.7	0	0.436236			89.1361	100 - 22.2 - 3.6 - 0.433		Thr Ile Gly His		409.22	1	2.9601
2.96_409.2196m/z	234404	M+H-H2O	C18H30N6O6	37.7	0	0.436236			89.1361	100 - 22.2 - 3.6 - 0.433		Thr Ile His Gly		409.22	1	2.9601
2.96_409.2196m/z	235185	M+H-H2O	C18H30N6O6	37.7	0	0.436236			89.1361	100 - 22.2 - 3.6 - 0.433		Thr Leu Gly His		409.22	1	2.9601
2.96_409.2196m/z	235204	M+H-H2O	C18H30N6O6	37.7	0	0.436236			89.1361	100 - 22.2 - 3.6 - 0.433		Thr Leu His Gly		409.22	1	2.9601
2.96_409.2196m/z	23630	M+ACN+Na	C14H27N5O5	37	0	7.50758			93.6385	100 - 17.5 - 2.47 - 0.254		Ala Gln Lys		409.22	1	2.9601
2.96_409.2196m/z	238285	M+H-H2O	C18H30N6O6	37.7	0	0.436236			89.1361	100 - 22.2 - 3.6 - 0.433		Thr Val Ala His		409.22	1	2.9601
2.96_409.2196m/z	238399	M+H-H2O	C18H30N6O6	37.7	0	0.436236			89.1361	100 - 22.2 - 3.6 - 0.433		Thr Val His Ala		409.22	1	2.9601
2.96_409.2196m/z	239615	M+H-H2O	C18H30N6O6	37.7	0	0.436236			89.1361	100 - 22.2 - 3.6 - 0.433		Val Ala His Thr		409.22	1	2.9601
2.96_409.2196m/z	239752	M+H-2H2O	C18H32N6O7	37.7	0	0.418563			88.9051	100 - 22.3 - 3.81 - 0.481		Val Ala Gln Gln		409.22	1	2.9601
2.96_409.2196m/z	239805	M+H-H2O	C18H30N6O6	37.7	0	0.436236			89.1361	100 - 22.2 - 3.6 - 0.433		Val Ala Thr His		409.22	1	2.9601
2.96_409.2196m/z	241895	M+H-H2O	C18H30N6O6	37.7	0	0.436236			89.1361	100 - 22.2 - 3.6 - 0.433		Val His Ala Thr		409.22	1	2.9601
2.96_409.2196m/z	242199	M+H-H2O	C18H30N6O6	37.7	0	0.436236			89.1361	100 - 22.2 - 3.6 - 0.433		Val His Thr Ala		409.22	1	2.9601
2.96_409.2196m/z	244116	M+H-2H2O	C18H32N6O7	37.7	0	0.418563			88.9051	100 - 22.3 - 3.81 - 0.481		Val Asn Asn Val		409.22	1	2.9601
2.96_409.2196m/z	244230	M+H-2H2O	C18H32N6O7	37.7	0	0.418563			88.9051	100 - 22.3 - 3.81 - 0.481		Val Asn Val Asn		409.22	1	2.9601
2.96_409.2196m/z	244692	M+H-2H2O	C18H32N6O7	37.7	0	0.418563			88.9051	100 - 22.3 - 3.81 - 0.481		Val Gln Ala Gln		409.22	1	2.9601
2.96_409.2196m/z	244939	M+H-2H2O	C18H32N6O7	37.7	0	0.418563			88.9051	100 - 22.3 - 3.81 - 0.481		Val Gln Gln Ala		409.22	1	2.9601
2.96_409.2196m/z	245885	M+H-H2O	C18H30N6O6	37.7	0	0.436236			89.1361	100 - 22.2 - 3.6 - 0.433		Val Thr Ala His		409.22	1	2.9601
2.96_409.2196m/z	245999	M+H-H2O	C18H30N6O6	37.7	0	0.436236			89.1361	100 - 22.2 - 3.6 - 0.433		Val Thr His Ala		409.22	1	2.9601
2.96_409.2196m/z	246510	M+H-2H2O	C18H32N6O7	37.7	0	0.418563			88.9051	100 - 22.3 - 3.81 - 0.481		Val Val Asn Asn		409.22	1	2.9601
2.96_409.2196m/z	40995	M+Na	C20H34O7	37.7	0	-0.242642			88.9168	100 - 22.3 - 3.81 - 0.479		Oleandolide		409.22	1	2.9601
2.96_409.2196m/z	5321	M+CH3OH+H	C21H28O6	36.1	0	-6.64402			88.2377	100 - 23.3 - 3.82 - 0.469	http://nonlinear.com/redirect/outbound?p=hmdb&param=HMDB00332	18-Oxocortisol		409.22	1	2.9601
2.96_409.2196m/z	67902	M+CH3OH+H	C21H28O6	36.1	0	-6.64402			88.2377	100 - 23.3 - 3.82 - 0.469		Rhipocephalin		409.22	1	2.9601
2.96_409.2196m/z	71525	M+CH3OH+H	C21H28O6	36.1	0	-6.64402			88.2377	100 - 23.3 - 3.82 - 0.469		Picrasin B		409.22	1	2.9601
2.96_409.2196m/z	88046	M+CH3OH+H	C21H28O6	36.1	0	-6.64402			88.2377	100 - 23.3 - 3.82 - 0.469	http://nonlinear.com/redirect/outbound?p=hmdb&param=HMDB31932	11,12,14-Trihydroxy-7-methoxy-8,11,13-abietatrien-20,6-olide		409.22	1	2.9601
2.96_409.2196m/z	91190	M+H-H2O	C22H34O8	36	0	-5.86405			86.8268	100 - 24.5 - 4.51 - 0.616	http://nonlinear.com/redirect/outbound?p=hmdb&param=HMDB36011	Cinnzeylanine		409.22	1	2.9601
2.96_409.2196m/z	94116	M+CH3OH+H	C21H28O6	36.1	0	-6.64402			88.2377	100 - 23.3 - 3.82 - 0.469	http://nonlinear.com/redirect/outbound?p=hmdb&param=HMDB39557	12alpha-Hydroxy-13,18-dehydroparain		409.22	1	2.9601
3.12_189.0871m/z	112	M+2Na-H	C8H16O2	37.3	0	6.01293			93.2602	100 - 8.91 - 0.761		Caprylic acid		189.087	1	3.11508
3.12_189.0871m/z	19	M+ACN+H	C5H9NO4	39	0	0.529968			95.5884	100 - 6.03 - 0.974	http://nonlinear.com/redirect/outbound?p=hmdb&param=HMDB00148	L-Glutamate		189.087	1	3.11508
3.12_189.0871m/z	22880	M+ACN+H	C5H9NO4	39	0	0.529968			95.5884	100 - 6.03 - 0.974	http://nonlinear.com/redirect/outbound?p=pubchemc&param=22880	N-Methyl-D-Aspartic Acid :: Amino Acids :: Polar Metabolites :: (2R)-2-(methylamino)butanedioic acid		189.087	1	3.11508
3.12_189.0871m/z	23808	M+H-H2O	C7H14N2O5	38.5	0	0.37813			92.9732	100 - 8.65 - 1.36		Thr Ser		189.087	1	3.11508
3.12_189.0871m/z	23829	M+H-H2O	C7H14N2O5	38.5	0	0.37813			92.9732	100 - 8.65 - 1.36		Ser Thr		189.087	1	3.11508
3.12_189.0871m/z	2986	M+2Na-H	C8H16O2	37.3	0	6.01293			93.2602	100 - 8.91 - 0.761	http://nonlinear.com/redirect/outbound?p=hmdb&param=HMDB01877	Valproic acid		189.087	1	3.11508
3.12_189.0871m/z	308	M+ACN+H	C5H9NO4	39	0	0.529968			95.5884	100 - 6.03 - 0.974		N-Acetylserine		189.087	1	3.11508
3.12_189.0871m/z	319	M+CH3OH+H	C6H8N2O3	38.8	0	0.499382			94.4591	100 - 7.43 - 0.856		4-Imidazolone-5-propionic acid		189.087	1	3.11508
3.12_189.0871m/z	3270	M+ACN+H	C5H9NO4	39	0	0.529968			95.5884	100 - 6.03 - 0.974		O-Acetyl-L-serine		189.087	1	3.11508
3.12_189.0871m/z	33032	M+ACN+H	C5H9NO4	39	0	0.529968			95.5884	100 - 6.03 - 0.974	http://nonlinear.com/redirect/outbound?p=pubchemc&param=33032	Glutamic Acid :: Carboxylic Acids :: Polar Metabolites :: (2S)-2-aminopentanedioic acid		189.087	1	3.11508
3.12_189.0871m/z	34581	M+2Na-H	C8H16O2	37.3	0	6.01293			93.2602	100 - 8.91 - 0.761		2-ethyl-2-methyl valeric ccid		189.087	1	3.11508
3.12_189.0871m/z	34881	M+Na	C10H14O2	36.2	0	-9.26634			91.3103	100 - 11.1 - 0.963		2E,6E,8E-decatrienoic acid		189.087	1	3.11508
3.12_189.0871m/z	34882	M+Na	C10H14O2	36.2	0	-9.26634			91.3103	100 - 11.1 - 0.963		2E,6Z,8E-decatrienoic acid		189.087	1	3.11508
3.12_189.0871m/z	352294	M+ACN+H	C5H9NO4	39	0	0.529968			95.5884	100 - 6.03 - 0.974	http://nonlinear.com/redirect/outbound?p=pubchemc&param=352294	N-Acetyl-Dl-Serine :: Carboxylic Acids :: Polar Metabolites :: 2-acetamido-3-hydroxypropanoic acid		189.087	1	3.11508
3.12_189.0871m/z	3761	M+ACN+H	C5H9NO4	39	0	0.529968			95.5884	100 - 6.03 - 0.974		Glutamate		189.087	1	3.11508
3.12_189.0871m/z	379	M+2Na-H	C8H16O2	37.3	0	6.01293			93.2602	100 - 8.91 - 0.761	http://nonlinear.com/redirect/outbound?p=pubchemc&param=379	Caprylic Acid :: Carboxylic Acids :: Polar Metabolites :: octanoic acid		189.087	1	3.11508
3.12_189.0871m/z	41080	M+Na	C10H14O2	36.2	0	-9.26634			91.3103	100 - 11.1 - 0.963		(+)-Bornane-2,5-dione		189.087	1	3.11508
3.12_189.0871m/z	41097	M+Na	C10H14O2	36.2	0	-9.26634			91.3103	100 - 11.1 - 0.963		Carvone oxide		189.087	1	3.11508
3.12_189.0871m/z	41133	M+Na	C10H14O2	36.2	0	-9.26634			91.3103	100 - 11.1 - 0.963		Perillic acid		189.087	1	3.11508
3.12_189.0871m/z	41137	M+Na	C10H14O2	36.2	0	-9.26634			91.3103	100 - 11.1 - 0.963		Myrtenic acid		189.087	1	3.11508
3.12_189.0871m/z	41158	M+Na	C10H14O2	36.2	0	-9.26634			91.3103	100 - 11.1 - 0.963		Nepetalactone cis-trans-form		189.087	1	3.11508
3.12_189.0871m/z	41159	M+Na	C10H14O2	36.2	0	-9.26634			91.3103	100 - 11.1 - 0.963		Nepetalactone trans-cis-form		189.087	1	3.11508
3.12_189.0871m/z	4196	M+CH3OH+H	C6H8N2O3	38.8	0	0.499382			94.4591	100 - 7.43 - 0.856		1-Imidazolelactic acid		189.087	1	3.11508
3.12_189.0871m/z	44775	M+2Na-H	C8H16O2	37.3	0	6.01293			93.2602	100 - 8.91 - 0.761		Methyl heptanoate		189.087	1	3.11508
3.12_189.0871m/z	4487	M+2Na-H	C8H16O2	37.3	0	6.01293			93.2602	100 - 8.91 - 0.761		Î±-ethyl caproic acid		189.087	1	3.11508
3.12_189.0871m/z	45434	M+2Na-H	C8H16O2	37.3	0	6.01293			93.2602	100 - 8.91 - 0.761		Valproic Acid		189.087	1	3.11508
3.12_189.0871m/z	45764	M+2Na-H	C8H16O2	37.3	0	6.01293			93.2602	100 - 8.91 - 0.761		3R-Methylheptanoic acid		189.087	1	3.11508
3.12_189.0871m/z	46183	M+2Na-H	C8H16O2	37.3	0	6.01293			93.2602	100 - 8.91 - 0.761	http://nonlinear.com/redirect/outbound?p=hmdb&param=	Hexyl acetate		189.087	1	3.11508
3.12_189.0871m/z	53306	M+Na	C10H14O2	36.2	0	-9.26634			91.3103	100 - 11.1 - 0.963		dolichodial		189.087	1	3.11508
3.12_189.0871m/z	53331	M+Na	C10H14O2	36.2	0	-9.26634			91.3103	100 - 11.1 - 0.963		bornane-2,3-dione		189.087	1	3.11508
3.12_189.0871m/z	53333	M+Na	C10H14O2	36.2	0	-9.26634			91.3103	100 - 11.1 - 0.963		(1S)-bornane-2,5-dione		189.087	1	3.11508
3.12_189.0871m/z	53334	M+Na	C10H14O2	36.2	0	-9.26634			91.3103	100 - 11.1 - 0.963		(1S)-bornane-2,3-dione		189.087	1	3.11508
3.12_189.0871m/z	53335	M+Na	C10H14O2	36.2	0	-9.26634			91.3103	100 - 11.1 - 0.963		(1R)-bornane-2,3-dione		189.087	1	3.11508
3.12_189.0871m/z	53346	M+Na	C10H14O2	36.2	0	-9.26634			91.3103	100 - 11.1 - 0.963		(1R)-bornane-2,5-dione		189.087	1	3.11508
3.12_189.0871m/z	58344	M+H	C7H12N2O4	38.5	0	0.414348			93.2036	100 - 8.59 - 1.15	http://nonlinear.com/redirect/outbound?p=hmdb&param=HMDB06029	NÎ±-Acetyl-L-glutamine		189.087	1	3.11508
3.12_189.0871m/z	58455	M+ACN+H	C5H9NO4	39	0	0.529968			95.5884	100 - 6.03 - 0.974	http://nonlinear.com/redirect/outbound?p=hmdb&param=HMDB06556	L-4-Hydroxyglutamate semialdehyde		189.087	1	3.11508
3.12_189.0871m/z	62021	M+H	C7H12N2O4	38.5	0	0.414348			93.2036	100 - 8.59 - 1.15	http://nonlinear.com/redirect/outbound?p=hmdb&param=HMDB11173	L-glycyl-L-hydroxyproline		189.087	1	3.11508
3.12_189.0871m/z	63275	M+ACN+H	C5H9NO4	39	0	0.529968			95.5884	100 - 6.03 - 0.974		L-threo-3-Methylaspartate		189.087	1	3.11508
3.12_189.0871m/z	63484	M+ACN+H	C5H9NO4	39	0	0.529968			95.5884	100 - 6.03 - 0.974		2-Oxo-4-hydroxy-5-aminovalerate		189.087	1	3.11508
3.12_189.0871m/z	63498	M+CH3OH+H	C6H8N2O3	38.8	0	0.499382			94.4591	100 - 7.43 - 0.856		Imidazole lactate		189.087	1	3.11508
3.12_189.0871m/z	64041	M+Na	C10H14O2	36.2	0	-9.26634			91.3103	100 - 11.1 - 0.963		10-Oxogeranial		189.087	1	3.11508
3.12_189.0871m/z	66046	M+ACN+H	C5H9NO4	39	0	0.529968			95.5884	100 - 6.03 - 0.974		N-(Carboxymethyl)-D-alanine		189.087	1	3.11508
3.12_189.0871m/z	66051	M+CH3OH+H	C6H8N2O3	38.8	0	0.499382			94.4591	100 - 7.43 - 0.856		(S)-3-(Imidazol-5-yl)lactate		189.087	1	3.11508
3.12_189.0871m/z	66322	M+ACN+H	C5H9NO4	39	0	0.529968			95.5884	100 - 6.03 - 0.974		Isoglutamate		189.087	1	3.11508
3.12_189.0871m/z	6662	M+ACN+H	C5H9NO4	39	0	0.529968			95.5884	100 - 6.03 - 0.974	http://nonlinear.com/redirect/outbound?p=hmdb&param=HMDB02393	N-Methyl-D-aspartic acid		189.087	1	3.11508
3.12_189.0871m/z	67986	M+Na	C10H14O2	36.2	0	-9.26634			91.3103	100 - 11.1 - 0.963		Piquerol A		189.087	1	3.11508
3.12_189.0871m/z	67993	M+Na	C10H14O2	36.2	0	-9.26634			91.3103	100 - 11.1 - 0.963		Rotundifolone		189.087	1	3.11508
3.12_189.0871m/z	6895	M+ACN+H	C5H9NO4	39	0	0.529968			95.5884	100 - 6.03 - 0.974	http://nonlinear.com/redirect/outbound?p=hmdb&param=HMDB03339	D-Glutamate		189.087	1	3.11508
3.12_189.0871m/z	69834	M+Na	C6H10N6	37.2	0	6.90083			93.7131	100 - 8.8 - 0.348		Cyromazine		189.087	1	3.11508
3.12_189.0871m/z	6989	2M+Na	C3H5N3	38	0	6.90083			97.9733	100 - 4.4	http://nonlinear.com/redirect/outbound?p=hmdb&param=HMDB03929	5-Aminoimidazole		189.087	1	3.11508
3.12_189.0871m/z	69986	M+Na	C10H14O2	36.2	0	-9.26634			91.3103	100 - 11.1 - 0.963		4-Butoxyphenol		189.087	1	3.11508
3.12_189.0871m/z	71864	M+Na	C10H14O2	36.2	0	-9.26634			91.3103	100 - 11.1 - 0.963		4-(4-Hydroxyphenyl)-2-butanol		189.087	1	3.11508
3.12_189.0871m/z	71918	M+Na	C10H14O2	36.2	0	-9.26634			91.3103	100 - 11.1 - 0.963		(+/-)-Asarinol A		189.087	1	3.11508
3.12_189.0871m/z	72163	M+Na	C10H14O2	36.2	0	-9.26634			91.3103	100 - 11.1 - 0.963		4-n-Butylresorcinol		189.087	1	3.11508
3.12_189.0871m/z	72172	M+Na	C10H14O2	36.2	0	-9.26634			91.3103	100 - 11.1 - 0.963		Oxocamphor		189.087	1	3.11508
3.12_189.0871m/z	73175	M+CH3OH+H	C6H8N2O3	38.8	0	0.499382			94.4591	100 - 7.43 - 0.856		N-Nitrosoguvacine		189.087	1	3.11508
3.12_189.0871m/z	73599	M+2Na-H	C8H16O2	37.3	0	6.01293			93.2602	100 - 8.91 - 0.761		3-methyl-heptanoic acid		189.087	1	3.11508
3.12_189.0871m/z	73600	M+2Na-H	C8H16O2	37.3	0	6.01293			93.2602	100 - 8.91 - 0.761		5-methyl-heptanoic acid		189.087	1	3.11508
3.12_189.0871m/z	73601	M+2Na-H	C8H16O2	37.3	0	6.01293			93.2602	100 - 8.91 - 0.761		4-ethyl-hexanoic acid		189.087	1	3.11508
3.12_189.0871m/z	73602	M+2Na-H	C8H16O2	37.3	0	6.01293			93.2602	100 - 8.91 - 0.761		2,2-dimethyl-hexanoic acid		189.087	1	3.11508
3.12_189.0871m/z	73681	M+2Na-H	C8H16O2	37.3	0	6.01293			93.2602	100 - 8.91 - 0.761		6-methyl-heptanoic acid		189.087	1	3.11508
3.12_189.0871m/z	73891	M+Na	C10H14O2	36.2	0	-9.26634			91.3103	100 - 11.1 - 0.963		2E,6E,8E-decatrienoic acid		189.087	1	3.11508
3.12_189.0871m/z	73892	M+Na	C10H14O2	36.2	0	-9.26634			91.3103	100 - 11.1 - 0.963		2E,6Z,8E-decatrienoic acid		189.087	1	3.11508
3.12_189.0871m/z	85942	M+H-H2O	C7H14N2O5	38.5	0	0.37813			92.9732	100 - 8.65 - 1.36	http://nonlinear.com/redirect/outbound?p=hmdb&param=HMDB29049	Serinyl-Threonine		189.087	1	3.11508
3.12_189.0871m/z	85963	M+H-H2O	C7H14N2O5	38.5	0	0.37813			92.9732	100 - 8.65 - 1.36	http://nonlinear.com/redirect/outbound?p=hmdb&param=HMDB29070	Threoninyl-Serine		189.087	1	3.11508
3.12_189.0871m/z	86428	M+Na	C10H14O2	36.2	0	-9.26634			91.3103	100 - 11.1 - 0.963	http://nonlinear.com/redirect/outbound?p=hmdb&param=HMDB29691	Wine lactone		189.087	1	3.11508
3.12_189.0871m/z	86920	M+2Na-H	C8H16O2	37.3	0	6.01293			93.2602	100 - 8.91 - 0.761	http://nonlinear.com/redirect/outbound?p=hmdb&param=HMDB30368	(3R,5Z)-5-Octene-1,3-diol		189.087	1	3.11508
3.12_189.0871m/z	87397	M+Na	C10H14O2	36.2	0	-9.26634			91.3103	100 - 11.1 - 0.963	http://nonlinear.com/redirect/outbound?p=hmdb&param=HMDB31085	6-Pentyl-2H-pyran-2-one		189.087	1	3.11508
3.12_189.0871m/z	87560	M+2Na-H	C8H16O2	37.3	0	6.01293			93.2602	100 - 8.91 - 0.761	http://nonlinear.com/redirect/outbound?p=hmdb&param=HMDB31290	1-Hydroxy-3-octanone		189.087	1	3.11508
3.12_189.0871m/z	87783	M+2Na-H	C8H16O2	37.3	0	6.01293			93.2602	100 - 8.91 - 0.761	http://nonlinear.com/redirect/outbound?p=hmdb&param=HMDB31579	Ethyl (Â±)-2-methylpentanoate		189.087	1	3.11508
3.12_189.0871m/z	87794	M+2Na-H	C8H16O2	37.3	0	6.01293			93.2602	100 - 8.91 - 0.761	http://nonlinear.com/redirect/outbound?p=hmdb&param=HMDB31596	Methyl 5-methylhexanoate		189.087	1	3.11508
3.12_189.0871m/z	87829	M+2Na-H	C8H16O2	37.3	0	6.01293			93.2602	100 - 8.91 - 0.761	http://nonlinear.com/redirect/outbound?p=hmdb&param=HMDB31638	Pentyl propanoate		189.087	1	3.11508
3.12_189.0871m/z	87879	M+2Na-H	C8H16O2	37.3	0	6.01293			93.2602	100 - 8.91 - 0.761	http://nonlinear.com/redirect/outbound?p=hmdb&param=HMDB31703	2-Ethylbutyl acetate		189.087	1	3.11508
3.12_189.0871m/z	88144	M+2Na-H	C8H16O2	37.3	0	6.01293			93.2602	100 - 8.91 - 0.761	http://nonlinear.com/redirect/outbound?p=hmdb&param=HMDB32046	Isopropyl 3-methylbutanoate		189.087	1	3.11508
3.12_189.0871m/z	88145	M+2Na-H	C8H16O2	37.3	0	6.01293			93.2602	100 - 8.91 - 0.761	http://nonlinear.com/redirect/outbound?p=hmdb&param=HMDB32047	Propyl 3-methylbutanoate		189.087	1	3.11508
3.12_189.0871m/z	88153	M+Na	C10H14O2	36.2	0	-9.26634			91.3103	100 - 11.1 - 0.963	http://nonlinear.com/redirect/outbound?p=hmdb&param=HMDB32062	2-tert-Butyl-1,4-benzenediol		189.087	1	3.11508
3.12_189.0871m/z	88216	M+Na	C10H14O2	36.2	0	-9.26634			91.3103	100 - 11.1 - 0.963	http://nonlinear.com/redirect/outbound?p=hmdb&param=HMDB32135	2-Methoxy-4-propylphenol		189.087	1	3.11508
3.12_189.0871m/z	88257	M+2Na-H	C8H16O2	37.3	0	6.01293			93.2602	100 - 8.91 - 0.761	http://nonlinear.com/redirect/outbound?p=hmdb&param=HMDB32203	cis- and trans-2-Isobutyl-4-methyl-1,3-dioxolane		189.087	1	3.11508
3.12_189.0871m/z	88274	M+2Na-H	C8H16O2	37.3	0	6.01293			93.2602	100 - 8.91 - 0.761	http://nonlinear.com/redirect/outbound?p=hmdb&param=HMDB32225	1,1-Dimethoxy-trans-2-hexene		189.087	1	3.11508
3.12_189.0871m/z	88318	M+2Na-H	C8H16O2	37.3	0	6.01293			93.2602	100 - 8.91 - 0.761	http://nonlinear.com/redirect/outbound?p=hmdb&param=HMDB32272	Ethyl 4-methylpentanoate		189.087	1	3.11508
3.12_189.0871m/z	88372	M+2Na-H	C8H16O2	37.3	0	6.01293			93.2602	100 - 8.91 - 0.761	http://nonlinear.com/redirect/outbound?p=hmdb&param=HMDB32335	3-Hydroxy-2-octanone		189.087	1	3.11508
3.12_189.0871m/z	88523	M+2Na-H	C8H16O2	37.3	0	6.01293			93.2602	100 - 8.91 - 0.761	http://nonlinear.com/redirect/outbound?p=hmdb&param=HMDB32551	Valeraldehyde propyleneglycol acetal		189.087	1	3.11508
3.12_189.0871m/z	88567	M+Na	C10H14O2	36.2	0	-9.26634			91.3103	100 - 11.1 - 0.963	http://nonlinear.com/redirect/outbound?p=hmdb&param=HMDB32615	1,1-Dimethoxy-2-phenylethane		189.087	1	3.11508
3.12_189.0871m/z	89360	M+ACN+H	C5H9NO4	39	0	0.529968			95.5884	100 - 6.03 - 0.974	http://nonlinear.com/redirect/outbound?p=hmdb&param=HMDB33550	3-(Carboxymethylamino)propanoic acid		189.087	1	3.11508
3.12_189.0871m/z	89747	M+2Na-H	C8H16O2	37.3	0	6.01293			93.2602	100 - 8.91 - 0.761	http://nonlinear.com/redirect/outbound?p=hmdb&param=HMDB34161	2-Methylpropyl butanoate		189.087	1	3.11508
3.12_189.0871m/z	89749	M+2Na-H	C8H16O2	37.3	0	6.01293			93.2602	100 - 8.91 - 0.761	http://nonlinear.com/redirect/outbound?p=hmdb&param=HMDB34164	3-Methylbutyl propanoate		189.087	1	3.11508
3.12_189.0871m/z	89792	M+2Na-H	C8H16O2	37.3	0	6.01293			93.2602	100 - 8.91 - 0.761	http://nonlinear.com/redirect/outbound?p=hmdb&param=HMDB34234	Ethyl (Â±)-3-methylpentanoate		189.087	1	3.11508
3.12_189.0871m/z	89948	M+2Na-H	C8H16O2	37.3	0	6.01293			93.2602	100 - 8.91 - 0.761	http://nonlinear.com/redirect/outbound?p=hmdb&param=HMDB34459	Heptyl formate		189.087	1	3.11508
3.12_189.0871m/z	90308	M+Na	C10H14O2	36.2	0	-9.26634			91.3103	100 - 11.1 - 0.963	http://nonlinear.com/redirect/outbound?p=hmdb&param=HMDB34922	alpha-Teresantalic acid		189.087	1	3.11508
3.12_189.0871m/z	90416	M+Na	C10H14O2	36.2	0	-9.26634			91.3103	100 - 11.1 - 0.963	http://nonlinear.com/redirect/outbound?p=hmdb&param=HMDB35063	Epinepetalactone		189.087	1	3.11508
3.12_189.0871m/z	90547	M+Na	C10H14O2	36.2	0	-9.26634			91.3103	100 - 11.1 - 0.963	http://nonlinear.com/redirect/outbound?p=hmdb&param=HMDB35235	2,4,7-Decatrienoic acid		189.087	1	3.11508
3.12_189.0871m/z	90628	M+Na	C10H14O2	36.2	0	-9.26634			91.3103	100 - 11.1 - 0.963	http://nonlinear.com/redirect/outbound?p=hmdb&param=HMDB35328	Perilla ketone		189.087	1	3.11508
3.12_189.0871m/z	90743	M+2Na-H	C8H16O2	37.3	0	6.01293			93.2602	100 - 8.91 - 0.761	http://nonlinear.com/redirect/outbound?p=hmdb&param=HMDB35457	(Â±)-5-Hydroxy-4-octanone		189.087	1	3.11508
3.12_189.0871m/z	91220	M+Na	C10H14O2	36.2	0	-9.26634			91.3103	100 - 11.1 - 0.963	http://nonlinear.com/redirect/outbound?p=hmdb&param=HMDB36042	Marmelolactone A		189.087	1	3.11508
3.12_189.0871m/z	91253	M+Na	C10H14O2	36.2	0	-9.26634			91.3103	100 - 11.1 - 0.963	http://nonlinear.com/redirect/outbound?p=hmdb&param=HMDB36084	Isomintlactone		189.087	1	3.11508
3.12_189.0871m/z	91314	M+2Na-H	C8H16O2	37.3	0	6.01293			93.2602	100 - 8.91 - 0.761	http://nonlinear.com/redirect/outbound?p=hmdb&param=HMDB36165	3-(Hydroxymethyl)-2-heptanone		189.087	1	3.11508
3.12_189.0871m/z	91878	M+Na	C10H14O2	36.2	0	-9.26634			91.3103	100 - 11.1 - 0.963	http://nonlinear.com/redirect/outbound?p=hmdb&param=HMDB36878	1,4-Epidioxy-p-mentha-2,8-diene		189.087	1	3.11508
3.12_189.0871m/z	91879	M+Na	C10H14O2	36.2	0	-9.26634			91.3103	100 - 11.1 - 0.963	http://nonlinear.com/redirect/outbound?p=hmdb&param=HMDB36879	1,2:3,4-Diepoxy-p-menth-8-ene		189.087	1	3.11508
3.12_189.0871m/z	91994	M+Na	C10H14O2	36.2	0	-9.26634			91.3103	100 - 11.1 - 0.963	http://nonlinear.com/redirect/outbound?p=hmdb&param=HMDB37011	5-Hydroxy-p-mentha-6,8-dien-2-one		189.087	1	3.11508
3.12_189.0871m/z	91995	M+Na	C10H14O2	36.2	0	-9.26634			91.3103	100 - 11.1 - 0.963	http://nonlinear.com/redirect/outbound?p=hmdb&param=HMDB37012	2-Hydroxy-p-mentha-1,8-dien-6-one		189.087	1	3.11508
3.12_189.0871m/z	93808	M+2Na-H	C8H16O2	37.3	0	6.01293			93.2602	100 - 8.91 - 0.761	http://nonlinear.com/redirect/outbound?p=hmdb&param=HMDB39217	Isopropyl 2-methylbutanoate		189.087	1	3.11508
3.12_189.0871m/z	93958	M+Na	C10H14O2	36.2	0	-9.26634			91.3103	100 - 11.1 - 0.963	http://nonlinear.com/redirect/outbound?p=hmdb&param=HMDB39382	(1xi,4xi,6xi)-Carvone oxide		189.087	1	3.11508
3.12_189.0871m/z	94177	M+2Na-H	C8H16O2	37.3	0	6.01293			93.2602	100 - 8.91 - 0.761	http://nonlinear.com/redirect/outbound?p=hmdb&param=HMDB39620	Butyl butyrate		189.087	1	3.11508
3.12_189.0871m/z	94712	M+Na	C10H14O2	36.2	0	-9.26634			91.3103	100 - 11.1 - 0.963	http://nonlinear.com/redirect/outbound?p=hmdb&param=HMDB40176	4-Ethyl-1,2-dimethoxybenzene		189.087	1	3.11508
3.12_189.0871m/z	94742	M+2Na-H	C8H16O2	37.3	0	6.01293			93.2602	100 - 8.91 - 0.761	http://nonlinear.com/redirect/outbound?p=hmdb&param=HMDB40209	Ethyl hexanoate		189.087	1	3.11508
3.12_189.0871m/z	94781	M+2Na-H	C8H16O2	37.3	0	6.01293			93.2602	100 - 8.91 - 0.761	http://nonlinear.com/redirect/outbound?p=hmdb&param=HMDB40251	Butyl isobutyrate		189.087	1	3.11508
3.12_189.0871m/z	94782	M+2Na-H	C8H16O2	37.3	0	6.01293			93.2602	100 - 8.91 - 0.761	http://nonlinear.com/redirect/outbound?p=hmdb&param=HMDB40252	Isobutyl isobutyrate		189.087	1	3.11508
3.12_189.0871m/z	94820	M+2Na-H	C8H16O2	37.3	0	6.01293			93.2602	100 - 8.91 - 0.761	http://nonlinear.com/redirect/outbound?p=hmdb&param=HMDB40296	Propyl pentanoate		189.087	1	3.11508
3.12_189.0871m/z	94822	M+2Na-H	C8H16O2	37.3	0	6.01293			93.2602	100 - 8.91 - 0.761	http://nonlinear.com/redirect/outbound?p=hmdb&param=HMDB40298	Ethyl 2-ethylbutanoate		189.087	1	3.11508
3.12_189.0871m/z	95439	M+Na	C10H14O2	36.2	0	-9.26634			91.3103	100 - 11.1 - 0.963	http://nonlinear.com/redirect/outbound?p=hmdb&param=HMDB41000	Karahana lactone		189.087	1	3.11508
3.12_189.0871m/z	95964	M+Na	C10H14O2	36.2	0	-9.26634			91.3103	100 - 11.1 - 0.963	http://nonlinear.com/redirect/outbound?p=hmdb&param=HMDB41584	3-Hydroxy-p-mentha-1,8-dien-7-al		189.087	1	3.11508
3.12_189.0871m/z	96376	M+ACN+H	C5H9NO4	39	0	0.529968			95.5884	100 - 6.03 - 0.974		N-Acetyl-DL-serine		189.087	1	3.11508
3.12_189.0871m/z	96763	M+2Na-H	C8H16O2	37.3	0	6.01293			93.2602	100 - 8.91 - 0.761		2-Methylheptanoic acid		189.087	1	3.11508
3.12_189.0871m/z	97377	M+Na	C10H14O2	36.2	0	-9.26634			91.3103	100 - 11.1 - 0.963		(3E,8E)-suspensolide		189.087	1	3.11508
3.12_189.0871m/z	98124	M+2Na-H	C8H16O2	37.3	0	6.01293			93.2602	100 - 8.91 - 0.761		5R-Hydroxy-4S-methylheptan-3-one		189.087	1	3.11508
3.12_189.0871m/z	98130	M+2Na-H	C8H16O2	37.3	0	6.01293			93.2602	100 - 8.91 - 0.761		2-Hydroxy-2-methylheptan-4-one		189.087	1	3.11508
3.12_189.0871m/z	98138	M+2Na-H	C8H16O2	37.3	0	6.01293			93.2602	100 - 8.91 - 0.761		2S-Hydroxyoctan-3-one		189.087	1	3.11508
3.12_189.0871m/z	98139	M+2Na-H	C8H16O2	37.3	0	6.01293			93.2602	100 - 8.91 - 0.761		3R-Hydroxyoctan-2-one		189.087	1	3.11508
3.12_189.0871m/z	98140	M+2Na-H	C8H16O2	37.3	0	6.01293			93.2602	100 - 8.91 - 0.761		2-Hydroxyoctan-3-one		189.087	1	3.11508
3.12_189.0871m/z	99478	M+ACN+H	C5H9NO4	39	0	0.529968			95.5884	100 - 6.03 - 0.974	http://nonlinear.com/redirect/outbound?p=pubchemc&param=99478	O-Acetyl-L-Serine :: Amino Acids :: Polar Metabolites :: (2S)-3-acetyloxy-2-aminopropanoic acid		189.087	1	3.11508
3.12_386.2002m/z	2523	2M+3H2O+2H	C21H28N2O2S	35.3	0	3.87625			81.0323	100 - 24.6 - 7.84 - 1.4 - 0.187		Desmethylsufentanil		386.2	2	3.11508
3.12_386.2002m/z	67311	M+H+Na	C40H60O13	37.9	0	0.55396			90.2757	100 - 44.4 - 12.3 - 2.55 - 0.431		Pfaffoside A		386.2	2	3.11508
3.12_386.2002m/z	86384	M+2Na	C38H62O13	37	0	3.88243			89.6305	100 - 42.3 - 11.4 - 2.3 - 0.38	http://nonlinear.com/redirect/outbound?p=hmdb&param=HMDB29624	Torvoside D		386.2	2	3.11508
3.27_433.7345m/z	92960	M+H+Na	C46H69NO13	29.7	0	-5.2886			54.7371	100 - 51.4 - 15.6 - 3.5 - 0.635	http://nonlinear.com/redirect/outbound?p=hmdb&param=HMDB38232	Azaspiracid 4		433.734	2	3.27007
3.27_433.7345m/z	92961	M+H+Na	C46H69NO13	29.7	0	-5.2886			54.7371	100 - 51.4 - 15.6 - 3.5 - 0.635	http://nonlinear.com/redirect/outbound?p=hmdb&param=HMDB38233	Azaspiracid 5		433.734	2	3.27007
3.32_297.6417m/z	137250	M+H+Na	C29H41N5O5S	36.2	0	6.99564			88.8795	100 - 34.7 - 11.4 - 2.52 - 0.433		Phe Phe Lys Met		297.642	2	3.32342
3.32_297.6417m/z	137288	M+H+Na	C29H41N5O5S	36.2	0	6.99564			88.8795	100 - 34.7 - 11.4 - 2.52 - 0.433		Phe Phe Met Lys		297.642	2	3.32342
3.32_297.6417m/z	138769	M+H+Na	C29H41N5O5S	36.2	0	6.99564			88.8795	100 - 34.7 - 11.4 - 2.52 - 0.433		Phe Lys Phe Met		297.642	2	3.32342
3.32_297.6417m/z	138883	M+H+Na	C29H41N5O5S	36.2	0	6.99564			88.8795	100 - 34.7 - 11.4 - 2.52 - 0.433		Phe Lys Met Phe		297.642	2	3.32342
3.32_297.6417m/z	139567	M+H+Na	C29H41N5O5S	36.2	0	6.99564			88.8795	100 - 34.7 - 11.4 - 2.52 - 0.433		Phe Met Phe Lys		297.642	2	3.32342
3.32_297.6417m/z	139643	M+H+Na	C29H41N5O5S	36.2	0	6.99564			88.8795	100 - 34.7 - 11.4 - 2.52 - 0.433		Phe Met Lys Phe		297.642	2	3.32342
3.32_297.6417m/z	156578	M+H+Na	C26H37N9O6	38.2	0	0.274784			91.4326	100 - 32.1 - 6.22 - 0.895 - 0.104		His Pro Arg Tyr		297.642	2	3.32342
3.32_297.6417m/z	156673	M+H+Na	C26H37N9O6	38.2	0	0.274784			91.4326	100 - 32.1 - 6.22 - 0.895 - 0.104		His Pro Tyr Arg		297.642	2	3.32342
3.32_297.6417m/z	157338	M+H+Na	C26H37N9O6	38.2	0	0.274784			91.4326	100 - 32.1 - 6.22 - 0.895 - 0.104		His Arg Pro Tyr		297.642	2	3.32342
3.32_297.6417m/z	157471	M+H+Na	C26H37N9O6	38.2	0	0.274784			91.4326	100 - 32.1 - 6.22 - 0.895 - 0.104		His Arg Tyr Pro		297.642	2	3.32342
3.32_297.6417m/z	159333	M+H+Na	C26H37N9O6	38.2	0	0.274784			91.4326	100 - 32.1 - 6.22 - 0.895 - 0.104		His Tyr Pro Arg		297.642	2	3.32342
3.32_297.6417m/z	159371	M+H+Na	C26H37N9O6	38.2	0	0.274784			91.4326	100 - 32.1 - 6.22 - 0.895 - 0.104		His Tyr Arg Pro		297.642	2	3.32342
3.32_297.6417m/z	169169	M+H+Na	C29H41N5O5S	36.2	0	6.99564			88.8795	100 - 34.7 - 11.4 - 2.52 - 0.433		Lys Phe Phe Met		297.642	2	3.32342
3.32_297.6417m/z	169283	M+H+Na	C29H41N5O5S	36.2	0	6.99564			88.8795	100 - 34.7 - 11.4 - 2.52 - 0.433		Lys Phe Met Phe		297.642	2	3.32342
3.32_297.6417m/z	171563	M+H+Na	C29H41N5O5S	36.2	0	6.99564			88.8795	100 - 34.7 - 11.4 - 2.52 - 0.433		Lys Met Phe Phe		297.642	2	3.32342
3.32_297.6417m/z	185167	M+H+Na	C29H41N5O5S	36.2	0	6.99564			88.8795	100 - 34.7 - 11.4 - 2.52 - 0.433		Met Phe Phe Lys		297.642	2	3.32342
3.32_297.6417m/z	185243	M+H+Na	C29H41N5O5S	36.2	0	6.99564			88.8795	100 - 34.7 - 11.4 - 2.52 - 0.433		Met Phe Lys Phe		297.642	2	3.32342
3.32_297.6417m/z	186763	M+H+Na	C29H41N5O5S	36.2	0	6.99564			88.8795	100 - 34.7 - 11.4 - 2.52 - 0.433		Met Lys Phe Phe		297.642	2	3.32342
3.32_297.6417m/z	196577	M+H+Na	C26H37N9O6	38.2	0	0.274784			91.4326	100 - 32.1 - 6.22 - 0.895 - 0.104		Asn Pro Arg Trp		297.642	2	3.32342
3.32_297.6417m/z	196653	M+H+Na	C26H37N9O6	38.2	0	0.274784			91.4326	100 - 32.1 - 6.22 - 0.895 - 0.104		Asn Pro Trp Arg		297.642	2	3.32342
3.32_297.6417m/z	197337	M+H+Na	C26H37N9O6	38.2	0	0.274784			91.4326	100 - 32.1 - 6.22 - 0.895 - 0.104		Asn Arg Pro Trp		297.642	2	3.32342
3.32_297.6417m/z	197451	M+H+Na	C26H37N9O6	38.2	0	0.274784			91.4326	100 - 32.1 - 6.22 - 0.895 - 0.104		Asn Arg Trp Pro		297.642	2	3.32342
3.32_297.6417m/z	198933	M+H+Na	C26H37N9O6	38.2	0	0.274784			91.4326	100 - 32.1 - 6.22 - 0.895 - 0.104		Asn Trp Pro Arg		297.642	2	3.32342
3.32_297.6417m/z	198971	M+H+Na	C26H37N9O6	38.2	0	0.274784			91.4326	100 - 32.1 - 6.22 - 0.895 - 0.104		Asn Trp Arg Pro		297.642	2	3.32342
3.32_297.6417m/z	202178	M+H+Na	C26H37N9O6	38.2	0	0.274784			91.4326	100 - 32.1 - 6.22 - 0.895 - 0.104		Pro His Arg Tyr		297.642	2	3.32342
3.32_297.6417m/z	202273	M+H+Na	C26H37N9O6	38.2	0	0.274784			91.4326	100 - 32.1 - 6.22 - 0.895 - 0.104		Pro His Tyr Arg		297.642	2	3.32342
3.32_297.6417m/z	204177	M+H+Na	C26H37N9O6	38.2	0	0.274784			91.4326	100 - 32.1 - 6.22 - 0.895 - 0.104		Pro Asn Arg Trp		297.642	2	3.32342
3.32_297.6417m/z	204253	M+H+Na	C26H37N9O6	38.2	0	0.274784			91.4326	100 - 32.1 - 6.22 - 0.895 - 0.104		Pro Asn Trp Arg		297.642	2	3.32342
3.32_297.6417m/z	205218	M+H+Na	C26H37N9O6	38.2	0	0.274784			91.4326	100 - 32.1 - 6.22 - 0.895 - 0.104		Pro Arg His Tyr		297.642	2	3.32342
3.32_297.6417m/z	205317	M+H+Na	C26H37N9O6	38.2	0	0.274784			91.4326	100 - 32.1 - 6.22 - 0.895 - 0.104		Pro Arg Asn Trp		297.642	2	3.32342
3.32_297.6417m/z	205450	M+H+Na	C26H37N9O6	38.2	0	0.274784			91.4326	100 - 32.1 - 6.22 - 0.895 - 0.104		Pro Arg Trp Asn		297.642	2	3.32342
3.32_297.6417m/z	205465	M+H+Na	C26H37N9O6	38.2	0	0.274784			91.4326	100 - 32.1 - 6.22 - 0.895 - 0.104		Pro Arg Tyr His		297.642	2	3.32342
3.32_297.6417m/z	206913	M+H+Na	C26H37N9O6	38.2	0	0.274784			91.4326	100 - 32.1 - 6.22 - 0.895 - 0.104		Pro Trp Asn Arg		297.642	2	3.32342
3.32_297.6417m/z	206970	M+H+Na	C26H37N9O6	38.2	0	0.274784			91.4326	100 - 32.1 - 6.22 - 0.895 - 0.104		Pro Trp Arg Asn		297.642	2	3.32342
3.32_297.6417m/z	207213	M+H+Na	C26H37N9O6	38.2	0	0.274784			91.4326	100 - 32.1 - 6.22 - 0.895 - 0.104		Pro Tyr His Arg		297.642	2	3.32342
3.32_297.6417m/z	207365	M+H+Na	C26H37N9O6	38.2	0	0.274784			91.4326	100 - 32.1 - 6.22 - 0.895 - 0.104		Pro Tyr Arg His		297.642	2	3.32342
3.32_297.6417m/z	218138	M+H+Na	C26H37N9O6	38.2	0	0.274784			91.4326	100 - 32.1 - 6.22 - 0.895 - 0.104		Arg His Pro Tyr		297.642	2	3.32342
3.32_297.6417m/z	218271	M+H+Na	C26H37N9O6	38.2	0	0.274784			91.4326	100 - 32.1 - 6.22 - 0.895 - 0.104		Arg His Tyr Pro		297.642	2	3.32342
3.32_297.6417m/z	220137	M+H+Na	C26H37N9O6	38.2	0	0.274784			91.4326	100 - 32.1 - 6.22 - 0.895 - 0.104		Arg Asn Pro Trp		297.642	2	3.32342
3.32_297.6417m/z	220251	M+H+Na	C26H37N9O6	38.2	0	0.274784			91.4326	100 - 32.1 - 6.22 - 0.895 - 0.104		Arg Asn Trp Pro		297.642	2	3.32342
3.32_297.6417m/z	220418	M+H+Na	C26H37N9O6	38.2	0	0.274784			91.4326	100 - 32.1 - 6.22 - 0.895 - 0.104		Arg Pro His Tyr		297.642	2	3.32342
3.32_297.6417m/z	220517	M+H+Na	C26H37N9O6	38.2	0	0.274784			91.4326	100 - 32.1 - 6.22 - 0.895 - 0.104		Arg Pro Asn Trp		297.642	2	3.32342
3.32_297.6417m/z	220650	M+H+Na	C26H37N9O6	38.2	0	0.274784			91.4326	100 - 32.1 - 6.22 - 0.895 - 0.104		Arg Pro Trp Asn		297.642	2	3.32342
3.32_297.6417m/z	220665	M+H+Na	C26H37N9O6	38.2	0	0.274784			91.4326	100 - 32.1 - 6.22 - 0.895 - 0.104		Arg Pro Tyr His		297.642	2	3.32342
3.32_297.6417m/z	222911	M+H+Na	C26H37N9O6	38.2	0	0.274784			91.4326	100 - 32.1 - 6.22 - 0.895 - 0.104		Arg Trp Asn Pro		297.642	2	3.32342
3.32_297.6417m/z	222930	M+H+Na	C26H37N9O6	38.2	0	0.274784			91.4326	100 - 32.1 - 6.22 - 0.895 - 0.104		Arg Trp Pro Asn		297.642	2	3.32342
3.32_297.6417m/z	223211	M+H+Na	C26H37N9O6	38.2	0	0.274784			91.4326	100 - 32.1 - 6.22 - 0.895 - 0.104		Arg Tyr His Pro		297.642	2	3.32342
3.32_297.6417m/z	223325	M+H+Na	C26H37N9O6	38.2	0	0.274784			91.4326	100 - 32.1 - 6.22 - 0.895 - 0.104		Arg Tyr Pro His		297.642	2	3.32342
3.32_297.6417m/z	252133	M+H+Na	C26H37N9O6	38.2	0	0.274784			91.4326	100 - 32.1 - 6.22 - 0.895 - 0.104		Trp Asn Pro Arg		297.642	2	3.32342
3.32_297.6417m/z	252171	M+H+Na	C26H37N9O6	38.2	0	0.274784			91.4326	100 - 32.1 - 6.22 - 0.895 - 0.104		Trp Asn Arg Pro		297.642	2	3.32342
3.32_297.6417m/z	252513	M+H+Na	C26H37N9O6	38.2	0	0.274784			91.4326	100 - 32.1 - 6.22 - 0.895 - 0.104		Trp Pro Asn Arg		297.642	2	3.32342
3.32_297.6417m/z	252570	M+H+Na	C26H37N9O6	38.2	0	0.274784			91.4326	100 - 32.1 - 6.22 - 0.895 - 0.104		Trp Pro Arg Asn		297.642	2	3.32342
3.32_297.6417m/z	253311	M+H+Na	C26H37N9O6	38.2	0	0.274784			91.4326	100 - 32.1 - 6.22 - 0.895 - 0.104		Trp Arg Asn Pro		297.642	2	3.32342
3.32_297.6417m/z	253330	M+H+Na	C26H37N9O6	38.2	0	0.274784			91.4326	100 - 32.1 - 6.22 - 0.895 - 0.104		Trp Arg Pro Asn		297.642	2	3.32342
3.32_297.6417m/z	258133	M+H+Na	C26H37N9O6	38.2	0	0.274784			91.4326	100 - 32.1 - 6.22 - 0.895 - 0.104		Tyr His Pro Arg		297.642	2	3.32342
3.32_297.6417m/z	258171	M+H+Na	C26H37N9O6	38.2	0	0.274784			91.4326	100 - 32.1 - 6.22 - 0.895 - 0.104		Tyr His Arg Pro		297.642	2	3.32342
3.32_297.6417m/z	260413	M+H+Na	C26H37N9O6	38.2	0	0.274784			91.4326	100 - 32.1 - 6.22 - 0.895 - 0.104		Tyr Pro His Arg		297.642	2	3.32342
3.32_297.6417m/z	260565	M+H+Na	C26H37N9O6	38.2	0	0.274784			91.4326	100 - 32.1 - 6.22 - 0.895 - 0.104		Tyr Pro Arg His		297.642	2	3.32342
3.32_297.6417m/z	261211	M+H+Na	C26H37N9O6	38.2	0	0.274784			91.4326	100 - 32.1 - 6.22 - 0.895 - 0.104		Tyr Arg His Pro		297.642	2	3.32342
3.32_297.6417m/z	261325	M+H+Na	C26H37N9O6	38.2	0	0.274784			91.4326	100 - 32.1 - 6.22 - 0.895 - 0.104		Tyr Arg Pro His		297.642	2	3.32342
3.32_297.6417m/z	264076	M+2H	C27H39N5O10	37.8	0	-1.53606			90.64	100 - 31.9 - 6.97 - 1.14 - 0.155		Phe Thr Pro Thr Glu		297.642	2	3.32342
3.32_297.6417m/z	78848	M+2Na	C26H48NO9P	37.2	0	-3.2333			89.6969	100 - 29.4 - 6.01 - 0.922 - 0.117		PS(20:2(11Z,14Z)/0:0)		297.642	2	3.32342
3.32_379.1746m/z	57784	M+2Na	C36H56O14	36.4	0	5.1833			88.0277	100 - 40.1 - 10.7 - 2.15 - 0.355		digitalin		379.175	2	3.32342
3.32_379.1746m/z	85087	2M+3H2O+2H	C22H23NO4	38.8	0	0.826756			94.7567	100 - 24.6 - 3.71 - 0.418		JWH 250 N-(5-carboxyxypentyl) metabolite		379.175	2	3.32342
3.32_379.1746m/z	85125	M+2H	C46H48N2O8	34	0	-8.56641			79.707	100 - 51.3 - 14.6 - 2.96 - 0.479		Michellamine B		379.175	2	3.32342
3.32_379.1746m/z	87920	2M+3H2O+2H	C22H23NO4	38.8	0	0.826756			94.7567	100 - 24.6 - 3.71 - 0.418	http://nonlinear.com/redirect/outbound?p=hmdb&param=HMDB31754	Nequinate		379.175	2	3.32342
2.88_398.2038m/z	103655	M+Na	C15H29N5O6	36.5	0	7.51251			90.7181	100 - 18.6 - 2.87 - 0.32		Ala Ala Lys Ser		398.204	1	2.88388
2.88_398.2038m/z	103788	M+Na	C15H29N5O6	36.5	0	7.51251			90.7181	100 - 18.6 - 2.87 - 0.32		Ala Ala Ser Lys		398.204	1	2.88388
2.88_398.2038m/z	104456	M+H-2H2O	C17H31N5O8	37.4	0	0.953557			88.3523	100 - 20.9 - 3.72 - 0.473		Ala Asp Lys Thr		398.204	1	2.88388
2.88_398.2038m/z	104608	M+H-2H2O	C17H31N5O8	37.4	0	0.953557			88.3523	100 - 20.9 - 3.72 - 0.473		Ala Asp Thr Lys		398.204	1	2.88388
2.88_398.2038m/z	104855	M+H-2H2O	C17H31N5O8	37.4	0	0.953557			88.3523	100 - 20.9 - 3.72 - 0.473		Ala Glu Lys Ser		398.204	1	2.88388
2.88_398.2038m/z	104988	M+H-2H2O	C17H31N5O8	37.4	0	0.953557			88.3523	100 - 20.9 - 3.72 - 0.473		Ala Glu Ser Lys		398.204	1	2.88388
2.88_398.2038m/z	105656	M+Na	C15H29N5O6	36.5	0	7.51251			90.7181	100 - 18.6 - 2.87 - 0.32		Ala Gly Lys Thr		398.204	1	2.88388
2.88_398.2038m/z	105808	M+Na	C15H29N5O6	36.5	0	7.51251			90.7181	100 - 18.6 - 2.87 - 0.32		Ala Gly Thr Lys		398.204	1	2.88388
2.88_398.2038m/z	106695	M+Na	C15H29N5O6	36.5	0	7.51251			90.7181	100 - 18.6 - 2.87 - 0.32		Ala Lys Ala Ser		398.204	1	2.88388
2.88_398.2038m/z	106736	M+H-2H2O	C17H31N5O8	37.4	0	0.953557			88.3523	100 - 20.9 - 3.72 - 0.473		Ala Lys Asp Thr		398.204	1	2.88388
2.88_398.2038m/z	106755	M+H-2H2O	C17H31N5O8	37.4	0	0.953557			88.3523	100 - 20.9 - 3.72 - 0.473		Ala Lys Glu Ser		398.204	1	2.88388
2.88_398.2038m/z	106796	M+Na	C15H29N5O6	36.5	0	7.51251			90.7181	100 - 18.6 - 2.87 - 0.32		Ala Lys Gly Thr		398.204	1	2.88388
2.88_398.2038m/z	106980	M+Na	C15H29N5O6	36.5	0	7.51251			90.7181	100 - 18.6 - 2.87 - 0.32		Ala Lys Ser Ala		398.204	1	2.88388
2.88_398.2038m/z	106983	M+H-2H2O	C17H31N5O8	37.4	0	0.953557			88.3523	100 - 20.9 - 3.72 - 0.473		Ala Lys Ser Glu		398.204	1	2.88388
2.88_398.2038m/z	107002	M+H-2H2O	C17H31N5O8	37.4	0	0.953557			88.3523	100 - 20.9 - 3.72 - 0.473		Ala Lys Thr Asp		398.204	1	2.88388
2.88_398.2038m/z	107005	M+Na	C15H29N5O6	36.5	0	7.51251			90.7181	100 - 18.6 - 2.87 - 0.32		Ala Lys Thr Gly		398.204	1	2.88388
2.88_398.2038m/z	108132	M+H	C17H27N5O6	37.5	0	1.04002			88.8127	100 - 20.8 - 3.28 - 0.384		Ala Asn Pro Pro		398.204	1	2.88388
2.88_398.2038m/z	108512	M+H	C17H27N5O6	37.5	0	1.04002			88.8127	100 - 20.8 - 3.28 - 0.384		Ala Pro Asn Pro		398.204	1	2.88388
2.88_398.2038m/z	108531	M+H	C17H27N5O6	37.5	0	1.04002			88.8127	100 - 20.8 - 3.28 - 0.384		Ala Pro Pro Asn		398.204	1	2.88388
2.88_398.2038m/z	108556	M+H-H2O	C17H29N5O7	37.5	0	0.994905			88.582	100 - 20.8 - 3.5 - 0.428		Ala Pro Gln Thr		398.204	1	2.88388
2.88_398.2038m/z	108613	M+H-H2O	C17H29N5O7	37.5	0	0.994905			88.582	100 - 20.8 - 3.5 - 0.428		Ala Pro Thr Gln		398.204	1	2.88388
2.88_398.2038m/z	108936	M+H-H2O	C17H29N5O7	37.5	0	0.994905			88.582	100 - 20.8 - 3.5 - 0.428		Ala Gln Pro Thr		398.204	1	2.88388
2.88_398.2038m/z	109012	M+H-H2O	C17H29N5O7	37.5	0	0.994905			88.582	100 - 20.8 - 3.5 - 0.428		Ala Gln Thr Pro		398.204	1	2.88388
2.88_398.2038m/z	109488	M+Na	C15H29N5O6	36.5	0	7.51251			90.7181	100 - 18.6 - 2.87 - 0.32		Ala Ser Ala Lys		398.204	1	2.88388
2.88_398.2038m/z	109548	M+H-2H2O	C17H31N5O8	37.4	0	0.953557			88.3523	100 - 20.9 - 3.72 - 0.473		Ala Ser Glu Lys		398.204	1	2.88388
2.88_398.2038m/z	109640	M+Na	C15H29N5O6	36.5	0	7.51251			90.7181	100 - 18.6 - 2.87 - 0.32		Ala Ser Lys Ala		398.204	1	2.88388
2.88_398.2038m/z	109643	M+H-2H2O	C17H31N5O8	37.4	0	0.953557			88.3523	100 - 20.9 - 3.72 - 0.473		Ala Ser Lys Glu		398.204	1	2.88388
2.88_398.2038m/z	109928	M+H-2H2O	C17H31N5O8	37.4	0	0.953557			88.3523	100 - 20.9 - 3.72 - 0.473		Ala Thr Asp Lys		398.204	1	2.88388
2.88_398.2038m/z	109988	M+Na	C15H29N5O6	36.5	0	7.51251			90.7181	100 - 18.6 - 2.87 - 0.32		Ala Thr Gly Lys		398.204	1	2.88388
2.88_398.2038m/z	110042	M+H-2H2O	C17H31N5O8	37.4	0	0.953557			88.3523	100 - 20.9 - 3.72 - 0.473		Ala Thr Lys Asp		398.204	1	2.88388
2.88_398.2038m/z	110045	M+Na	C15H29N5O6	36.5	0	7.51251			90.7181	100 - 18.6 - 2.87 - 0.32		Ala Thr Lys Gly		398.204	1	2.88388
2.88_398.2038m/z	110133	M+H-H2O	C17H29N5O7	37.5	0	0.994905			88.582	100 - 20.8 - 3.5 - 0.428		Ala Thr Pro Gln		398.204	1	2.88388
2.88_398.2038m/z	110152	M+H-H2O	C17H29N5O7	37.5	0	0.994905			88.582	100 - 20.8 - 3.5 - 0.428		Ala Thr Gln Pro		398.204	1	2.88388
2.88_398.2038m/z	119656	M+H-2H2O	C17H31N5O8	37.4	0	0.953557			88.3523	100 - 20.9 - 3.72 - 0.473		Asp Ala Lys Thr		398.204	1	2.88388
2.88_398.2038m/z	119808	M+H-2H2O	C17H31N5O8	37.4	0	0.953557			88.3523	100 - 20.9 - 3.72 - 0.473		Asp Ala Thr Lys		398.204	1	2.88388
2.88_398.2038m/z	1216	2M+ACN+Na	C9H13NO2	38.9	0	-3.60266			98.9242	100 - 10.3 - 0.891		Methyldopamine		398.204	1	2.88388
2.88_398.2038m/z	121652	M+H-H2O	C17H29N5O7	37.5	0	0.994905			88.582	100 - 20.8 - 3.5 - 0.428		Asp Gly Lys Pro		398.204	1	2.88388
2.88_398.2038m/z	121728	M+H-H2O	C17H29N5O7	37.5	0	0.994905			88.582	100 - 20.8 - 3.5 - 0.428		Asp Gly Pro Lys		398.204	1	2.88388
2.88_398.2038m/z	122696	M+H-2H2O	C17H31N5O8	37.4	0	0.953557			88.3523	100 - 20.9 - 3.72 - 0.473		Asp Lys Ala Thr		398.204	1	2.88388
2.88_398.2038m/z	122792	M+H-H2O	C17H29N5O7	37.5	0	0.994905			88.582	100 - 20.8 - 3.5 - 0.428		Asp Lys Gly Pro		398.204	1	2.88388
2.88_398.2038m/z	122925	M+H-H2O	C17H29N5O7	37.5	0	0.994905			88.582	100 - 20.8 - 3.5 - 0.428		Asp Lys Pro Gly		398.204	1	2.88388
2.88_398.2038m/z	123000	M+H-2H2O	C17H31N5O8	37.4	0	0.953557			88.3523	100 - 20.9 - 3.72 - 0.473		Asp Lys Thr Ala		398.204	1	2.88388
2.88_398.2038m/z	124388	M+H-H2O	C17H29N5O7	37.5	0	0.994905			88.582	100 - 20.8 - 3.5 - 0.428		Asp Pro Gly Lys		398.204	1	2.88388
2.88_398.2038m/z	124445	M+H-H2O	C17H29N5O7	37.5	0	0.994905			88.582	100 - 20.8 - 3.5 - 0.428		Asp Pro Lys Gly		398.204	1	2.88388
2.88_398.2038m/z	125888	M+H-2H2O	C17H31N5O8	37.4	0	0.953557			88.3523	100 - 20.9 - 3.72 - 0.473		Asp Thr Ala Lys		398.204	1	2.88388
2.88_398.2038m/z	126040	M+H-2H2O	C17H31N5O8	37.4	0	0.953557			88.3523	100 - 20.9 - 3.72 - 0.473		Asp Thr Lys Ala		398.204	1	2.88388
2.88_398.2038m/z	127655	M+H-2H2O	C17H31N5O8	37.4	0	0.953557			88.3523	100 - 20.9 - 3.72 - 0.473		Glu Ala Lys Ser		398.204	1	2.88388
2.88_398.2038m/z	127788	M+H-2H2O	C17H31N5O8	37.4	0	0.953557			88.3523	100 - 20.9 - 3.72 - 0.473		Glu Ala Ser Lys		398.204	1	2.88388
2.88_398.2038m/z	129656	M+H-2H2O	C17H31N5O8	37.4	0	0.953557			88.3523	100 - 20.9 - 3.72 - 0.473		Glu Gly Lys Thr		398.204	1	2.88388
2.88_398.2038m/z	129808	M+H-2H2O	C17H31N5O8	37.4	0	0.953557			88.3523	100 - 20.9 - 3.72 - 0.473		Glu Gly Thr Lys		398.204	1	2.88388
2.88_398.2038m/z	130695	M+H-2H2O	C17H31N5O8	37.4	0	0.953557			88.3523	100 - 20.9 - 3.72 - 0.473		Glu Lys Ala Ser		398.204	1	2.88388
2.88_398.2038m/z	130796	M+H-2H2O	C17H31N5O8	37.4	0	0.953557			88.3523	100 - 20.9 - 3.72 - 0.473		Glu Lys Gly Thr		398.204	1	2.88388
2.88_398.2038m/z	130980	M+H-2H2O	C17H31N5O8	37.4	0	0.953557			88.3523	100 - 20.9 - 3.72 - 0.473		Glu Lys Ser Ala		398.204	1	2.88388
2.88_398.2038m/z	131005	M+H-2H2O	C17H31N5O8	37.4	0	0.953557			88.3523	100 - 20.9 - 3.72 - 0.473		Glu Lys Thr Gly		398.204	1	2.88388
2.88_398.2038m/z	133488	M+H-2H2O	C17H31N5O8	37.4	0	0.953557			88.3523	100 - 20.9 - 3.72 - 0.473		Glu Ser Ala Lys		398.204	1	2.88388
2.88_398.2038m/z	133640	M+H-2H2O	C17H31N5O8	37.4	0	0.953557			88.3523	100 - 20.9 - 3.72 - 0.473		Glu Ser Lys Ala		398.204	1	2.88388
2.88_398.2038m/z	133988	M+H-2H2O	C17H31N5O8	37.4	0	0.953557			88.3523	100 - 20.9 - 3.72 - 0.473		Glu Thr Gly Lys		398.204	1	2.88388
2.88_398.2038m/z	134045	M+H-2H2O	C17H31N5O8	37.4	0	0.953557			88.3523	100 - 20.9 - 3.72 - 0.473		Glu Thr Lys Gly		398.204	1	2.88388
2.88_398.2038m/z	143655	M+Na	C15H29N5O6	36.5	0	7.51251			90.7181	100 - 18.6 - 2.87 - 0.32		Gly Ala Lys Thr		398.204	1	2.88388
2.88_398.2038m/z	143807	M+Na	C15H29N5O6	36.5	0	7.51251			90.7181	100 - 18.6 - 2.87 - 0.32		Gly Ala Thr Lys		398.204	1	2.88388
2.88_398.2038m/z	144451	M+H-H2O	C17H29N5O7	37.5	0	0.994905			88.582	100 - 20.8 - 3.5 - 0.428		Gly Asp Lys Pro		398.204	1	2.88388
2.88_398.2038m/z	144527	M+H-H2O	C17H29N5O7	37.5	0	0.994905			88.582	100 - 20.8 - 3.5 - 0.428		Gly Asp Pro Lys		398.204	1	2.88388
2.88_398.2038m/z	144855	M+H-2H2O	C17H31N5O8	37.4	0	0.953557			88.3523	100 - 20.9 - 3.72 - 0.473		Gly Glu Lys Thr		398.204	1	2.88388
2.88_398.2038m/z	145007	M+H-2H2O	C17H31N5O8	37.4	0	0.953557			88.3523	100 - 20.9 - 3.72 - 0.473		Gly Glu Thr Lys		398.204	1	2.88388
2.88_398.2038m/z	146695	M+Na	C15H29N5O6	36.5	0	7.51251			90.7181	100 - 18.6 - 2.87 - 0.32		Gly Lys Ala Thr		398.204	1	2.88388
2.88_398.2038m/z	146731	M+H-H2O	C17H29N5O7	37.5	0	0.994905			88.582	100 - 20.8 - 3.5 - 0.428		Gly Lys Asp Pro		398.204	1	2.88388
2.88_398.2038m/z	146755	M+H-2H2O	C17H31N5O8	37.4	0	0.953557			88.3523	100 - 20.9 - 3.72 - 0.473		Gly Lys Glu Thr		398.204	1	2.88388
2.88_398.2038m/z	146921	M+H-H2O	C17H29N5O7	37.5	0	0.994905			88.582	100 - 20.8 - 3.5 - 0.428		Gly Lys Pro Asp		398.204	1	2.88388
2.88_398.2038m/z	146999	M+Na	C15H29N5O6	36.5	0	7.51251			90.7181	100 - 18.6 - 2.87 - 0.32		Gly Lys Thr Ala		398.204	1	2.88388
2.88_398.2038m/z	147002	M+H-2H2O	C17H31N5O8	37.4	0	0.953557			88.3523	100 - 20.9 - 3.72 - 0.473		Gly Lys Thr Glu		398.204	1	2.88388
2.88_398.2038m/z	148327	M+H-H2O	C17H29N5O7	37.5	0	0.994905			88.582	100 - 20.8 - 3.5 - 0.428		Gly Pro Asp Lys		398.204	1	2.88388
2.88_398.2038m/z	148441	M+H-H2O	C17H29N5O7	37.5	0	0.994905			88.582	100 - 20.8 - 3.5 - 0.428		Gly Pro Lys Asp		398.204	1	2.88388
2.88_398.2038m/z	148532	M+H	C17H27N5O6	37.5	0	1.04002			88.8127	100 - 20.8 - 3.28 - 0.384		Gly Pro Pro Gln		398.204	1	2.88388
2.88_398.2038m/z	148534	M+ACN+H	C15H24N4O6	37.9	0	1.15983			91.1009	100 - 18.2 - 2.8 - 0.308		Gly Pro Pro Ser		398.204	1	2.88388
2.88_398.2038m/z	148551	M+H	C17H27N5O6	37.5	0	1.04002			88.8127	100 - 20.8 - 3.28 - 0.384		Gly Pro Gln Pro		398.204	1	2.88388
2.88_398.2038m/z	148591	M+ACN+H	C15H24N4O6	37.9	0	1.15983			91.1009	100 - 18.2 - 2.8 - 0.308		Gly Pro Ser Pro		398.204	1	2.88388
2.88_398.2038m/z	148931	M+H	C17H27N5O6	37.5	0	1.04002			88.8127	100 - 20.8 - 3.28 - 0.384		Gly Gln Pro Pro		398.204	1	2.88388
2.88_398.2038m/z	149731	M+ACN+H	C15H24N4O6	37.9	0	1.15983			91.1009	100 - 18.2 - 2.8 - 0.308		Gly Ser Pro Pro		398.204	1	2.88388
2.88_398.2038m/z	149887	M+Na	C15H29N5O6	36.5	0	7.51251			90.7181	100 - 18.6 - 2.87 - 0.32		Gly Thr Ala Lys		398.204	1	2.88388
2.88_398.2038m/z	149947	M+H-2H2O	C17H31N5O8	37.4	0	0.953557			88.3523	100 - 20.9 - 3.72 - 0.473		Gly Thr Glu Lys		398.204	1	2.88388
2.88_398.2038m/z	150039	M+Na	C15H29N5O6	36.5	0	7.51251			90.7181	100 - 18.6 - 2.87 - 0.32		Gly Thr Lys Ala		398.204	1	2.88388
2.88_398.2038m/z	150042	M+H-2H2O	C17H31N5O8	37.4	0	0.953557			88.3523	100 - 20.9 - 3.72 - 0.473		Gly Thr Lys Glu		398.204	1	2.88388
2.88_398.2038m/z	15721	M+Na	C20H29N3O4	36.6	0	-3.20874			87.02	100 - 23.2 - 3.4 - 0.372		Leu Phe Pro		398.204	1	2.88388
2.88_398.2038m/z	16180	M+H	C17H27N5O6	37.5	0	1.04002			88.8127	100 - 20.8 - 3.28 - 0.384		Leu Glu His		398.204	1	2.88388
2.88_398.2038m/z	16217	M+H	C17H27N5O6	37.5	0	1.04002			88.8127	100 - 20.8 - 3.28 - 0.384		Ile His Glu		398.204	1	2.88388
2.88_398.2038m/z	16288	M+Na	C20H29N3O4	36.6	0	-3.20874			87.02	100 - 23.2 - 3.4 - 0.372		Ile Pro Phe		398.204	1	2.88388
2.88_398.2038m/z	16299	M+Na	C15H29N5O6	36.5	0	7.51251			90.7181	100 - 18.6 - 2.87 - 0.32		Lys Gln Thr		398.204	1	2.88388
2.88_398.2038m/z	16388	M+Na	C20H29N3O4	36.6	0	-3.20874			87.02	100 - 23.2 - 3.4 - 0.372		Ile Phe Pro		398.204	1	2.88388
2.88_398.2038m/z	164195	M+H-2H2O	C17H31N5O8	37.4	0	0.953557			88.3523	100 - 20.9 - 3.72 - 0.473		Ile Asn Ser Thr		398.204	1	2.88388
2.88_398.2038m/z	164214	M+H-2H2O	C17H31N5O8	37.4	0	0.953557			88.3523	100 - 20.9 - 3.72 - 0.473		Ile Asn Thr Ser		398.204	1	2.88388
2.88_398.2038m/z	16477	M+Na	C20H29N3O4	36.6	0	-3.20874			87.02	100 - 23.2 - 3.4 - 0.372		Pro Phe Leu		398.204	1	2.88388
2.88_398.2038m/z	16486	M+Na	C20H29N3O4	36.6	0	-3.20874			87.02	100 - 23.2 - 3.4 - 0.372		Pro Leu Phe		398.204	1	2.88388
2.88_398.2038m/z	164994	M+H-2H2O	C17H31N5O8	37.4	0	0.953557			88.3523	100 - 20.9 - 3.72 - 0.473		Ile Gln Ser Ser		398.204	1	2.88388
2.88_398.2038m/z	16551	M+Na	C20H29N3O4	36.6	0	-3.20874			87.02	100 - 23.2 - 3.4 - 0.372		Pro Phe Ile		398.204	1	2.88388
2.88_398.2038m/z	165715	M+H-2H2O	C17H31N5O8	37.4	0	0.953557			88.3523	100 - 20.9 - 3.72 - 0.473		Ile Ser Asn Thr		398.204	1	2.88388
2.88_398.2038m/z	165754	M+H-2H2O	C17H31N5O8	37.4	0	0.953557			88.3523	100 - 20.9 - 3.72 - 0.473		Ile Ser Gln Ser		398.204	1	2.88388
2.88_398.2038m/z	165792	M+H-2H2O	C17H31N5O8	37.4	0	0.953557			88.3523	100 - 20.9 - 3.72 - 0.473		Ile Ser Ser Gln		398.204	1	2.88388
2.88_398.2038m/z	165810	M+H-2H2O	C17H31N5O8	37.4	0	0.953557			88.3523	100 - 20.9 - 3.72 - 0.473		Ile Ser Thr Asn		398.204	1	2.88388
2.88_398.2038m/z	166114	M+H-2H2O	C17H31N5O8	37.4	0	0.953557			88.3523	100 - 20.9 - 3.72 - 0.473		Ile Thr Asn Ser		398.204	1	2.88388
2.88_398.2038m/z	166190	M+H-2H2O	C17H31N5O8	37.4	0	0.953557			88.3523	100 - 20.9 - 3.72 - 0.473		Ile Thr Ser Asn		398.204	1	2.88388
2.88_398.2038m/z	1669	2M+ACN+Na	C9H13NO2	38.9	0	-3.60266			98.9242	100 - 10.3 - 0.891	http://nonlinear.com/redirect/outbound?p=pubchemc&param=1669	3-Methoxytyramine :: Biogenic amines :: Polar Metabolites :: 4-(2-aminoethyl)-2-methoxyphenol		398.204	1	2.88388
2.88_398.2038m/z	167494	M+Na	C15H29N5O6	36.5	0	7.51251			90.7181	100 - 18.6 - 2.87 - 0.32		Lys Ala Ala Ser		398.204	1	2.88388
2.88_398.2038m/z	167535	M+H-2H2O	C17H31N5O8	37.4	0	0.953557			88.3523	100 - 20.9 - 3.72 - 0.473		Lys Ala Asp Thr		398.204	1	2.88388
2.88_398.2038m/z	167554	M+H-2H2O	C17H31N5O8	37.4	0	0.953557			88.3523	100 - 20.9 - 3.72 - 0.473		Lys Ala Glu Ser		398.204	1	2.88388
2.88_398.2038m/z	167595	M+Na	C15H29N5O6	36.5	0	7.51251			90.7181	100 - 18.6 - 2.87 - 0.32		Lys Ala Gly Thr		398.204	1	2.88388
2.88_398.2038m/z	167779	M+Na	C15H29N5O6	36.5	0	7.51251			90.7181	100 - 18.6 - 2.87 - 0.32		Lys Ala Ser Ala		398.204	1	2.88388
2.88_398.2038m/z	167782	M+H-2H2O	C17H31N5O8	37.4	0	0.953557			88.3523	100 - 20.9 - 3.72 - 0.473		Lys Ala Ser Glu		398.204	1	2.88388
2.88_398.2038m/z	167801	M+H-2H2O	C17H31N5O8	37.4	0	0.953557			88.3523	100 - 20.9 - 3.72 - 0.473		Lys Ala Thr Asp		398.204	1	2.88388
2.88_398.2038m/z	167804	M+Na	C15H29N5O6	36.5	0	7.51251			90.7181	100 - 18.6 - 2.87 - 0.32		Lys Ala Thr Gly		398.204	1	2.88388
2.88_398.2038m/z	168295	M+H-2H2O	C17H31N5O8	37.4	0	0.953557			88.3523	100 - 20.9 - 3.72 - 0.473		Lys Asp Ala Thr		398.204	1	2.88388
2.88_398.2038m/z	168391	M+H-H2O	C17H29N5O7	37.5	0	0.994905			88.582	100 - 20.8 - 3.5 - 0.428		Lys Asp Gly Pro		398.204	1	2.88388
2.88_398.2038m/z	168524	M+H-H2O	C17H29N5O7	37.5	0	0.994905			88.582	100 - 20.8 - 3.5 - 0.428		Lys Asp Pro Gly		398.204	1	2.88388
[truncated: 429 more rows]

## Sheet: multiple hit
Compound	Description	Compound ID	Adducts	Formula	Score	Fragmentation Score	Mass Error (ppm)	Isotope Similarity	Theoretical Isotope Distribution	Link	Neutral mass (Da)	m/z	Charge	Retention time (min)
0.71_222.1266n	Annuionone B	88204	M+H-2H2O, M+ACN+Na	C13H18O3	38.2	0	4.73296	96.6229	100 - 14.4 - 1.57 - 0.128	http://nonlinear.com/redirect/outbound?p=hmdb&param=HMDB32121	222.127	286.142	1	0.714117
0.71_222.1266n	Dehydrovomifoliol	91833	M+H-2H2O, M+ACN+Na	C13H18O3	38.2	0	4.73296	96.6229	100 - 14.4 - 1.57 - 0.128	http://nonlinear.com/redirect/outbound?p=hmdb&param=HMDB36819	222.127	286.142	1	0.714117
0.71_222.1266n	Hydroxyibuprofen	691	M+H-2H2O, M+ACN+Na	C13H18O3	38.2	0	4.73296	96.6229	100 - 14.4 - 1.57 - 0.128		222.127	286.142	1	0.714117
0.71_222.1266n	Isoamyl p-anisate	93513	M+H-2H2O, M+ACN+Na	C13H18O3	38.2	0	4.73296	96.6229	100 - 14.4 - 1.57 - 0.128	http://nonlinear.com/redirect/outbound?p=hmdb&param=HMDB38894	222.127	286.142	1	0.714117
0.71_229.1194m/z	(Â±)-Ibuprofen	572	M+Na	C13H18O2	38.1	0	-2.31736	93.3674	100 - 14.3 - 1.36			229.119	1	0.714117
0.71_229.1194m/z	(E)-6-Methyl-6-(5-methyl-2-furanyl)-3-hepten-2-one	89069	M+Na	C13H18O2	38.1	0	-2.31736	93.3674	100 - 14.3 - 1.36	http://nonlinear.com/redirect/outbound?p=hmdb&param=HMDB33196		229.119	1	0.714117
0.71_229.1194m/z	10beta-12,13-Dinor-8-oxo-6-eremophilen-11-al	92447	M+Na	C13H18O2	38.1	0	-2.31736	93.3674	100 - 14.3 - 1.36	http://nonlinear.com/redirect/outbound?p=hmdb&param=HMDB37604		229.119	1	0.714117
0.71_229.1194m/z	1-Methyl-1-phenylethyl isobutyrate	92465	M+Na	C13H18O2	38.1	0	-2.31736	93.3674	100 - 14.3 - 1.36	http://nonlinear.com/redirect/outbound?p=hmdb&param=HMDB37623		229.119	1	0.714117
0.71_229.1194m/z	1-Phenylpropyl butyrate	91529	M+Na	C13H18O2	38.1	0	-2.31736	93.3674	100 - 14.3 - 1.36	http://nonlinear.com/redirect/outbound?p=hmdb&param=HMDB36386		229.119	1	0.714117
0.71_229.1194m/z	2-(Ethylamino)-4,5-dihydroxybenzamide	88771	M+CH3OH+H	C9H12N2O3	38	0	5.81067	96.5839	100 - 10.7 - 1.14	http://nonlinear.com/redirect/outbound?p=hmdb&param=HMDB32852		229.119	1	0.714117
0.71_229.1194m/z	2,4,6-Trimethyl-4-phenyl-1,3-dioxane	91203	M+Na	C13H18O2	38.1	0	-2.31736	93.3674	100 - 14.3 - 1.36	http://nonlinear.com/redirect/outbound?p=hmdb&param=HMDB36025		229.119	1	0.714117
0.71_229.1194m/z	2,4-Bis(acetamido)-2,4,6-trideoxy-beta-L-altropyranose	73461	M+H-H2O	C10H18N2O5	37.9	0	4.62935	94.9583	100 - 11.9 - 1.68 - 0.144			229.119	1	0.714117
0.71_229.1194m/z	2-Keto-6-acetamidocaproate	62815	M+ACN+H	C8H13NO4	38.2	0	6.09023	97.742	100 - 9.32 - 1.21	http://nonlinear.com/redirect/outbound?p=hmdb&param=HMDB12150		229.119	1	0.714117
0.71_229.1194m/z	2-Phenylethyl 2-methylbutanoate	92543	M+Na	C13H18O2	38.1	0	-2.31736	93.3674	100 - 14.3 - 1.36	http://nonlinear.com/redirect/outbound?p=hmdb&param=HMDB37720		229.119	1	0.714117
0.71_229.1194m/z	2-Phenylethyl pentanoate	90376	M+Na	C13H18O2	38.1	0	-2.31736	93.3674	100 - 14.3 - 1.36	http://nonlinear.com/redirect/outbound?p=hmdb&param=HMDB35016		229.119	1	0.714117
0.71_229.1194m/z	2-Phenylpropyl butyrate	89955	M+Na	C13H18O2	38.1	0	-2.31736	93.3674	100 - 14.3 - 1.36	http://nonlinear.com/redirect/outbound?p=hmdb&param=HMDB34469		229.119	1	0.714117
0.71_229.1194m/z	3-Acetoxy-3-methyl-1-phenylbutane	90021	M+Na	C13H18O2	38.1	0	-2.31736	93.3674	100 - 14.3 - 1.36	http://nonlinear.com/redirect/outbound?p=hmdb&param=HMDB34556		229.119	1	0.714117
0.71_229.1194m/z	3-Amino-L-Tyrosine	44711	M+CH3OH+H	C9H12N2O3	38	0	5.81067	96.5839	100 - 10.7 - 1.14			229.119	1	0.714117
0.71_229.1194m/z	3-Methylbutyl phenylacetate	90368	M+Na	C13H18O2	38.1	0	-2.31736	93.3674	100 - 14.3 - 1.36	http://nonlinear.com/redirect/outbound?p=hmdb&param=HMDB35008		229.119	1	0.714117
0.71_229.1194m/z	5-Nitro-2-propoxyaniline	92516	M+CH3OH+H	C9H12N2O3	38	0	5.81067	96.5839	100 - 10.7 - 1.14	http://nonlinear.com/redirect/outbound?p=hmdb&param=HMDB37688		229.119	1	0.714117
0.71_229.1194m/z	6-Acetamido-3-oxohexanoate	66023	M+ACN+H	C8H13NO4	38.2	0	6.09023	97.742	100 - 9.32 - 1.21			229.119	1	0.714117
0.71_229.1194m/z	alpha-Methylphenethyl butyrate	91534	M+Na	C13H18O2	38.1	0	-2.31736	93.3674	100 - 14.3 - 1.36	http://nonlinear.com/redirect/outbound?p=hmdb&param=HMDB36391		229.119	1	0.714117
0.71_229.1194m/z	Amyl phenylacetate	93267	M+Na	C13H18O2	38.1	0	-2.31736	93.3674	100 - 14.3 - 1.36	http://nonlinear.com/redirect/outbound?p=hmdb&param=HMDB38605		229.119	1	0.714117
0.71_229.1194m/z	Asp Ile	23772	M+H-H2O	C10H18N2O5	37.9	0	4.62935	94.9583	100 - 11.9 - 1.68 - 0.144			229.119	1	0.714117
0.71_229.1194m/z	Benzyl hexanoate	88244	M+Na	C13H18O2	38.1	0	-2.31736	93.3674	100 - 14.3 - 1.36	http://nonlinear.com/redirect/outbound?p=hmdb&param=HMDB32176		229.119	1	0.714117
0.71_229.1194m/z	dimethyl (R)-pyrrolidine-1,2-dicarboxylate	265049	M+ACN+H	C8H13NO4	38.2	0	6.09023	97.742	100 - 9.32 - 1.21			229.119	1	0.714117
0.71_229.1194m/z	Eremopetasinorone A	86413	M+Na	C13H18O2	38.1	0	-2.31736	93.3674	100 - 14.3 - 1.36	http://nonlinear.com/redirect/outbound?p=hmdb&param=HMDB29669		229.119	1	0.714117
0.71_229.1194m/z	Ethyl (Â±)-2-ethyl-3-phenylpropanoate	92161	M+Na	C13H18O2	38.1	0	-2.31736	93.3674	100 - 14.3 - 1.36	http://nonlinear.com/redirect/outbound?p=hmdb&param=HMDB37194		229.119	1	0.714117
0.71_229.1194m/z	Etrogol	93702	M+Na	C13H18O2	38.1	0	-2.31736	93.3674	100 - 14.3 - 1.36	http://nonlinear.com/redirect/outbound?p=hmdb&param=HMDB39101		229.119	1	0.714117
0.71_229.1194m/z	Methyl 4-tert-butylphenylacetate	91385	M+Na	C13H18O2	38.1	0	-2.31736	93.3674	100 - 14.3 - 1.36	http://nonlinear.com/redirect/outbound?p=hmdb&param=HMDB36240		229.119	1	0.714117
0.71_229.1194m/z	N-(3S-hydroxy-butanoyl)-homoserine lactone	36735	M+ACN+H	C8H13NO4	38.2	0	6.09023	97.742	100 - 9.32 - 1.21			229.119	1	0.714117
0.71_229.1194m/z	N2-Acetyl-L-aminoadipate semialdehyde	63444	M+ACN+H	C8H13NO4	38.2	0	6.09023	97.742	100 - 9.32 - 1.21			229.119	1	0.714117
0.71_229.1194m/z	xi-8,9-Dehydrotheaspirone	90508	M+Na	C13H18O2	38.1	0	-2.31736	93.3674	100 - 14.3 - 1.36	http://nonlinear.com/redirect/outbound?p=hmdb&param=HMDB35181		229.119	1	0.714117
0.89_146.0937m/z	2-(1-Propenyl)-delta1-piperideine	89209	M+Na	C8H13N	38.1	0	-2.5364	93.5448	100 - 9.17 - 0.373	http://nonlinear.com/redirect/outbound?p=hmdb&param=HMDB33365		146.094	1	0.894517
0.89_146.0937m/z	3-Methylcyclopentene	87753	M+ACN+Na	C6H10	38.3	0	-3.80421	95.9561	100 - 6.6 - 0.183	http://nonlinear.com/redirect/outbound?p=hmdb&param=HMDB31544		146.094	1	0.894517
0.89_146.0937m/z	4-Guanidinobutanoate :: Amidines :: Polar Metabolites :: 4-(diaminomethylideneamino)butanoic acid	500	M+H	C5H11N3O2	41.3	0	8.99348	95.4878	100 - 6.71 - 0.605	http://nonlinear.com/redirect/outbound?p=pubchemc&param=500		146.094	1	0.894517
0.89_146.0937m/z	4-Guanidinobutanoic acid	4155	M+H	C5H11N3O2	37.1	0	8.99348	95.4878	100 - 6.71 - 0.605	http://nonlinear.com/redirect/outbound?p=hmdb&param=HMDB03464		146.094	1	0.894517
0.89_146.0937m/z	Fibrin	65513	M+H	C5H11N3O2	37.1	0	8.99348	95.4878	100 - 6.71 - 0.605			146.094	1	0.894517
0.92_286.1418m/z	(2S,4S)-Pinnatanine	86268	M+ACN+H	C10H16N2O5	36.8	0	8.48423	93.5116	100 - 11.9 - 1.68 - 0.144	http://nonlinear.com/redirect/outbound?p=hmdb&param=HMDB29439		286.142	1	0.919917
0.92_286.1418m/z	(6S)-dehydrovomifoliol	53371	M+ACN+Na	C13H18O3	37.8	0	2.04383	91.6256	100 - 14.4 - 1.57 - 0.128			286.142	1	0.919917
0.92_286.1418m/z	1,2-Bis(4-hydroxyphenyl)-2-propanol	69606	M+ACN+H	C15H16O3	36.2	0	-7.99517	89.6981	100 - 16.5 - 1.89 - 0.163			286.142	1	0.919917
0.92_286.1418m/z	11alpha-Hydroxygalanthamine	69342	M+H-H2O	C17H21NO4	36	0	-6.43814	87.2137	100 - 19.1 - 2.55 - 0.256			286.142	1	0.919917
0.92_286.1418m/z	3-(1,1-Dimethylallyl)herniarin	87157	M+ACN+H	C15H16O3	36.2	0	-7.99517	89.6981	100 - 16.5 - 1.89 - 0.163	http://nonlinear.com/redirect/outbound?p=hmdb&param=HMDB30731		286.142	1	0.919917
0.92_286.1418m/z	5-Hydroxy-2-(5-methyl-1-oxo-4-hexenyl)benzofuran	88040	M+ACN+H	C15H16O3	36.2	0	-7.99517	89.6981	100 - 16.5 - 1.89 - 0.163	http://nonlinear.com/redirect/outbound?p=hmdb&param=HMDB31925		286.142	1	0.919917
0.92_286.1418m/z	5-Hydroxybisphenol A	69604	M+ACN+H	C15H16O3	36.2	0	-7.99517	89.6981	100 - 16.5 - 1.89 - 0.163			286.142	1	0.919917
0.92_286.1418m/z	6'-Dehydro-6'-oxoparomamine	71792	M+H-2H2O	C12H23N3O7	36.7	0	6.44879	90.6831	100 - 14.6 - 2.43 - 0.251			286.142	1	0.919917
0.92_286.1418m/z	6-Hydroxyetodolac	2632	M+H-H2O	C17H21NO4	36	0	-6.43814	87.2137	100 - 19.1 - 2.55 - 0.256			286.142	1	0.919917
0.92_286.1418m/z	8-(1-Hydroxyethyl)etodolac	2634	M+H-H2O	C17H21NO4	36	0	-6.43814	87.2137	100 - 19.1 - 2.55 - 0.256			286.142	1	0.919917
0.92_286.1418m/z	Ala Asp Val	21714	M+H-H2O	C12H21N3O6	36.6	0	6.83191	90.9209	100 - 14.5 - 2.22 - 0.22			286.142	1	0.919917
0.92_286.1418m/z	Annuionone B	88204	M+ACN+Na	C13H18O3	37.8	0	2.04383	91.6256	100 - 14.4 - 1.57 - 0.128	http://nonlinear.com/redirect/outbound?p=hmdb&param=HMDB32121		286.142	1	0.919917
0.92_286.1418m/z	Batatasin III	87107	M+ACN+H	C15H16O3	36.2	0	-7.99517	89.6981	100 - 16.5 - 1.89 - 0.163	http://nonlinear.com/redirect/outbound?p=hmdb&param=HMDB30636		286.142	1	0.919917
0.92_286.1418m/z	Carinatine	67043	M+H-H2O	C17H21NO4	36	0	-6.43814	87.2137	100 - 19.1 - 2.55 - 0.256			286.142	1	0.919917
0.92_286.1418m/z	Cinnamyl anthranilate	73077	M+CH3OH+H	C16H15NO2	36	0	-7.71088	88.6395	100 - 17.9 - 1.92 - 0.153			286.142	1	0.919917
0.92_286.1418m/z	Cocaine	1903	M+H-H2O	C17H21NO4	36	0	-6.43814	87.2137	100 - 19.1 - 2.55 - 0.256			286.142	1	0.919917
0.92_286.1418m/z	Dehydrovomifoliol	91833	M+ACN+Na	C13H18O3	37.8	0	2.04383	91.6256	100 - 14.4 - 1.57 - 0.128	http://nonlinear.com/redirect/outbound?p=hmdb&param=HMDB36819		286.142	1	0.919917
0.92_286.1418m/z	Encelin	67666	M+ACN+H	C15H16O3	36.2	0	-7.99517	89.6981	100 - 16.5 - 1.89 - 0.163			286.142	1	0.919917
0.92_286.1418m/z	Ethyl 3-methyl-9H-carbazole-9-carboxylate	88685	M+CH3OH+H	C16H15NO2	36	0	-7.71088	88.6395	100 - 17.9 - 1.92 - 0.153	http://nonlinear.com/redirect/outbound?p=hmdb&param=HMDB32758		286.142	1	0.919917
0.92_286.1418m/z	Fenoterol	2693	M+H-H2O	C17H21NO4	36	0	-6.43814	87.2137	100 - 19.1 - 2.55 - 0.256			286.142	1	0.919917
0.92_286.1418m/z	Glandulone B	93221	M+ACN+H	C15H16O3	36.2	0	-7.99517	89.6981	100 - 16.5 - 1.89 - 0.163	http://nonlinear.com/redirect/outbound?p=hmdb&param=HMDB38548		286.142	1	0.919917
0.92_286.1418m/z	Hydromorphone	3182	M+H	C17H19NO3	36.1	0.782	-6.8448	87.4424	100 - 19.1 - 2.34 - 0.215			286.142	1	0.919917
0.92_286.1418m/z	Hydroxyibuprofen	691	M+ACN+Na	C13H18O3	37.8	0	2.04383	91.6256	100 - 14.4 - 1.57 - 0.128			286.142	1	0.919917
0.92_286.1418m/z	Hydroxyprolyl-Hydroxyproline	85771	M+ACN+H	C10H16N2O5	36.8	0	8.48423	93.5116	100 - 11.9 - 1.68 - 0.144	http://nonlinear.com/redirect/outbound?p=hmdb&param=HMDB28864		286.142	1	0.919917
0.92_286.1418m/z	Isoamyl p-anisate	93513	M+ACN+Na	C13H18O3	37.8	0	2.04383	91.6256	100 - 14.4 - 1.57 - 0.128	http://nonlinear.com/redirect/outbound?p=hmdb&param=HMDB38894		286.142	1	0.919917
0.92_286.1418m/z	Linderalactone	71681	M+ACN+H	C15H16O3	36.2	0	-7.99517	89.6981	100 - 16.5 - 1.89 - 0.163			286.142	1	0.919917
0.92_286.1418m/z	Meperidine N-oxide	1130	M+Na	C15H21NO3	37.5	0	1.72518	89.3207	100 - 16.9 - 1.96 - 0.171			286.142	1	0.919917
0.92_286.1418m/z	N-(Heptan-4-yl)benzo[d][1,3]dioxole-5-carboxamide	88349	M+Na	C15H21NO3	37.5	0	1.72518	89.3207	100 - 16.9 - 1.96 - 0.171	http://nonlinear.com/redirect/outbound?p=hmdb&param=HMDB32305		286.142	1	0.919917
0.92_286.1418m/z	N5-Acetyl-N2-gamma-L-glutamyl-L-ornithine	93997	M+H-H2O	C12H21N3O6	36.6	0	6.83191	90.9209	100 - 14.5 - 2.22 - 0.22	http://nonlinear.com/redirect/outbound?p=hmdb&param=HMDB39423		286.142	1	0.919917
0.92_286.1418m/z	Nicotianamine	66305	M+H-H2O	C12H21N3O6	36.6	0	6.83191	90.9209	100 - 14.5 - 2.22 - 0.22			286.142	1	0.919917
0.92_286.1418m/z	OSTHOL	44022	M+ACN+H	C15H16O3	36.2	0	-7.99517	89.6981	100 - 16.5 - 1.89 - 0.163			286.142	1	0.919917
0.92_286.1418m/z	p-Hydroxymeperidine	1131	M+Na	C15H21NO3	37.5	0	1.72518	89.3207	100 - 16.9 - 1.96 - 0.171			286.142	1	0.919917
0.92_286.1418m/z	Piperine	43568	M+H	C17H19NO3	38	10	-6.8448	87.4424	100 - 19.1 - 2.34 - 0.215			286.142	1	0.919917
0.92_286.1418m/z	Proguanil	2128	M+CH3OH+H	C11H16ClN5	33	0	-4.33099	70.1888	100 - 13.9 - 32.9 - 4.48 - 0.288			286.142	1	0.919917
0.92_286.1418m/z	Pyricarbate	69497	M+CH3OH+H	C11H15N3O4	36.7	0	8.18252	92.4082	100 - 13.3 - 1.64 - 0.14			286.142	1	0.919917
0.92_286.1418m/z	Scopolamine	3433	M+H-H2O	C17H21NO4	36	0	-6.43814	87.2137	100 - 19.1 - 2.55 - 0.256			286.142	1	0.919917
0.92_286.1418m/z	Triamterene	2908	M+CH3OH+H	C12H11N7	37.5	0	2.89851	91.0526	100 - 15.7 - 1.15			286.142	1	0.919917
1.80_414.2000m/z	(R)-Pantothenic acid 4'-O-b-D-glucoside	89644	M+CH3OH+H	C15H27NO10	36.4	0	7.84192	90.6398	100 - 17.3 - 3.46 - 0.426	http://nonlinear.com/redirect/outbound?p=hmdb&param=HMDB33965		414.2	1	1.79902
1.80_414.2000m/z	3-Hydroxy-2-(4-morpholinylmethyl)estra-1,3,5(10)-trien-17-one	70428	M+2Na-H	C23H31NO3	35.9	0	-4.28591	84.5407	100 - 25.7 - 3.79 - 0.408			414.2	1	1.79902
1.80_414.2000m/z	Ala Ala Asp Pro	103532	M+ACN+H	C15H24N4O7	37	0	4.43794	90.3282	100 - 18.2 - 3.01 - 0.347			414.2	1	1.79902
1.80_414.2000m/z	Boc-Phe(NMe)-Gly-OMe	65476	M+ACN+Na	C18H26N2O5	37.7	0	0.098746	88.5053	100 - 20.7 - 3.06 - 0.338			414.2	1	1.79902
1.80_414.2000m/z	Buthiobate	72691	M+ACN+H	C21H28N2S2	33.7	0	-8.70608	78.1817	100 - 25.4 - 12.1 - 2.46 - 0.521			414.2	1	1.79902
1.80_414.2000m/z	cis-Zeatin 9-glucoside	95774	M+CH3OH+H	C16H23N5O6	36.8	0	4.33314	89.2621	100 - 19.6 - 3.06 - 0.349	http://nonlinear.com/redirect/outbound?p=hmdb&param=HMDB41369		414.2	1	1.79902
1.80_414.2000m/z	Clavamycin F	71660	M+ACN+H	C15H24N4O7	37	0	4.43794	90.3282	100 - 18.2 - 3.01 - 0.347			414.2	1	1.79902
1.80_414.2000m/z	Norgestimate	1606	M+2Na-H	C23H31NO3	35.9	0	-4.28591	84.5407	100 - 25.7 - 3.79 - 0.408			414.2	1	1.79902
1.80_414.2000m/z	O-Î²-D-Glucosylzeatin	64090	M+CH3OH+H	C16H23N5O6	36.8	0	4.33314	89.2621	100 - 19.6 - 3.06 - 0.349			414.2	1	1.79902
1.80_414.2000m/z	Raphanatin	88107	M+CH3OH+H	C16H23N5O6	36.8	0	4.33314	89.2621	100 - 19.6 - 3.06 - 0.349	http://nonlinear.com/redirect/outbound?p=hmdb&param=HMDB32000		414.2	1	1.79902
1.80_414.2000m/z	trans-Zeatin-7-Î²-D-glucoside	64092	M+CH3OH+H	C16H23N5O6	36.8	0	4.33314	89.2621	100 - 19.6 - 3.06 - 0.349			414.2	1	1.79902
1.95_155.0824m/z	(Â±)-2-Heptanol	89610	M+K	C7H16O	37.4	0	-7.76697	95.8248	100 - 7.79 - 0.468	http://nonlinear.com/redirect/outbound?p=hmdb&param=HMDB33908		155.082	1	1.954
1.95_155.0824m/z	(S)-1-Pyrroline-5-carboxylate	63418	M+ACN+H	C5H7NO2	37.8	0	7.67209	97.4217	100 - 5.93 - 0.557			155.082	1	1.954
1.95_155.0824m/z	1-Pyrroline-2-carboxylic acid	58576	M+ACN+H	C5H7NO2	37.8	0	7.67209	97.4217	100 - 5.93 - 0.557	http://nonlinear.com/redirect/outbound?p=hmdb&param=HMDB06875		155.082	1	1.954
1.95_155.0824m/z	2-Acetylpyrazine	87980	M+CH3OH+H	C6H6N2O	37.7	0	7.10629	96.2664	100 - 7.33 - 0.437	http://nonlinear.com/redirect/outbound?p=hmdb&param=HMDB31861		155.082	1	1.954
1.95_155.0824m/z	2-Amino-4-[(2-hydroxy-1-oxopropyl)amino]butanoic acid	87663	M+H-2H2O	C7H14N2O4	37.8	0	4.56252	94.5114	100 - 8.62 - 1.15	http://nonlinear.com/redirect/outbound?p=hmdb&param=HMDB31412		155.082	1	1.954
1.95_155.0824m/z	3,4-Dimethylstyrene	263619	M+Na	C10H12	37.3	0	-5.67592	93.0455	100 - 11 - 0.541			155.082	1	1.954
1.95_155.0824m/z	3-Methylhexan-2-ol	96948	M+K	C7H16O	37.4	0	-7.76697	95.8248	100 - 7.79 - 0.468			155.082	1	1.954
1.95_155.0824m/z	5-Î´-Hydroxybutyl Hydantoin	44728	M+H-H2O	C7H12N2O3	37.8	0	5.04	94.746	100 - 8.55 - 0.94			155.082	1	1.954
1.95_155.0824m/z	Diaminopimelic acid	352	M+H-2H2O	C7H14N2O4	37.8	0	4.56252	94.5114	100 - 8.62 - 1.15	http://nonlinear.com/redirect/outbound?p=hmdb&param=HMDB01370		155.082	1	1.954
1.95_155.0824m/z	Dicyclopentadiene	70040	M+Na	C10H12	37.3	0	-5.67592	93.0455	100 - 11 - 0.541			155.082	1	1.954
1.95_155.0824m/z	DL-Propargylglycine	45299	M+ACN+H	C5H7NO2	37.8	0	7.67209	97.4217	100 - 5.93 - 0.557			155.082	1	1.954
1.95_155.0824m/z	Glutarimide	66616	M+ACN+H	C5H7NO2	37.8	0	7.67209	97.4217	100 - 5.93 - 0.557			155.082	1	1.954
1.95_155.0824m/z	Glycylproline	4185	M+H-H2O	C7H12N2O3	37.8	0	5.04	94.746	100 - 8.55 - 0.94			155.082	1	1.954
1.95_155.0824m/z	Heptan-1-ol	46075	M+K	C7H16O	37.4	0	-7.76697	95.8248	100 - 7.79 - 0.468			155.082	1	1.954
1.95_155.0824m/z	Isonicotineamide	65768	M+CH3OH+H	C6H6N2O	37.7	0	7.10629	96.2664	100 - 7.33 - 0.437			155.082	1	1.954
1.95_155.0824m/z	meso-2,6-Diaminoheptanedioate	63450	M+H-2H2O	C7H14N2O4	37.8	0	4.56252	94.5114	100 - 8.62 - 1.15			155.082	1	1.954
1.95_155.0824m/z	Methyl hexyl ether	88431	M+K	C7H16O	37.4	0	-7.76697	95.8248	100 - 7.79 - 0.468	http://nonlinear.com/redirect/outbound?p=hmdb&param=HMDB32407		155.082	1	1.954
1.95_155.0824m/z	N-(gamma-Glutamyl)ethanolamine	93813	M+H-2H2O	C7H14N2O4	37.8	0	4.56252	94.5114	100 - 8.62 - 1.15	http://nonlinear.com/redirect/outbound?p=hmdb&param=HMDB39222		155.082	1	1.954
1.95_155.0824m/z	Niacinamide	1497	M+CH3OH+H	C6H6N2O	37.7	0	7.10629	96.2664	100 - 7.33 - 0.437	http://nonlinear.com/redirect/outbound?p=hmdb&param=HMDB01406		155.082	1	1.954
1.95_155.0824m/z	Picolinamide	65685	M+CH3OH+H	C6H6N2O	37.7	0	7.10629	96.2664	100 - 7.33 - 0.437			155.082	1	1.954
1.95_155.0824m/z	p-Mentha-1,3,5,8-tetraene	86395	M+Na	C10H12	37.3	0	-5.67592	93.0455	100 - 11 - 0.541	http://nonlinear.com/redirect/outbound?p=hmdb&param=HMDB29641		155.082	1	1.954
1.95_155.0824m/z	Tetralin	69808	M+Na	C10H12	37.3	0	-5.67592	93.0455	100 - 11 - 0.541			155.082	1	1.954
1.95_155.0824m/z	xi-3-Heptanol	87709	M+K	C7H16O	37.4	0	-7.76697	95.8248	100 - 7.79 - 0.468	http://nonlinear.com/redirect/outbound?p=hmdb&param=HMDB31481		155.082	1	1.954
2.55_287.1499m/z	(-)-8-Demethylmaritidine	69347	2M+3H2O+2H	C16H19NO3	37.4	0	6.62054	94.3498	100 - 18 - 2.14 - 0.192			287.15	2	2.5485
2.55_287.1499m/z	(2E)-Piperamide-C5:1	93469	2M+3H2O+2H	C16H19NO3	37.4	0	6.62054	94.3498	100 - 18 - 2.14 - 0.192	http://nonlinear.com/redirect/outbound?p=hmdb&param=HMDB38834		287.15	2	2.5485
2.55_287.1499m/z	(E,E)-Piperlonguminine	86780	2M+3H2O+2H	C16H19NO3	37.4	0	6.62054	94.3498	100 - 18 - 2.14 - 0.192	http://nonlinear.com/redirect/outbound?p=hmdb&param=HMDB30187		287.15	2	2.5485
2.55_287.1499m/z	4'-O-Methylnorbelladine	64406	2M+3H2O+2H	C16H19NO3	37.4	0	6.62054	94.3498	100 - 18 - 2.14 - 0.192			287.15	2	2.5485
2.55_287.1499m/z	Arg Asn His Phe	220003	M+2H	C25H36N10O6	36.9	0	5.66466	90.9518	100 - 31.3 - 5.99 - 0.852			287.15	2	2.5485
2.55_287.1499m/z	Hordatine A	66900	M+H+Na	C28H38N8O4	37.1	0	2.95242	89.115	100 - 33.8 - 6.36 - 0.865			287.15	2	2.5485
2.55_287.1499m/z	Î±-Erythroidine	3403	2M+3H2O+2H	C16H19NO3	37.4	0	6.62054	94.3498	100 - 18 - 2.14 - 0.192			287.15	2	2.5485
2.55_287.1499m/z	Lunacrine	68517	2M+3H2O+2H	C16H19NO3	37.4	0	6.62054	94.3498	100 - 18 - 2.14 - 0.192			287.15	2	2.5485
2.55_287.1499m/z	Neolinderachalcone	52046	M+2Na	C35H44O4	35.8	0	-5.06826	84.9855	100 - 38.5 - 8.03 - 1.19 - 0.139			287.15	2	2.5485
2.55_287.1499m/z	Neolinderatone	52700	M+2Na	C35H44O4	35.8	0	-5.06826	84.9855	100 - 38.5 - 8.03 - 1.19 - 0.139			287.15	2	2.5485
2.55_287.1499m/z	Norgalanthamine	64408	2M+3H2O+2H	C16H19NO3	37.4	0	6.62054	94.3498	100 - 18 - 2.14 - 0.192			287.15	2	2.5485
2.55_287.1499m/z	Sanguinine	69379	2M+3H2O+2H	C16H19NO3	37.4	0	6.62054	94.3498	100 - 18 - 2.14 - 0.192			287.15	2	2.5485
2.78_609.2563m/z	2-(1,2,3,4-Tetrahydroxybutyl)-6-(2,3,4-trihydroxybutyl)pyrazine	90282	2M+H	C12H20N2O7	37.5	0	-8.33962	96.7947	100 - 14.2 - 2.38 - 0.242	http://nonlinear.com/redirect/outbound?p=hmdb&param=HMDB34894		609.256	1	2.77972
2.78_609.2563m/z	2'-Deoxymugineic acid	70941	2M+H	C12H20N2O7	37.5	0	-8.33962	96.7947	100 - 14.2 - 2.38 - 0.242			609.256	1	2.77972
2.78_609.2563m/z	2-O-(beta-D-galactopyranosyl-(1->6)-beta-D-galactopyranosyl) 2S,3R-dihydroxytridecanoic acid	98334	M+K	C25H46O14	35.2	0	7.70061	84.7773	100 - 28.1 - 6.68 - 1.14 - 0.168			609.256	1	2.77972
2.78_609.2563m/z	4-amino-N-(4-tert-butylphenyl)benzenesulfonamide	96351	2M+H	C16H20N2O2S	38.2	0	-0.112475	90.8885	100 - 19.1 - 6.66 - 1.01 - 0.123			609.256	1	2.77972
2.78_609.2563m/z	Cynometrine	68408	2M+K	C16H19N3O2	38.1	0	-4.04353	95.4045	100 - 18.7 - 2.06 - 0.168			609.256	1	2.77972
2.78_609.2563m/z	Deoxyfructosazine	93351	2M+H	C12H20N2O7	37.5	0	-8.33962	96.7947	100 - 14.2 - 2.38 - 0.242	http://nonlinear.com/redirect/outbound?p=hmdb&param=HMDB38696		609.256	1	2.77972
2.78_609.2563m/z	JMV3002	45361	M+Na	C35H34N6O3	34.5	0	-3.67384	76.6032	100 - 40.6 - 8.63 - 1.28 - 0.147			609.256	1	2.77972
2.88_398.2038m/z	1-(3-Pyridinyl)-1,4-butanediol	73244	2M+ACN+Na	C9H13NO2	38.9	0	-3.60266	98.9242	100 - 10.3 - 0.891			398.204	1	2.88388
2.88_398.2038m/z	1,8-Octanedithiol	94862	2M+ACN+H	C8H18S2	38.2	0	0.0349487	91.199	100 - 10.5 - 9.53 - 0.887 - 0.284	http://nonlinear.com/redirect/outbound?p=hmdb&param=HMDB40348		398.204	1	2.88388
2.88_398.2038m/z	2-(2-Furanyl)-3-piperidinol	94385	2M+ACN+Na	C9H13NO2	38.9	0	-3.60266	98.9242	100 - 10.3 - 0.891	http://nonlinear.com/redirect/outbound?p=hmdb&param=HMDB39837		398.204	1	2.88388
2.88_398.2038m/z	2,5-Dihydrophenylalanine	66879	2M+ACN+Na	C9H13NO2	38.9	0	-3.60266	98.9242	100 - 10.3 - 0.891			398.204	1	2.88388
2.88_398.2038m/z	3-Methoxytyramine :: Biogenic amines :: Polar Metabolites :: 4-(2-aminoethyl)-2-methoxyphenol	1669	2M+ACN+Na	C9H13NO2	38.9	0	-3.60266	98.9242	100 - 10.3 - 0.891	http://nonlinear.com/redirect/outbound?p=pubchemc&param=1669		398.204	1	2.88388
2.88_398.2038m/z	4-(1-hydroxy-2-(methylamino)ethyl)phenol	24111	2M+ACN+Na	C9H13NO2	38.9	0	-3.60266	98.9242	100 - 10.3 - 0.891			398.204	1	2.88388
2.88_398.2038m/z	4-Methoxytyramine	62825	2M+ACN+Na	C9H13NO2	38.9	0	-3.60266	98.9242	100 - 10.3 - 0.891	http://nonlinear.com/redirect/outbound?p=hmdb&param=HMDB12162		398.204	1	2.88388
2.88_398.2038m/z	Brevianamide B	86931	M+CH3OH+H	C21H23N3O3	35.1	0	-9.88476	86.3554	100 - 24.2 - 3.42 - 0.355	http://nonlinear.com/redirect/outbound?p=hmdb&param=HMDB30380		398.204	1	2.88388
2.88_398.2038m/z	C16 Sphinganine-1-phosphate	83703	M+2Na-H	C16H36NO5P	37.9	0	-1.27872	91.2092	100 - 18.3 - 2.6 - 0.273			398.204	1	2.88388
2.88_398.2038m/z	Dibutyl disulfide	86351	2M+ACN+H	C8H18S2	38.2	0	0.0349487	91.199	100 - 10.5 - 9.53 - 0.887 - 0.284	http://nonlinear.com/redirect/outbound?p=hmdb&param=HMDB29569		398.204	1	2.88388
2.88_398.2038m/z	Digitalose	66854	2M+ACN+H	C7H14O5	38.6	0	4.91484	98.5422	100 - 7.92 - 1.3			398.204	1	2.88388
2.88_398.2038m/z	D-Thevetose	71174	2M+ACN+H	C7H14O5	38.6	0	4.91484	98.5422	100 - 7.92 - 1.3			398.204	1	2.88388
2.88_398.2038m/z	Epinine	66649	2M+ACN+Na	C9H13NO2	38.9	0	-3.60266	98.9242	100 - 10.3 - 0.891			398.204	1	2.88388
2.88_398.2038m/z	Ethinamate	66748	2M+ACN+Na	C9H13NO2	38.9	0	-3.60266	98.9242	100 - 10.3 - 0.891			398.204	1	2.88388
2.88_398.2038m/z	L-(-)Sorbose	3317	2M+ACN+H	C7H14O5	38.6	0	4.91484	98.5422	100 - 7.92 - 1.3			398.204	1	2.88388
2.88_398.2038m/z	Levomethadyl acetate	66780	M+2Na-H	C23H31NO2	35.3	0	-7.98628	85.2631	100 - 25.7 - 3.57 - 0.354			398.204	1	2.88388
2.88_398.2038m/z	METARAMINOL	44342	2M+ACN+Na	C9H13NO2	38.9	0	-3.60266	98.9242	100 - 10.3 - 0.891			398.204	1	2.88388
2.88_398.2038m/z	Methadyl Acetate	85518	M+2Na-H	C23H31NO2	35.3	0	-7.98628	85.2631	100 - 25.7 - 3.57 - 0.354	http://nonlinear.com/redirect/outbound?p=hmdb&param=HMDB15502		398.204	1	2.88388
2.88_398.2038m/z	Methyldopamine	1216	2M+ACN+Na	C9H13NO2	38.9	0	-3.60266	98.9242	100 - 10.3 - 0.891			398.204	1	2.88388
2.88_398.2038m/z	Norpandamarilactonine A	93496	2M+ACN+Na	C9H13NO2	38.9	0	-3.60266	98.9242	100 - 10.3 - 0.891	http://nonlinear.com/redirect/outbound?p=hmdb&param=HMDB38869		398.204	1	2.88388
2.88_398.2038m/z	Phenylephrine	699	2M+ACN+Na	C9H13NO2	38.9	0	-3.60266	98.9242	100 - 10.3 - 0.891			398.204	1	2.88388
2.88_398.2038m/z	p-Hydroxynorpseudoephedrine	2017	2M+ACN+Na	C9H13NO2	38.9	0	-3.60266	98.9242	100 - 10.3 - 0.891			398.204	1	2.88388
2.88_398.2038m/z	PROADIFEN	44139	M+2Na-H	C23H31NO2	35.3	0	-7.98628	85.2631	100 - 25.7 - 3.57 - 0.354			398.204	1	2.88388
2.88_398.2038m/z	PROGLUMIDE	43472	M+ACN+Na	C18H26N2O4	37	0	-3.60266	89.2624	100 - 20.7 - 2.85 - 0.295			398.204	1	2.88388
2.88_398.2038m/z	PYRITHYLDIONE	44329	2M+ACN+Na	C9H13NO2	38.9	0	-3.60266	98.9242	100 - 10.3 - 0.891			398.204	1	2.88388
2.96_136.0763m/z	(3-Methylcrotonyl)glycine methyl ester	6386	M+H-2H2O	C8H13NO3	38.1	0	3.4775	94.6566	100 - 9.28 - 1	http://nonlinear.com/redirect/outbound?p=hmdb&param=HMDB01910		136.076	1	2.9601
2.96_136.0763m/z	(Z)-Phenylacetaldehyde oxime	63615	M+H	C8H9NO	38	0	4.40487	95.1262	100 - 9.16 - 0.578			136.076	1	2.9601
2.96_136.0763m/z	2,3-Dihydro-1H-pyrrolizine-5-carboxaldehyde	94549	M+H	C8H9NO	38	0	4.40487	95.1262	100 - 9.16 - 0.578	http://nonlinear.com/redirect/outbound?p=hmdb&param=HMDB40008		136.076	1	2.9601
2.96_136.0763m/z	2-Acetyl-4-methylpyridine	92047	M+H	C8H9NO	38	0	4.40487	95.1262	100 - 9.16 - 0.578	http://nonlinear.com/redirect/outbound?p=hmdb&param=HMDB37071		136.076	1	2.9601
2.96_136.0763m/z	2'-Aminoacetophenone	88578	M+H	C8H9NO	38	0	4.40487	95.1262	100 - 9.16 - 0.578	http://nonlinear.com/redirect/outbound?p=hmdb&param=HMDB32630		136.076	1	2.9601
2.96_136.0763m/z	2-Phenylacetamide	3260	M+H	C8H9NO	38	0	4.40487	95.1262	100 - 9.16 - 0.578			136.076	1	2.9601
2.96_136.0763m/z	5-(2-Furanyl)-3,4-dihydro-2H-pyrrole	94554	M+H	C8H9NO	38	0	4.40487	95.1262	100 - 9.16 - 0.578	http://nonlinear.com/redirect/outbound?p=hmdb&param=HMDB40013		136.076	1	2.9601
2.96_136.0763m/z	ACETANILIDE	43491	M+H	C8H9NO	38	0	4.40487	95.1262	100 - 9.16 - 0.578			136.076	1	2.9601
2.96_136.0763m/z	Arene oxide	65651	M+ACN+H	C6H6O	38.1	0	6.32657	97.5736	100 - 6.6 - 0.388			136.076	1	2.9601
2.96_136.0763m/z	Benzonitrile	67952	M+CH3OH+H	C7H5N	38	0	5.77394	96.4136	100 - 7.99 - 0.278			136.076	1	2.9601
2.96_136.0763m/z	Crotanecine	68218	M+H-2H2O	C8H13NO3	38.1	0	3.4775	94.6566	100 - 9.28 - 1			136.076	1	2.9601
2.96_136.0763m/z	Dopamine :: Biogenic amines :: Polar Metabolites :: 4-(2-aminoethyl)benzene-1,2-diol	681	M+H-H2O	C8H11NO2	38.1	0	3.8866	94.8908	100 - 9.22 - 0.789	http://nonlinear.com/redirect/outbound?p=pubchemc&param=681		136.076	1	2.9601
2.96_136.0763m/z	N-Acetylarylamine	6107	M+H	C8H9NO	38	0	4.40487	95.1262	100 - 9.16 - 0.578	http://nonlinear.com/redirect/outbound?p=hmdb&param=HMDB01250		136.076	1	2.9601
2.96_136.0763m/z	N-Benzylformamide	70966	M+H	C8H9NO	38	0	4.40487	95.1262	100 - 9.16 - 0.578			136.076	1	2.9601
2.96_136.0763m/z	N-butanoyl-lhomoserine lactone	36732	M+H-2H2O	C8H13NO3	38.1	0	3.4775	94.6566	100 - 9.28 - 1			136.076	1	2.9601
2.96_136.0763m/z	n-Butyl-2-cyanoacrylate	69571	M+H-H2O	C8H11NO2	38.1	0	3.8866	94.8908	100 - 9.22 - 0.789			136.076	1	2.9601
2.96_136.0763m/z	N-Methylformamide	58023	M+H	C8H9NO	38	0	4.40487	95.1262	100 - 9.16 - 0.578	http://nonlinear.com/redirect/outbound?p=hmdb&param=HMDB01122		136.076	1	2.9601
2.96_136.0763m/z	Octopamine :: Biogenic amines :: Polar Metabolites :: 4-[(1R)-2-amino-1-hydroxyethyl]phenol	440266	M+H-H2O	C8H11NO2	38.1	0	3.8866	94.8908	100 - 9.22 - 0.789	http://nonlinear.com/redirect/outbound?p=pubchemc&param=440266		136.076	1	2.9601
2.96_136.0763m/z	PHENACYLAMINE	44663	M+H	C8H9NO	38	0	4.40487	95.1262	100 - 9.16 - 0.578			136.076	1	2.9601
2.96_136.0763m/z	Phenol :: Phenols :: Polar Metabolites :: phenol	996	M+ACN+H	C6H6O	38.1	0	6.32657	97.5736	100 - 6.6 - 0.388	http://nonlinear.com/redirect/outbound?p=pubchemc&param=996		136.076	1	2.9601
2.96_136.0763m/z	Vanillylamine	62928	M+H-H2O	C8H11NO2	38.1	0	3.8866	94.8908	100 - 9.22 - 0.789	http://nonlinear.com/redirect/outbound?p=hmdb&param=HMDB12309		136.076	1	2.9601
2.96_409.2196m/z	11,12,14-Trihydroxy-7-methoxy-8,11,13-abietatrien-20,6-olide	88046	M+CH3OH+H	C21H28O6	36.1	0	-6.64402	88.2377	100 - 23.3 - 3.82 - 0.469	http://nonlinear.com/redirect/outbound?p=hmdb&param=HMDB31932		409.22	1	2.9601
2.96_409.2196m/z	12alpha-Hydroxy-13,18-dehydroparain	94116	M+CH3OH+H	C21H28O6	36.1	0	-6.64402	88.2377	100 - 23.3 - 3.82 - 0.469	http://nonlinear.com/redirect/outbound?p=hmdb&param=HMDB39557		409.22	1	2.9601
2.96_409.2196m/z	16a-Hydroxyprednisolone	1392	M+CH3OH+H	C21H28O6	36.1	0	-6.64402	88.2377	100 - 23.3 - 3.82 - 0.469			409.22	1	2.9601
2.96_409.2196m/z	18-Oxocortisol	5321	M+CH3OH+H	C21H28O6	36.1	0	-6.64402	88.2377	100 - 23.3 - 3.82 - 0.469	http://nonlinear.com/redirect/outbound?p=hmdb&param=HMDB00332		409.22	1	2.9601
2.96_409.2196m/z	6Î²-Hydroxyprednisolone	2071	M+CH3OH+H	C21H28O6	36.1	0	-6.64402	88.2377	100 - 23.3 - 3.82 - 0.469			409.22	1	2.9601
2.96_409.2196m/z	Ala Ala Gly Lys	103588	M+ACN+Na	C14H27N5O5	37	0	7.50758	93.6385	100 - 17.5 - 2.47 - 0.254			409.22	1	2.9601
2.96_409.2196m/z	Cinnzeylanine	91190	M+H-H2O	C22H34O8	36	0	-5.86405	86.8268	100 - 24.5 - 4.51 - 0.616	http://nonlinear.com/redirect/outbound?p=hmdb&param=HMDB36011		409.22	1	2.9601
2.96_409.2196m/z	Desmethylastemizole	1124	M+H-2H2O	C27H29FN4O	36	0	2.01143	82.5057	100 - 31 - 4.86 - 0.513			409.22	1	2.9601
2.96_409.2196m/z	Oleandolide	40995	M+Na	C20H34O7	37.7	0	-0.242642	88.9168	100 - 22.3 - 3.81 - 0.479			409.22	1	2.9601
2.96_409.2196m/z	Phe Arg Ser	22502	M+H	C18H28N6O5	48.5	53.6	0.455487	89.3681	100 - 22.2 - 3.38 - 0.386			409.22	1	2.9601
2.96_409.2196m/z	Picrasin B	71525	M+CH3OH+H	C21H28O6	36.1	0	-6.64402	88.2377	100 - 23.3 - 3.82 - 0.469			409.22	1	2.9601
2.96_409.2196m/z	Rhipocephalin	67902	M+CH3OH+H	C21H28O6	36.1	0	-6.64402	88.2377	100 - 23.3 - 3.82 - 0.469			409.22	1	2.9601
3.12_189.0871m/z	(+/-)-Asarinol A	71918	M+Na	C10H14O2	36.2	0	-9.26634	91.3103	100 - 11.1 - 0.963			189.087	1	3.11508
3.12_189.0871m/z	(1R)-bornane-2,3-dione	53335	M+Na	C10H14O2	36.2	0	-9.26634	91.3103	100 - 11.1 - 0.963			189.087	1	3.11508
3.12_189.0871m/z	(1xi,4xi,6xi)-Carvone oxide	93958	M+Na	C10H14O2	36.2	0	-9.26634	91.3103	100 - 11.1 - 0.963	http://nonlinear.com/redirect/outbound?p=hmdb&param=HMDB39382		189.087	1	3.11508
3.12_189.0871m/z	(3E,8E)-suspensolide	97377	M+Na	C10H14O2	36.2	0	-9.26634	91.3103	100 - 11.1 - 0.963			189.087	1	3.11508
3.12_189.0871m/z	(3R,5Z)-5-Octene-1,3-diol	86920	M+2Na-H	C8H16O2	37.3	0	6.01293	93.2602	100 - 8.91 - 0.761	http://nonlinear.com/redirect/outbound?p=hmdb&param=HMDB30368		189.087	1	3.11508
3.12_189.0871m/z	(Â±)-5-Hydroxy-4-octanone	90743	M+2Na-H	C8H16O2	37.3	0	6.01293	93.2602	100 - 8.91 - 0.761	http://nonlinear.com/redirect/outbound?p=hmdb&param=HMDB35457		189.087	1	3.11508
3.12_189.0871m/z	(S)-3-(Imidazol-5-yl)lactate	66051	M+CH3OH+H	C6H8N2O3	38.8	0	0.499382	94.4591	100 - 7.43 - 0.856			189.087	1	3.11508
3.12_189.0871m/z	1,1-Dimethoxy-2-phenylethane	88567	M+Na	C10H14O2	36.2	0	-9.26634	91.3103	100 - 11.1 - 0.963	http://nonlinear.com/redirect/outbound?p=hmdb&param=HMDB32615		189.087	1	3.11508
3.12_189.0871m/z	1,1-Dimethoxy-trans-2-hexene	88274	M+2Na-H	C8H16O2	37.3	0	6.01293	93.2602	100 - 8.91 - 0.761	http://nonlinear.com/redirect/outbound?p=hmdb&param=HMDB32225		189.087	1	3.11508
3.12_189.0871m/z	1,2:3,4-Diepoxy-p-menth-8-ene	91879	M+Na	C10H14O2	36.2	0	-9.26634	91.3103	100 - 11.1 - 0.963	http://nonlinear.com/redirect/outbound?p=hmdb&param=HMDB36879		189.087	1	3.11508
3.12_189.0871m/z	1,4-Epidioxy-p-mentha-2,8-diene	91878	M+Na	C10H14O2	36.2	0	-9.26634	91.3103	100 - 11.1 - 0.963	http://nonlinear.com/redirect/outbound?p=hmdb&param=HMDB36878		189.087	1	3.11508
3.12_189.0871m/z	10-Oxogeranial	64041	M+Na	C10H14O2	36.2	0	-9.26634	91.3103	100 - 11.1 - 0.963			189.087	1	3.11508
3.12_189.0871m/z	1-Hydroxy-3-octanone	87560	M+2Na-H	C8H16O2	37.3	0	6.01293	93.2602	100 - 8.91 - 0.761	http://nonlinear.com/redirect/outbound?p=hmdb&param=HMDB31290		189.087	1	3.11508
3.12_189.0871m/z	1-Imidazolelactic acid	4196	M+CH3OH+H	C6H8N2O3	38.8	0	0.499382	94.4591	100 - 7.43 - 0.856			189.087	1	3.11508
3.12_189.0871m/z	2,2-dimethyl-hexanoic acid	73602	M+2Na-H	C8H16O2	37.3	0	6.01293	93.2602	100 - 8.91 - 0.761			189.087	1	3.11508
3.12_189.0871m/z	2,4,7-Decatrienoic acid	90547	M+Na	C10H14O2	36.2	0	-9.26634	91.3103	100 - 11.1 - 0.963	http://nonlinear.com/redirect/outbound?p=hmdb&param=HMDB35235		189.087	1	3.11508
3.12_189.0871m/z	2-ethyl-2-methyl valeric ccid	34581	M+2Na-H	C8H16O2	37.3	0	6.01293	93.2602	100 - 8.91 - 0.761			189.087	1	3.11508
3.12_189.0871m/z	2-Ethylbutyl acetate	87879	M+2Na-H	C8H16O2	37.3	0	6.01293	93.2602	100 - 8.91 - 0.761	http://nonlinear.com/redirect/outbound?p=hmdb&param=HMDB31703		189.087	1	3.11508
3.12_189.0871m/z	2-Hydroxy-2-methylheptan-4-one	98130	M+2Na-H	C8H16O2	37.3	0	6.01293	93.2602	100 - 8.91 - 0.761			189.087	1	3.11508
3.12_189.0871m/z	2-Hydroxyoctan-3-one	98140	M+2Na-H	C8H16O2	37.3	0	6.01293	93.2602	100 - 8.91 - 0.761			189.087	1	3.11508
3.12_189.0871m/z	2-Hydroxy-p-mentha-1,8-dien-6-one	91995	M+Na	C10H14O2	36.2	0	-9.26634	91.3103	100 - 11.1 - 0.963	http://nonlinear.com/redirect/outbound?p=hmdb&param=HMDB37012		189.087	1	3.11508
3.12_189.0871m/z	2-Methoxy-4-propylphenol	88216	M+Na	C10H14O2	36.2	0	-9.26634	91.3103	100 - 11.1 - 0.963	http://nonlinear.com/redirect/outbound?p=hmdb&param=HMDB32135		189.087	1	3.11508
3.12_189.0871m/z	2-Methylheptanoic acid	96763	M+2Na-H	C8H16O2	37.3	0	6.01293	93.2602	100 - 8.91 - 0.761			189.087	1	3.11508
3.12_189.0871m/z	2-Methylpropyl butanoate	89747	M+2Na-H	C8H16O2	37.3	0	6.01293	93.2602	100 - 8.91 - 0.761	http://nonlinear.com/redirect/outbound?p=hmdb&param=HMDB34161		189.087	1	3.11508
3.12_189.0871m/z	2-Oxo-4-hydroxy-5-aminovalerate	63484	M+ACN+H	C5H9NO4	39	0	0.529968	95.5884	100 - 6.03 - 0.974			189.087	1	3.11508
3.12_189.0871m/z	2S-Hydroxyoctan-3-one	98138	M+2Na-H	C8H16O2	37.3	0	6.01293	93.2602	100 - 8.91 - 0.761			189.087	1	3.11508
3.12_189.0871m/z	2-tert-Butyl-1,4-benzenediol	88153	M+Na	C10H14O2	36.2	0	-9.26634	91.3103	100 - 11.1 - 0.963	http://nonlinear.com/redirect/outbound?p=hmdb&param=HMDB32062		189.087	1	3.11508
3.12_189.0871m/z	3-(Carboxymethylamino)propanoic acid	89360	M+ACN+H	C5H9NO4	39	0	0.529968	95.5884	100 - 6.03 - 0.974	http://nonlinear.com/redirect/outbound?p=hmdb&param=HMDB33550		189.087	1	3.11508
3.12_189.0871m/z	3-(Hydroxymethyl)-2-heptanone	91314	M+2Na-H	C8H16O2	37.3	0	6.01293	93.2602	100 - 8.91 - 0.761	http://nonlinear.com/redirect/outbound?p=hmdb&param=HMDB36165		189.087	1	3.11508
3.12_189.0871m/z	3-Hydroxy-2-octanone	88372	M+2Na-H	C8H16O2	37.3	0	6.01293	93.2602	100 - 8.91 - 0.761	http://nonlinear.com/redirect/outbound?p=hmdb&param=HMDB32335		189.087	1	3.11508
3.12_189.0871m/z	3-Hydroxy-p-mentha-1,8-dien-7-al	95964	M+Na	C10H14O2	36.2	0	-9.26634	91.3103	100 - 11.1 - 0.963	http://nonlinear.com/redirect/outbound?p=hmdb&param=HMDB41584		189.087	1	3.11508
3.12_189.0871m/z	3-Methylbutyl propanoate	89749	M+2Na-H	C8H16O2	37.3	0	6.01293	93.2602	100 - 8.91 - 0.761	http://nonlinear.com/redirect/outbound?p=hmdb&param=HMDB34164		189.087	1	3.11508
3.12_189.0871m/z	3-methyl-heptanoic acid	73599	M+2Na-H	C8H16O2	37.3	0	6.01293	93.2602	100 - 8.91 - 0.761			189.087	1	3.11508
3.12_189.0871m/z	3R-Hydroxyoctan-2-one	98139	M+2Na-H	C8H16O2	37.3	0	6.01293	93.2602	100 - 8.91 - 0.761			189.087	1	3.11508
3.12_189.0871m/z	3R-Methylheptanoic acid	45764	M+2Na-H	C8H16O2	37.3	0	6.01293	93.2602	100 - 8.91 - 0.761			189.087	1	3.11508
3.12_189.0871m/z	4-(4-Hydroxyphenyl)-2-butanol	71864	M+Na	C10H14O2	36.2	0	-9.26634	91.3103	100 - 11.1 - 0.963			189.087	1	3.11508
3.12_189.0871m/z	4-Butoxyphenol	69986	M+Na	C10H14O2	36.2	0	-9.26634	91.3103	100 - 11.1 - 0.963			189.087	1	3.11508
3.12_189.0871m/z	4-Ethyl-1,2-dimethoxybenzene	94712	M+Na	C10H14O2	36.2	0	-9.26634	91.3103	100 - 11.1 - 0.963	http://nonlinear.com/redirect/outbound?p=hmdb&param=HMDB40176		189.087	1	3.11508
3.12_189.0871m/z	4-ethyl-hexanoic acid	73601	M+2Na-H	C8H16O2	37.3	0	6.01293	93.2602	100 - 8.91 - 0.761			189.087	1	3.11508
3.12_189.0871m/z	4-Imidazolone-5-propionic acid	319	M+CH3OH+H	C6H8N2O3	38.8	0	0.499382	94.4591	100 - 7.43 - 0.856			189.087	1	3.11508
3.12_189.0871m/z	4-n-Butylresorcinol	72163	M+Na	C10H14O2	36.2	0	-9.26634	91.3103	100 - 11.1 - 0.963			189.087	1	3.11508
3.12_189.0871m/z	5-Aminoimidazole	6989	2M+Na	C3H5N3	38	0	6.90083	97.9733	100 - 4.4	http://nonlinear.com/redirect/outbound?p=hmdb&param=HMDB03929		189.087	1	3.11508
3.12_189.0871m/z	5-Hydroxy-p-mentha-6,8-dien-2-one	91994	M+Na	C10H14O2	36.2	0	-9.26634	91.3103	100 - 11.1 - 0.963	http://nonlinear.com/redirect/outbound?p=hmdb&param=HMDB37011		189.087	1	3.11508
3.12_189.0871m/z	5-methyl-heptanoic acid	73600	M+2Na-H	C8H16O2	37.3	0	6.01293	93.2602	100 - 8.91 - 0.761			189.087	1	3.11508
3.12_189.0871m/z	5R-Hydroxy-4S-methylheptan-3-one	98124	M+2Na-H	C8H16O2	37.3	0	6.01293	93.2602	100 - 8.91 - 0.761			189.087	1	3.11508
3.12_189.0871m/z	6-methyl-heptanoic acid	73681	M+2Na-H	C8H16O2	37.3	0	6.01293	93.2602	100 - 8.91 - 0.761			189.087	1	3.11508
3.12_189.0871m/z	6-Pentyl-2H-pyran-2-one	87397	M+Na	C10H14O2	36.2	0	-9.26634	91.3103	100 - 11.1 - 0.963	http://nonlinear.com/redirect/outbound?p=hmdb&param=HMDB31085		189.087	1	3.11508
3.12_189.0871m/z	alpha-Teresantalic acid	90308	M+Na	C10H14O2	36.2	0	-9.26634	91.3103	100 - 11.1 - 0.963	http://nonlinear.com/redirect/outbound?p=hmdb&param=HMDB34922		189.087	1	3.11508
3.12_189.0871m/z	bornane-2,3-dione	53331	M+Na	C10H14O2	36.2	0	-9.26634	91.3103	100 - 11.1 - 0.963			189.087	1	3.11508
3.12_189.0871m/z	Butyl butyrate	94177	M+2Na-H	C8H16O2	37.3	0	6.01293	93.2602	100 - 8.91 - 0.761	http://nonlinear.com/redirect/outbound?p=hmdb&param=HMDB39620		189.087	1	3.11508
3.12_189.0871m/z	Caprylic Acid :: Carboxylic Acids :: Polar Metabolites :: octanoic acid	379	M+2Na-H	C8H16O2	37.3	0	6.01293	93.2602	100 - 8.91 - 0.761	http://nonlinear.com/redirect/outbound?p=pubchemc&param=379		189.087	1	3.11508
3.12_189.0871m/z	Carvone oxide	41097	M+Na	C10H14O2	36.2	0	-9.26634	91.3103	100 - 11.1 - 0.963			189.087	1	3.11508
3.12_189.0871m/z	cis- and trans-2-Isobutyl-4-methyl-1,3-dioxolane	88257	M+2Na-H	C8H16O2	37.3	0	6.01293	93.2602	100 - 8.91 - 0.761	http://nonlinear.com/redirect/outbound?p=hmdb&param=HMDB32203		189.087	1	3.11508
3.12_189.0871m/z	Cyromazine	69834	M+Na	C6H10N6	37.2	0	6.90083	93.7131	100 - 8.8 - 0.348			189.087	1	3.11508
3.12_189.0871m/z	D-Glutamate	6895	M+ACN+H	C5H9NO4	39	0	0.529968	95.5884	100 - 6.03 - 0.974	http://nonlinear.com/redirect/outbound?p=hmdb&param=HMDB03339		189.087	1	3.11508
3.12_189.0871m/z	dolichodial	53306	M+Na	C10H14O2	36.2	0	-9.26634	91.3103	100 - 11.1 - 0.963			189.087	1	3.11508
3.12_189.0871m/z	Epinepetalactone	90416	M+Na	C10H14O2	36.2	0	-9.26634	91.3103	100 - 11.1 - 0.963	http://nonlinear.com/redirect/outbound?p=hmdb&param=HMDB35063		189.087	1	3.11508
3.12_189.0871m/z	Ethyl (Â±)-2-methylpentanoate	87783	M+2Na-H	C8H16O2	37.3	0	6.01293	93.2602	100 - 8.91 - 0.761	http://nonlinear.com/redirect/outbound?p=hmdb&param=HMDB31579		189.087	1	3.11508
3.12_189.0871m/z	Ethyl 2-ethylbutanoate	94822	M+2Na-H	C8H16O2	37.3	0	6.01293	93.2602	100 - 8.91 - 0.761	http://nonlinear.com/redirect/outbound?p=hmdb&param=HMDB40298		189.087	1	3.11508
3.12_189.0871m/z	Ethyl 4-methylpentanoate	88318	M+2Na-H	C8H16O2	37.3	0	6.01293	93.2602	100 - 8.91 - 0.761	http://nonlinear.com/redirect/outbound?p=hmdb&param=HMDB32272		189.087	1	3.11508
3.12_189.0871m/z	Ethyl hexanoate	94742	M+2Na-H	C8H16O2	37.3	0	6.01293	93.2602	100 - 8.91 - 0.761	http://nonlinear.com/redirect/outbound?p=hmdb&param=HMDB40209		189.087	1	3.11508
3.12_189.0871m/z	Glutamate	3761	M+ACN+H	C5H9NO4	39	0	0.529968	95.5884	100 - 6.03 - 0.974			189.087	1	3.11508
3.12_189.0871m/z	Glutamic Acid :: Carboxylic Acids :: Polar Metabolites :: (2S)-2-aminopentanedioic acid	33032	M+ACN+H	C5H9NO4	39	0	0.529968	95.5884	100 - 6.03 - 0.974	http://nonlinear.com/redirect/outbound?p=pubchemc&param=33032		189.087	1	3.11508
3.12_189.0871m/z	Heptyl formate	89948	M+2Na-H	C8H16O2	37.3	0	6.01293	93.2602	100 - 8.91 - 0.761	http://nonlinear.com/redirect/outbound?p=hmdb&param=HMDB34459		189.087	1	3.11508
3.12_189.0871m/z	Hexyl acetate	46183	M+2Na-H	C8H16O2	37.3	0	6.01293	93.2602	100 - 8.91 - 0.761	http://nonlinear.com/redirect/outbound?p=hmdb&param=		189.087	1	3.11508
3.12_189.0871m/z	Î±-ethyl caproic acid	4487	M+2Na-H	C8H16O2	37.3	0	6.01293	93.2602	100 - 8.91 - 0.761			189.087	1	3.11508
3.12_189.0871m/z	Imidazole lactate	63498	M+CH3OH+H	C6H8N2O3	38.8	0	0.499382	94.4591	100 - 7.43 - 0.856			189.087	1	3.11508
3.12_189.0871m/z	Isobutyl isobutyrate	94782	M+2Na-H	C8H16O2	37.3	0	6.01293	93.2602	100 - 8.91 - 0.761	http://nonlinear.com/redirect/outbound?p=hmdb&param=HMDB40252		189.087	1	3.11508
3.12_189.0871m/z	Isoglutamate	66322	M+ACN+H	C5H9NO4	39	0	0.529968	95.5884	100 - 6.03 - 0.974			189.087	1	3.11508
3.12_189.0871m/z	Isomintlactone	91253	M+Na	C10H14O2	36.2	0	-9.26634	91.3103	100 - 11.1 - 0.963	http://nonlinear.com/redirect/outbound?p=hmdb&param=HMDB36084		189.087	1	3.11508
3.12_189.0871m/z	Isopropyl 2-methylbutanoate	93808	M+2Na-H	C8H16O2	37.3	0	6.01293	93.2602	100 - 8.91 - 0.761	http://nonlinear.com/redirect/outbound?p=hmdb&param=HMDB39217		189.087	1	3.11508
3.12_189.0871m/z	Karahana lactone	95439	M+Na	C10H14O2	36.2	0	-9.26634	91.3103	100 - 11.1 - 0.963	http://nonlinear.com/redirect/outbound?p=hmdb&param=HMDB41000		189.087	1	3.11508
3.12_189.0871m/z	L-4-Hydroxyglutamate semialdehyde	58455	M+ACN+H	C5H9NO4	39	0	0.529968	95.5884	100 - 6.03 - 0.974	http://nonlinear.com/redirect/outbound?p=hmdb&param=HMDB06556		189.087	1	3.11508
3.12_189.0871m/z	L-Glutamate	19	M+ACN+H	C5H9NO4	39	0	0.529968	95.5884	100 - 6.03 - 0.974	http://nonlinear.com/redirect/outbound?p=hmdb&param=HMDB00148		189.087	1	3.11508
3.12_189.0871m/z	L-glycyl-L-hydroxyproline	62021	M+H	C7H12N2O4	38.5	0	0.414348	93.2036	100 - 8.59 - 1.15	http://nonlinear.com/redirect/outbound?p=hmdb&param=HMDB11173		189.087	1	3.11508
3.12_189.0871m/z	L-threo-3-Methylaspartate	63275	M+ACN+H	C5H9NO4	39	0	0.529968	95.5884	100 - 6.03 - 0.974			189.087	1	3.11508
3.12_189.0871m/z	Marmelolactone A	91220	M+Na	C10H14O2	36.2	0	-9.26634	91.3103	100 - 11.1 - 0.963	http://nonlinear.com/redirect/outbound?p=hmdb&param=HMDB36042		189.087	1	3.11508
3.12_189.0871m/z	Methyl 5-methylhexanoate	87794	M+2Na-H	C8H16O2	37.3	0	6.01293	93.2602	100 - 8.91 - 0.761	http://nonlinear.com/redirect/outbound?p=hmdb&param=HMDB31596		189.087	1	3.11508
3.12_189.0871m/z	Methyl heptanoate	44775	M+2Na-H	C8H16O2	37.3	0	6.01293	93.2602	100 - 8.91 - 0.761			189.087	1	3.11508
3.12_189.0871m/z	Myrtenic acid	41137	M+Na	C10H14O2	36.2	0	-9.26634	91.3103	100 - 11.1 - 0.963			189.087	1	3.11508
3.12_189.0871m/z	N-(Carboxymethyl)-D-alanine	66046	M+ACN+H	C5H9NO4	39	0	0.529968	95.5884	100 - 6.03 - 0.974			189.087	1	3.11508
3.12_189.0871m/z	N-Acetyl-Dl-Serine :: Carboxylic Acids :: Polar Metabolites :: 2-acetamido-3-hydroxypropanoic acid	352294	M+ACN+H	C5H9NO4	39	0	0.529968	95.5884	100 - 6.03 - 0.974	http://nonlinear.com/redirect/outbound?p=pubchemc&param=352294		189.087	1	3.11508
3.12_189.0871m/z	Nepetalactone cis-trans-form	41158	M+Na	C10H14O2	36.2	0	-9.26634	91.3103	100 - 11.1 - 0.963			189.087	1	3.11508
3.12_189.0871m/z	NÎ±-Acetyl-L-glutamine	58344	M+H	C7H12N2O4	38.5	0	0.414348	93.2036	100 - 8.59 - 1.15	http://nonlinear.com/redirect/outbound?p=hmdb&param=HMDB06029		189.087	1	3.11508
3.12_189.0871m/z	N-Methyl-D-Aspartic Acid :: Amino Acids :: Polar Metabolites :: (2R)-2-(methylamino)butanedioic acid	22880	M+ACN+H	C5H9NO4	39	0	0.529968	95.5884	100 - 6.03 - 0.974	http://nonlinear.com/redirect/outbound?p=pubchemc&param=22880		189.087	1	3.11508
3.12_189.0871m/z	N-Nitrosoguvacine	73175	M+CH3OH+H	C6H8N2O3	38.8	0	0.499382	94.4591	100 - 7.43 - 0.856			189.087	1	3.11508
3.12_189.0871m/z	O-Acetyl-L-Serine :: Amino Acids :: Polar Metabolites :: (2S)-3-acetyloxy-2-aminopropanoic acid	99478	M+ACN+H	C5H9NO4	39	0	0.529968	95.5884	100 - 6.03 - 0.974	http://nonlinear.com/redirect/outbound?p=pubchemc&param=99478		189.087	1	3.11508
3.12_189.0871m/z	Oxocamphor	72172	M+Na	C10H14O2	36.2	0	-9.26634	91.3103	100 - 11.1 - 0.963			189.087	1	3.11508
3.12_189.0871m/z	Pentyl propanoate	87829	M+2Na-H	C8H16O2	37.3	0	6.01293	93.2602	100 - 8.91 - 0.761	http://nonlinear.com/redirect/outbound?p=hmdb&param=HMDB31638		189.087	1	3.11508
3.12_189.0871m/z	Perilla ketone	90628	M+Na	C10H14O2	36.2	0	-9.26634	91.3103	100 - 11.1 - 0.963	http://nonlinear.com/redirect/outbound?p=hmdb&param=HMDB35328		189.087	1	3.11508
3.12_189.0871m/z	Perillic acid	41133	M+Na	C10H14O2	36.2	0	-9.26634	91.3103	100 - 11.1 - 0.963			189.087	1	3.11508
3.12_189.0871m/z	Piquerol A	67986	M+Na	C10H14O2	36.2	0	-9.26634	91.3103	100 - 11.1 - 0.963			189.087	1	3.11508
3.12_189.0871m/z	Propyl 3-methylbutanoate	88145	M+2Na-H	C8H16O2	37.3	0	6.01293	93.2602	100 - 8.91 - 0.761	http://nonlinear.com/redirect/outbound?p=hmdb&param=HMDB32047		189.087	1	3.11508
3.12_189.0871m/z	Propyl pentanoate	94820	M+2Na-H	C8H16O2	37.3	0	6.01293	93.2602	100 - 8.91 - 0.761	http://nonlinear.com/redirect/outbound?p=hmdb&param=HMDB40296		189.087	1	3.11508
3.12_189.0871m/z	Rotundifolone	67993	M+Na	C10H14O2	36.2	0	-9.26634	91.3103	100 - 11.1 - 0.963			189.087	1	3.11508
3.12_189.0871m/z	Ser Thr	23829	M+H-H2O	C7H14N2O5	38.5	0	0.37813	92.9732	100 - 8.65 - 1.36			189.087	1	3.11508
3.12_189.0871m/z	Valeraldehyde propyleneglycol acetal	88523	M+2Na-H	C8H16O2	37.3	0	6.01293	93.2602	100 - 8.91 - 0.761	http://nonlinear.com/redirect/outbound?p=hmdb&param=HMDB32551		189.087	1	3.11508
3.12_189.0871m/z	Valproic Acid	45434	M+2Na-H	C8H16O2	37.3	0	6.01293	93.2602	100 - 8.91 - 0.761			189.087	1	3.11508
3.12_189.0871m/z	Wine lactone	86428	M+Na	C10H14O2	36.2	0	-9.26634	91.3103	100 - 11.1 - 0.963	http://nonlinear.com/redirect/outbound?p=hmdb&param=HMDB29691		189.087	1	3.11508
3.12_386.2002m/z	Desmethylsufentanil	2523	2M+3H2O+2H	C21H28N2O2S	35.3	0	3.87625	81.0323	100 - 24.6 - 7.84 - 1.4 - 0.187			386.2	2	3.11508
3.12_386.2002m/z	Pfaffoside A	67311	M+H+Na	C40H60O13	37.9	0	0.55396	90.2757	100 - 44.4 - 12.3 - 2.55 - 0.431			386.2	2	3.11508
3.12_386.2002m/z	Torvoside D	86384	M+2Na	C38H62O13	37	0	3.88243	89.6305	100 - 42.3 - 11.4 - 2.3 - 0.38	http://nonlinear.com/redirect/outbound?p=hmdb&param=HMDB29624		386.2	2	3.11508
3.32_379.1746m/z	digitalin	57784	M+2Na	C36H56O14	36.4	0	5.1833	88.0277	100 - 40.1 - 10.7 - 2.15 - 0.355			379.175	2	3.32342
3.32_379.1746m/z	JWH 250 N-(5-carboxyxypentyl) metabolite	85087	2M+3H2O+2H	C22H23NO4	38.8	0	0.826756	94.7567	100 - 24.6 - 3.71 - 0.418			379.175	2	3.32342
3.32_379.1746m/z	Michellamine B	85125	M+2H	C46H48N2O8	34	0	-8.56641	79.707	100 - 51.3 - 14.6 - 2.96 - 0.479			379.175	2	3.32342
3.32_379.1746m/z	Nequinate	87920	2M+3H2O+2H	C22H23NO4	38.8	0	0.826756	94.7567	100 - 24.6 - 3.71 - 0.418	http://nonlinear.com/redirect/outbound?p=hmdb&param=HMDB31754		379.175	2	3.32342
3.35_320.1724m/z	(-)-Fumigaclavine B	86792	M+ACN+Na	C16H20N2O	36.8	0	-3.66848	88.4566	100 - 18.3 - 1.79 - 0.123	http://nonlinear.com/redirect/outbound?p=hmdb&param=HMDB30201		320.172	1	3.34882
3.35_320.1724m/z	(E)-2-methyl-4-((3aS)-1-methyl-2,3,8,8a-tetrahydropyrrolo[2,3-b]indol-3a(1H)-yl)but-2-enal	264016	M+ACN+Na	C16H20N2O	36.8	0	-3.66848	88.4566	100 - 18.3 - 1.79 - 0.123			320.172	1	3.34882
3.35_320.1724m/z	Arg Tyr	23883	M+H-H2O	C15H23N5O4	37.1	0	2.0089	87.777	100 - 18.5 - 2.44 - 0.24			320.172	1	3.34882
3.35_320.1724m/z	Bitertanol	68944	M+H-H2O	C20H23N3O2	34.7	0	-9.92173	84.1976	100 - 23.1 - 2.95 - 0.273			320.172	1	3.34882
3.35_320.1724m/z	Chanoclavine-I	67453	M+ACN+Na	C16H20N2O	36.8	0	-3.66848	88.4566	100 - 18.3 - 1.79 - 0.123			320.172	1	3.34882
3.35_320.1724m/z	d[-Arg-2]KYOTORPHAN	43911	M+H-H2O	C15H23N5O4	37.1	0	2.0089	87.777	100 - 18.5 - 2.44 - 0.24			320.172	1	3.34882
3.35_320.1724m/z	Huperzine B	67975	M+ACN+Na	C16H20N2O	36.8	0	-3.66848	88.4566	100 - 18.3 - 1.79 - 0.123			320.172	1	3.34882
3.35_320.1724m/z	N-Benzoyl-D-arginine	65879	M+ACN+H	C13H18N4O3	37.5	0	2.43533	90.2778	100 - 15.8 - 1.79 - 0.152			320.172	1	3.34882
3.37_434.1931m/z	Castaneiolide	90264	2M+3H2O+2H	C22H28O8	35.5	0	7.52231	85.9961	100 - 24.4 - 4.5 - 0.613	http://nonlinear.com/redirect/outbound?p=hmdb&param=HMDB34876		434.193	2	3.37423
3.37_434.1931m/z	Citreoviridinol A1	90667	2M+3H2O+2H	C22H28O8	35.5	0	7.52231	85.9961	100 - 24.4 - 4.5 - 0.613	http://nonlinear.com/redirect/outbound?p=hmdb&param=HMDB35369		434.193	2	3.37423
3.37_434.1931m/z	Cys Asn Gly Lys	115988	2M+3H2O+2H	C15H28N6O6S	35.6	0	5.89016	84.5251	100 - 19.8 - 7.61 - 1.21 - 0.188			434.193	2	3.37423
3.37_434.1931m/z	Eupacunolin	67688	2M+3H2O+2H	C22H28O8	35.5	0	7.52231	85.9961	100 - 24.4 - 4.5 - 0.613			434.193	2	3.37423
3.37_434.1931m/z	Eupacunoxin	67689	2M+3H2O+2H	C22H28O8	35.5	0	7.52231	85.9961	100 - 24.4 - 4.5 - 0.613			434.193	2	3.37423
3.37_434.1931m/z	Eupaformosanin	67691	2M+3H2O+2H	C22H28O8	35.5	0	7.52231	85.9961	100 - 24.4 - 4.5 - 0.613			434.193	2	3.37423
3.37_434.1931m/z	Eupatocunoxin	67697	2M+3H2O+2H	C22H28O8	35.5	0	7.52231	85.9961	100 - 24.4 - 4.5 - 0.613			434.193	2	3.37423
3.37_434.1931m/z	GLYCYRRHIZIC ACID	44285	M+2Na	C42H62O16	37	0	4.92443	90.8046	100 - 46.7 - 14 - 3.13 - 0.575			434.193	2	3.37423
3.37_434.1931m/z	Glycyrrhizin	53781	M+2Na	C42H62O16	37	0	4.92443	90.8046	100 - 46.7 - 14 - 3.13 - 0.575			434.193	2	3.37423
3.37_434.1931m/z	glycyrrhizinic acid	53776	M+2Na	C42H62O16	37	0	4.92443	90.8046	100 - 46.7 - 14 - 3.13 - 0.575			434.193	2	3.37423
3.37_434.1931m/z	Hiyodorilactone A	67731	2M+3H2O+2H	C22H28O8	35.5	0	7.52231	85.9961	100 - 24.4 - 4.5 - 0.613			434.193	2	3.37423
3.37_434.1931m/z	Idebenone Metabolite (1,4-Benzenediol, 2-(10-hydroxydecyl)-5,6-dimethoxy-3-methyl-, 4-(hydrogen sulf	765	2M+3H2O+2H	C19H32O8S	37.2	0	-0.500775	86.4092	100 - 22 - 8.47 - 1.47 - 0.249			434.193	2	3.37423
3.37_434.1931m/z	Licoricesaponin K2	93840	M+2Na	C42H62O16	37	0	4.92443	90.8046	100 - 46.7 - 14 - 3.13 - 0.575	http://nonlinear.com/redirect/outbound?p=hmdb&param=HMDB39250		434.193	2	3.37423
3.37_434.1931m/z	Murrastifoline F	95252	2M+3H2O+2H	C28H24N2O2	37	0	-5.2345	91.0873	100 - 31.4 - 5.17 - 0.593	http://nonlinear.com/redirect/outbound?p=hmdb&param=HMDB40787		434.193	2	3.37423
3.37_434.1931m/z	Periandrin I	89993	M+2Na	C42H62O16	37	0	4.92443	90.8046	100 - 46.7 - 14 - 3.13 - 0.575	http://nonlinear.com/redirect/outbound?p=hmdb&param=HMDB34522		434.193	2	3.37423
3.37_434.1931m/z	Rifampin	2313	M+2Na	C43H58N4O12	37.1	0	3.2982	89.43	100 - 49.1 - 14.3 - 3.06 - 0.531			434.193	2	3.37423
3.37_434.1931m/z	Uralsaponin B	93894	M+2Na	C42H62O16	37	0	4.92443	90.8046	100 - 46.7 - 14 - 3.13 - 0.575	http://nonlinear.com/redirect/outbound?p=hmdb&param=HMDB39310		434.193	2	3.37423
3.63_425.1883m/z	Dihydroxyfumitremorgin C	93248	2M+3H2O+2H	C22H25N3O5	35.7	0	-6.6214	86.2107	100 - 25.4 - 4.11 - 0.5	http://nonlinear.com/redirect/outbound?p=hmdb&param=HMDB38581		425.188	2	3.63337
3.63_425.1883m/z	Tasosartan	85502	2M+3H2O+2H	C23H21N7O	35.4	0	-9.874	87.7034	100 - 27.7 - 3.91 - 0.374	http://nonlinear.com/redirect/outbound?p=hmdb&param=HMDB15439		425.188	2	3.63337
3.74_378.6944m/z	GPSer(11:0/20:5)	GPSer(11:0/20:5)	M+2Na	C37H62NO10P	35.8	0	-0.967154	80.21	100 - 41.5 - 10.4 - 1.95 - 0.296	http://nonlinear.com/redirect/outbound?p=lipidblast&param=GPSer%2811%3A0%2F20%3A5%29		378.694	2	3.735
3.74_378.6944m/z	GPSer(22:5/9:0)	GPSer(22:5/9:0)	M+2Na	C37H62NO10P	35.8	0	-0.967154	80.21	100 - 41.5 - 10.4 - 1.95 - 0.296	http://nonlinear.com/redirect/outbound?p=lipidblast&param=GPSer%2822%3A5%2F9%3A0%29		378.694	2	3.735
3.89_308.1490m/z	2-[3-Ethyl-5-(4-methoxyphenyl)-1H-pyrazol-4-yl]phenol	70682	2M+3H2O+2H	C18H18N2O2	38.5	0	2.17193	95.2007	100 - 20.5 - 2.4 - 0.206			308.149	2	3.88998
3.89_308.1490m/z	Arg Asn Tyr Tyr	220278	M+2H	C28H38N8O8	36.5	0	3.64697	86.9878	100 - 33.9 - 7.24 - 1.15 - 0.15			308.149	2	3.88998
3.89_308.1490m/z	PHOP	63082	2M+3H2O+2H	C18H18N2O2	38.5	0	2.17193	95.2007	100 - 20.5 - 2.4 - 0.206			308.149	2	3.88998
3.89_308.1490m/z	Triamiphos	72688	2M+3H2O+2H	C12H19N6OP	37.1	0	5.68031	92.1435	100 - 15.4 - 1.32			308.149	2	3.88998
4.02_378.6943m/z	GPSer(20:5/11:0)	GPSer(20:5/11:0)	M+2Na	C37H62NO10P	37.1	0	-1.3657	87.389	100 - 41.5 - 10.4 - 1.95 - 0.296	http://nonlinear.com/redirect/outbound?p=lipidblast&param=GPSer%2820%3A5%2F11%3A0%29		378.694	2	4.01957
4.02_378.6943m/z	GPSer(22:5/9:0)	GPSer(22:5/9:0)	M+2Na	C37H62NO10P	37.1	0	-1.3657	87.389	100 - 41.5 - 10.4 - 1.95 - 0.296	http://nonlinear.com/redirect/outbound?p=lipidblast&param=GPSer%2822%3A5%2F9%3A0%29		378.694	2	4.01957
4.10_547.2646m/z	Asp Ile Thr Trp	122618	2M+3H2O+2H	C25H35N5O8	36.9	0	8.37344	93.7397	100 - 29.6 - 5.87 - 0.873 - 0.107			547.265	2	4.09832
4.10_547.2646m/z	Parillin	67259	M+2Na	C51H84O22	33.1	0	5.0649	71.272	100 - 57 - 20.4 - 5.49 - 1.21 - 0.228			547.265	2	4.09832
4.10_547.2646m/z	Protodioscin	67260	M+2Na	C51H84O22	33.1	0	5.0649	71.272	100 - 57 - 20.4 - 5.49 - 1.21 - 0.228			547.265	2	4.09832
4.10_547.2646m/z	Trigofoenoside E1	93278	M+2Na	C51H84O22	33.1	0	5.0649	71.272	100 - 57 - 20.4 - 5.49 - 1.21 - 0.228	http://nonlinear.com/redirect/outbound?p=hmdb&param=HMDB38617		547.265	2	4.09832
4.10_547.2646m/z	Trigonelloside C	67268	M+2Na	C51H84O22	33.1	0	5.0649	71.272	100 - 57 - 20.4 - 5.49 - 1.21 - 0.228			547.265	2	4.09832
4.10_547.2646m/z	Tuberoside B (Allium tuberosum)	90765	M+2Na	C51H84O22	33.1	0	5.0649	71.272	100 - 57 - 20.4 - 5.49 - 1.21 - 0.228	http://nonlinear.com/redirect/outbound?p=hmdb&param=HMDB35482		547.265	2	4.09832
7.51_149.0251m/z	3-O-Methylgallate	66325	M+H-2H2O	C8H8O5	37.3	0	9.84519	97.2664	100 - 8.94 - 1.38			149.025	1	7.5079
7.51_149.0251m/z	Demethylphosphinothricin	63600	M+H-H2O	C4H9NO4P	37.5	0	9.04156	97.4428	100 - 4.95 - 0.92			149.025	1	7.5079
7.51_149.0251m/z	Dihydroxymandelic Acid :: Carboxylic Acids :: Polar Metabolites :: 2-(3,4-dihydroxyphenyl)-2-hydroxyacetic acid	85782	M+H-2H2O	C8H8O5	37.3	0	9.84519	97.2664	100 - 8.94 - 1.38	http://nonlinear.com/redirect/outbound?p=pubchemc&param=85782		149.025	1	7.5079
7.51_149.0251m/z	Methyl 2,4,6-trihydroxybenzoate	86398	M+H-2H2O	C8H8O5	37.3	0	9.84519	97.2664	100 - 8.94 - 1.38	http://nonlinear.com/redirect/outbound?p=hmdb&param=HMDB29650		149.025	1	7.5079
7.71_243.0850m/z	(+)-gamma-Hydroxy-L-homoarginine	66885	M+K	C7H16N4O3	39.1	0	-2.05616	97.7071	100 - 9.33 - 1.01			243.085	1	7.7137
7.71_243.0850m/z	1-O-(4-hydroxy-2-methylene-butanoyl)-beta-D-glucopyranose	98326	M+H-2H2O	C11H18O8	37.6	0	-4.80342	93.758	100 - 12.4 - 2.35 - 0.228			243.085	1	7.7137
7.71_243.0850m/z	2-(hydroxymethyl)-Pyrimidine	45026	2M+Na	C5H6N2O	39.5	0	-1.21565	98.8932	100 - 6.25 - 0.37			243.085	1	7.7137
7.71_243.0850m/z	2,4-Diamino-6,7-dimethoxyquinazoline	2461	M+Na	C10H12N4O2	38.7	0	-1.21565	94.8844	100 - 12.5 - 1.13			243.085	1	7.7137
7.71_243.0850m/z	3-Furanmethanol glucoside	88828	M+H-H2O	C11H16O7	37.6	0	-5.13607	94.004	100 - 12.3 - 2.14 - 0.201	http://nonlinear.com/redirect/outbound?p=hmdb&param=HMDB32924		243.085	1	7.7137
7.71_243.0850m/z	4,4'-Methylenedianiline	69942	M+2Na-H	C13H14N2	36.5	0	-9.51275	92.9446	100 - 15 - 1.04			243.085	1	7.7137
7.71_243.0850m/z	5-Hydroxyferulate	64176	M+CH3OH+H	C10H10O5	37.7	0	-6.35952	95.5419	100 - 11.1 - 1.59 - 0.131			243.085	1	7.7137
7.71_243.0850m/z	6-O-(4-hydroxy-2-methylene-butanoyl)-beta-D-glucopyranose	102926	M+H-2H2O	C11H18O8	37.6	0	-4.80342	93.758	100 - 12.4 - 2.35 - 0.228			243.085	1	7.7137
7.71_243.0850m/z	9-AMINO-1,2,3,4-TETRAHYDROACRIDINE	44521	M+2Na-H	C13H14N2	36.5	0	-9.51275	92.9446	100 - 15 - 1.04			243.085	1	7.7137
7.71_243.0850m/z	Acetylisoniazid	850	M+ACN+Na	C8H9N3O2	39.1	0	-1.49417	97.315	100 - 9.93 - 0.855			243.085	1	7.7137
7.71_243.0850m/z	Asparaginyl-Glutamate	85645	M+H-H2O	C9H14N3O6-	39	0	0.0262678	95.2517	100 - 11.2 - 1.81 - 0.156	http://nonlinear.com/redirect/outbound?p=hmdb&param=HMDB28730		243.085	1	7.7137
7.71_243.0850m/z	Gualenate (Sodium Gualenate)	2458	M+H-2H2O	C15H18O3S	36.3	0	4.19373	86.2885	100 - 17.3 - 6.55 - 0.926 - 0.119			243.085	1	7.7137
7.71_243.0850m/z	Imidazole-4-acetaldehyde	58184	2M+Na	C5H6N2O	39.5	0	-1.21565	98.8932	100 - 6.25 - 0.37	http://nonlinear.com/redirect/outbound?p=hmdb&param=HMDB03905		243.085	1	7.7137
7.71_243.0850m/z	Isovalerylglucuronide	6482	M+H-2H2O	C11H18O8	37.6	0	-4.80342	93.758	100 - 12.4 - 2.35 - 0.228	http://nonlinear.com/redirect/outbound?p=hmdb&param=HMDB02091		243.085	1	7.7137
7.71_243.0850m/z	Methoxypyrazine	89034	2M+Na	C5H6N2O	39.5	0	-1.21565	98.8932	100 - 6.25 - 0.37	http://nonlinear.com/redirect/outbound?p=hmdb&param=HMDB33156		243.085	1	7.7137
7.71_243.0850m/z	N-(Phenylmethyl)-N-methyl-2-pyridinamine	70631	M+2Na-H	C13H14N2	36.5	0	-9.51275	92.9446	100 - 15 - 1.04			243.085	1	7.7137
7.71_243.0850m/z	N-Acetylimidazole	65788	2M+Na	C5H6N2O	39.5	0	-1.21565	98.8932	100 - 6.25 - 0.37			243.085	1	7.7137
7.71_243.0850m/z	O-Acetyl-L-Carnitine :: Carboxylic Ester :: Polar Metabolites :: [(2R)-2-acetyloxy-3-carboxypropyl]-trimethylazanium	439756	M+K	C9H18NO4+	37.4	0	-8.63388	96.4521	100 - 10.5 - 1.32	http://nonlinear.com/redirect/outbound?p=pubchemc&param=439756		243.085	1	7.7137
7.71_243.0850m/z	Pyrimidin-4-yl-Methanol	44994	2M+Na	C5H6N2O	39.5	0	-1.21565	98.8932	100 - 6.25 - 0.37			243.085	1	7.7137
7.71_243.0850m/z	Tacrine	2616	M+2Na-H	C13H14N2	36.5	0	-9.51275	92.9446	100 - 15 - 1.04			243.085	1	7.7137
7.71_243.0850m/z	Tuliposide A	67065	M+H-2H2O	C11H18O8	37.6	0	-4.80342	93.758	100 - 12.4 - 2.35 - 0.228			243.085	1	7.7137
7.71_243.0850m/z	Vanilpyruvic acid	62448	M+CH3OH+H	C10H10O5	37.7	0	-6.35952	95.5419	100 - 11.1 - 1.59 - 0.131	http://nonlinear.com/redirect/outbound?p=hmdb&param=HMDB11714		243.085	1	7.7137
7.87_257.1010m/z	(Â±)-Furaneol	95077	2M+H	C6H8O3	38.7	0	-3.91161	97.8606	100 - 6.7 - 0.806	http://nonlinear.com/redirect/outbound?p=hmdb&param=HMDB40594		257.101	1	7.86868
7.87_257.1010m/z	2,7-Oxepanedione	95202	2M+H	C6H8O3	38.7	0	-3.91161	97.8606	100 - 6.7 - 0.806	http://nonlinear.com/redirect/outbound?p=hmdb&param=HMDB40732		257.101	1	7.86868
7.87_257.1010m/z	2-Ethyl-3,4-dihydroxyfuran	87967	2M+H	C6H8O3	38.7	0	-3.91161	97.8606	100 - 6.7 - 0.806	http://nonlinear.com/redirect/outbound?p=hmdb&param=HMDB31847		257.101	1	7.86868
7.87_257.1010m/z	2-Hexynoic acid, 6-hydroxy-	74637	2M+H	C6H8O3	38.7	0	-3.91161	97.8606	100 - 6.7 - 0.806			257.101	1	7.86868
7.87_257.1010m/z	2-Hydroxy-cis-hex-2,4-dienoate	69013	2M+H	C6H8O3	38.7	0	-3.91161	97.8606	100 - 6.7 - 0.806			257.101	1	7.86868
7.87_257.1010m/z	2-Oxo-4E-hexenoic acid	35857	2M+H	C6H8O3	38.7	0	-3.91161	97.8606	100 - 6.7 - 0.806			257.101	1	7.86868
7.87_257.1010m/z	3,3'-Dimethylbenzidine	70065	M+2Na-H	C14H16N2	37	0	-7.3093	93.2578	100 - 16.1 - 1.21			257.101	1	7.86868
7.87_257.1010m/z	3-Acetyldihydro-2(3H)-furanone	97371	2M+H	C6H8O3	38.7	0	-3.91161	97.8606	100 - 6.7 - 0.806			257.101	1	7.86868
7.87_257.1010m/z	3-Hydroxy-4,5-dimethyl-2(5H)-furanone	87572	2M+H	C6H8O3	38.7	0	-3.91161	97.8606	100 - 6.7 - 0.806	http://nonlinear.com/redirect/outbound?p=hmdb&param=HMDB31306		257.101	1	7.86868
7.87_257.1010m/z	4-(Nitrosoamino)-1-(3-pyridinyl)-1-butanone	73233	M+ACN+Na	C9H11N3O2	39.4	0	0.344587	97.6416	100 - 11 - 0.965			257.101	1	7.86868
7.87_257.1010m/z	5-(3',4',5'-Trihydroxyphenyl)-gamma-valerolactone	96049	M+CH3OH+H	C11H12O5	38.1	0	-4.47069	95.8556	100 - 12.2 - 1.71 - 0.148	http://nonlinear.com/redirect/outbound?p=hmdb&param=HMDB41691		257.101	1	7.86868
7.87_257.1010m/z	5,6-Dihydro-4-methoxy-2H-pyran-2-one	89329	2M+H	C6H8O3	38.7	0	-3.91161	97.8606	100 - 6.7 - 0.806	http://nonlinear.com/redirect/outbound?p=hmdb&param=HMDB33517		257.101	1	7.86868
7.87_257.1010m/z	6-hydroxy-2-hexynoic acid	35628	2M+H	C6H8O3	38.7	0	-3.91161	97.8606	100 - 6.7 - 0.806			257.101	1	7.86868
7.87_257.1010m/z	Aryl beta-D-glucoside	65906	M+H	C12H16O6	40.2	10.8	-3.91161	94.5609	100 - 13.4 - 2.06 - 0.196			257.101	1	7.86868
7.87_257.1010m/z	Benzylmalic acid	6477	M+CH3OH+H	C11H12O5	38.1	0	-4.47069	95.8556	100 - 12.2 - 1.71 - 0.148	http://nonlinear.com/redirect/outbound?p=hmdb&param=HMDB02081		257.101	1	7.86868
7.87_257.1010m/z	cis-Sinapic acid	89695	M+CH3OH+H	C11H12O5	38.1	0	-4.47069	95.8556	100 - 12.2 - 1.71 - 0.148	http://nonlinear.com/redirect/outbound?p=hmdb&param=HMDB34069		257.101	1	7.86868
7.87_257.1010m/z	Didesmethylpheniramine	1816	M+2Na-H	C14H16N2	37	0	-7.3093	93.2578	100 - 16.1 - 1.21			257.101	1	7.86868
7.87_257.1010m/z	Dihydro-4,4-dimethyl-2,3-furandione	44746	2M+H	C6H8O3	38.7	0	-3.91161	97.8606	100 - 6.7 - 0.806			257.101	1	7.86868
7.87_257.1010m/z	Dihydrophloroglucinol	66501	2M+H	C6H8O3	38.7	0	-3.91161	97.8606	100 - 6.7 - 0.806			257.101	1	7.86868
7.87_257.1010m/z	Dikegulac	72590	M+H-H2O	C12H18O7	38	0	-3.65459	94.3132	100 - 13.5 - 2.27 - 0.225			257.101	1	7.86868
7.87_257.1010m/z	Gamma-glutamyl-Glutamate	86040	M+H-H2O	C10H16N3O6-	38.8	0	1.24378	95.5647	100 - 12.3 - 1.93 - 0.176	http://nonlinear.com/redirect/outbound?p=hmdb&param=HMDB29148		257.101	1	7.86868
7.87_257.1010m/z	Glutamyl-Glutamine	85731	M+H-H2O	C10H16N3O6-	38.8	0	1.24378	95.5647	100 - 12.3 - 1.93 - 0.176	http://nonlinear.com/redirect/outbound?p=hmdb&param=HMDB28817		257.101	1	7.86868
7.87_257.1010m/z	HAEMATOMMIC ACID, ETHYL ESTER	43967	M+CH3OH+H	C11H12O5	38.1	0	-4.47069	95.8556	100 - 12.2 - 1.71 - 0.148			257.101	1	7.86868
7.87_257.1010m/z	L-erythro-5-(1-Hydroxyethyl)-2(5H)-furanone	89143	2M+H	C6H8O3	38.7	0	-3.91161	97.8606	100 - 6.7 - 0.806	http://nonlinear.com/redirect/outbound?p=hmdb&param=HMDB33285		257.101	1	7.86868
7.87_257.1010m/z	Methyl 4-oxo-2-pentenoate	265043	2M+H	C6H8O3	38.7	0	-3.91161	97.8606	100 - 6.7 - 0.806			257.101	1	7.86868
7.87_257.1010m/z	Osmundalactone	87570	2M+H	C6H8O3	38.7	0	-3.91161	97.8606	100 - 6.7 - 0.806	http://nonlinear.com/redirect/outbound?p=hmdb&param=HMDB31303		257.101	1	7.86868
7.87_257.1010m/z	Pantoyllactone glucoside	95683	M+H-2H2O	C12H20O8	38	0	-3.42925	94.0667	100 - 13.5 - 2.49 - 0.254	http://nonlinear.com/redirect/outbound?p=hmdb&param=HMDB41269		257.101	1	7.86868
7.87_257.1010m/z	Phenylgalactoside	65793	M+H	C12H16O6	40.2	10.8	-3.91161	94.5609	100 - 13.4 - 2.06 - 0.196			257.101	1	7.86868
7.87_257.1010m/z	Sinapic acid	45738	M+CH3OH+H	C11H12O5	38.1	0	-4.47069	95.8556	100 - 12.2 - 1.71 - 0.148			257.101	1	7.86868
7.87_257.1010m/z	xi-5-Acetyltetrahydro-2(3H)-furanone	92841	2M+H	C6H8O3	38.7	0	-3.91161	97.8606	100 - 6.7 - 0.806	http://nonlinear.com/redirect/outbound?p=hmdb&param=HMDB38072		257.101	1	7.86868
7.89_279.0972m/z	(10S,11S)-Pterosin C	87182	M+2Na-H	C14H18O3	37.1	0	1.85468	87.8484	100 - 15.5 - 1.73 - 0.145	http://nonlinear.com/redirect/outbound?p=hmdb&param=HMDB30763		279.097	1	7.89408
7.89_279.0972m/z	(S)-Pterosin P	91667	M+2Na-H	C14H18O3	37.1	0	1.85468	87.8484	100 - 15.5 - 1.73 - 0.145	http://nonlinear.com/redirect/outbound?p=hmdb&param=HMDB36607		279.097	1	7.89408
7.89_279.0972m/z	1-(beta-D-Ribofuranosyl)-1,4-dihydronicotinamide	62397	M+Na	C11H16N2O5	36.1	0	8.00955	89.6569	100 - 13 - 1.81 - 0.162	http://nonlinear.com/redirect/outbound?p=hmdb&param=HMDB11648		279.097	1	7.89408
7.89_279.0972m/z	12-bromo-dodecanoic acid	74825	M+H	C12H23BrO2	27.7	0	6.38317	45.5972	100 - 13.3 - 98.5 - 13 - 1.2			279.097	1	7.89408
7.89_279.0972m/z	2,4-Dimethyl-5-vinylthiazole	92235	2M+H	C7H9NS	37	0	-4.39937	90.36	100 - 8.84 - 4.87 - 0.371	http://nonlinear.com/redirect/outbound?p=hmdb&param=HMDB37285		279.097	1	7.89408
7.89_279.0972m/z	2-Hydroxy-4-imino-2,5-cyclohexadienone	87887	M+CH3OH+H	C12H10N2O4	37.4	0	-1.44026	88.9732	100 - 14 - 1.73 - 0.151	http://nonlinear.com/redirect/outbound?p=hmdb&param=HMDB31713		279.097	1	7.89408
7.89_279.0972m/z	2'-Hydroxy-4'-methoxy-3-phenylpropiophenone	52246	M+Na	C16H16O3	35.5	0	-7.69771	86.0007	100 - 17.6 - 2.07 - 0.183			279.097	1	7.89408
7.89_279.0972m/z	2'-Methoxy-4'-hydroxydihydrochalcone	52247	M+Na	C16H16O3	35.5	0	-7.69771	86.0007	100 - 17.6 - 2.07 - 0.183			279.097	1	7.89408
7.89_279.0972m/z	3,7-Dimethyl-8,11-dioxo-2E,6E,9E-dodecatrienal	46446	M+2Na-H	C14H18O3	37.1	0	1.85468	87.8484	100 - 15.5 - 1.73 - 0.145			279.097	1	7.89408
7.89_279.0972m/z	4'-Hydroxy-7-methoxyflavan	47450	M+Na	C16H16O3	35.5	0	-7.69771	86.0007	100 - 17.6 - 2.07 - 0.183			279.097	1	7.89408
7.89_279.0972m/z	4-Methoxybenzyl phenylacetate	90356	M+Na	C16H16O3	35.5	0	-7.69771	86.0007	100 - 17.6 - 2.07 - 0.183	http://nonlinear.com/redirect/outbound?p=hmdb&param=HMDB34992		279.097	1	7.89408
7.89_279.0972m/z	4-Nitrophenyl-3-ketovalidamine	66096	M+H-H2O	C13H16N2O6	37.2	0	-1.19688	87.5416	100 - 15.2 - 2.31 - 0.234			279.097	1	7.89408
7.89_279.0972m/z	4'-O-Methylequol	96038	M+Na	C16H16O3	35.5	0	-7.69771	86.0007	100 - 17.6 - 2.07 - 0.183	http://nonlinear.com/redirect/outbound?p=hmdb&param=HMDB41678		279.097	1	7.89408
7.89_279.0972m/z	5'-Deoxy-5-fluorouridine	44123	M+CH3OH+H	C9H11FN2O5	36.9	0	-6.08484	91.6571	100 - 10.8 - 1.55 - 0.126	http://nonlinear.com/redirect/outbound?p=hmdb&param=HMDB60406		279.097	1	7.89408
7.89_279.0972m/z	5-Ethyl-5-(1-methyl-3-carboxypropyl)barbituric acid	1764	M+Na	C11H16N2O5	36.1	0	8.00955	89.6569	100 - 13 - 1.81 - 0.162			279.097	1	7.89408
7.89_279.0972m/z	7,4'-Dihydroxy-8-methylflavan	47446	M+Na	C16H16O3	35.5	0	-7.69771	86.0007	100 - 17.6 - 2.07 - 0.183			279.097	1	7.89408
7.89_279.0972m/z	7-Hydroxy-5-methoxyflavan	47474	M+Na	C16H16O3	35.5	0	-7.69771	86.0007	100 - 17.6 - 2.07 - 0.183			279.097	1	7.89408
7.89_279.0972m/z	Abu-Abu-OH	65290	M+H-H2O	C13H16N2O6	37.2	0	-1.19688	87.5416	100 - 15.2 - 2.31 - 0.234			279.097	1	7.89408
7.89_279.0972m/z	Asp Tyr	23882	M+H-H2O	C13H16N2O6	37.2	0	-1.19688	87.5416	100 - 15.2 - 2.31 - 0.234			279.097	1	7.89408
7.89_279.0972m/z	Broussin	47448	M+Na	C16H16O3	35.5	0	-7.69771	86.0007	100 - 17.6 - 2.07 - 0.183			279.097	1	7.89408
7.89_279.0972m/z	Dehydrooreadone	91224	M+2Na-H	C14H18O3	37.1	0	1.85468	87.8484	100 - 15.5 - 1.73 - 0.145	http://nonlinear.com/redirect/outbound?p=hmdb&param=HMDB36046		279.097	1	7.89408
7.89_279.0972m/z	DHAP(8:0)	62423	M+H-H2O	C11H21O7P	36.4	0	-6.78075	89.8288	100 - 12.4 - 2.14 - 0.202	http://nonlinear.com/redirect/outbound?p=hmdb&param=HMDB11685		279.097	1	7.89408
7.89_279.0972m/z	Dihydropteroic acid	3444	M+H-2H2O	C14H14N6O3	36	0	-5.38598	85.9892	100 - 17.6 - 2.08 - 0.185			279.097	1	7.89408
7.89_279.0972m/z	EDOXUDINE	44641	M+Na	C11H16N2O5	36.1	0	8.00955	89.6569	100 - 13 - 1.81 - 0.162			279.097	1	7.89408
7.89_279.0972m/z	floxuridine	4028	M+CH3OH+H	C9H11FN2O5	36.9	0	-6.08484	91.6571	100 - 10.8 - 1.55 - 0.126			279.097	1	7.89408
7.89_279.0972m/z	g-Hydroxy-4-biphenylbutyric acid	2679	M+Na	C16H16O3	35.5	0	-7.69771	86.0007	100 - 17.6 - 2.07 - 0.183			279.097	1	7.89408
7.89_279.0972m/z	Gly-Ile-OH	65245	M+H-H2O	C13H16N2O6	37.2	0	-1.19688	87.5416	100 - 15.2 - 2.31 - 0.234			279.097	1	7.89408
7.89_279.0972m/z	Î±-Phenylcyclohexylglycolic acid	1688	M+2Na-H	C14H18O3	37.1	0	1.85468	87.8484	100 - 15.5 - 1.73 - 0.145			279.097	1	7.89408
7.89_279.0972m/z	KINETIN	44276	M+ACN+Na	C10H9N5O	37.3	0	3.31913	90.6237	100 - 12.8 - 0.961			279.097	1	7.89408
7.89_279.0972m/z	Loroglossol	68208	M+Na	C16H16O3	35.5	0	-7.69771	86.0007	100 - 17.6 - 2.07 - 0.183			279.097	1	7.89408
7.89_279.0972m/z	Medinoterb acetate	72816	M+H-H2O	C13H16N2O6	37.2	0	-1.19688	87.5416	100 - 15.2 - 2.31 - 0.234			279.097	1	7.89408
7.89_279.0972m/z	Methyl 2,3-dihydro-3,5-dihydroxy-2-oxo-3-indoleacetic acid	93553	M+ACN+H	C11H11NO5	37.6	0	-1.49492	90.0357	100 - 12.6 - 1.75 - 0.154	http://nonlinear.com/redirect/outbound?p=hmdb&param=HMDB38942		279.097	1	7.89408
7.89_279.0972m/z	N-(furan-2-ylmethyl)-1H-pyrazolo[3,4-d]pyrimidin-4-amine	96290	M+ACN+Na	C10H9N5O	37.3	0	3.31913	90.6237	100 - 12.8 - 0.961			279.097	1	7.89408
7.89_279.0972m/z	N-Benzoylaspartic acid	89804	M+ACN+H	C11H11NO5	37.6	0	-1.49492	90.0357	100 - 12.6 - 1.75 - 0.154	http://nonlinear.com/redirect/outbound?p=hmdb&param=HMDB34251		279.097	1	7.89408
7.89_279.0972m/z	Obtusaquinol	48427	M+Na	C16H16O3	35.5	0	-7.69771	86.0007	100 - 17.6 - 2.07 - 0.183			279.097	1	7.89408
7.89_279.0972m/z	o-Methylbenzhydroxyacetic acid	1666	M+Na	C16H16O3	35.5	0	-7.69771	86.0007	100 - 17.6 - 2.07 - 0.183			279.097	1	7.89408
7.89_279.0972m/z	Orchinol	68210	M+Na	C16H16O3	35.5	0	-7.69771	86.0007	100 - 17.6 - 2.07 - 0.183			279.097	1	7.89408
7.89_279.0972m/z	PD 146176	45273	M+ACN+H	C15H11NS	34.6	0	9.05971	82.9234	100 - 17.5 - 5.96 - 0.83			279.097	1	7.89408
7.89_279.0972m/z	Pterosin N	92947	M+2Na-H	C14H18O3	37.1	0	1.85468	87.8484	100 - 15.5 - 1.73 - 0.145	http://nonlinear.com/redirect/outbound?p=hmdb&param=HMDB38218		279.097	1	7.89408
7.89_279.0972m/z	Pterostilbene	45423	M+Na	C16H16O3	35.5	0	-7.69771	86.0007	100 - 17.6 - 2.07 - 0.183			279.097	1	7.89408
7.89_279.0972m/z	Strigolactone ABC-rings	64132	M+2Na-H	C14H18O3	37.1	0	1.85468	87.8484	100 - 15.5 - 1.73 - 0.145			279.097	1	7.89408
7.89_279.0972m/z	Succinylproline	69170	M+ACN+Na	C9H13NO5	36.3	0	9.53738	91.9704	100 - 10.4 - 1.52 - 0.121			279.097	1	7.89408
7.89_279.0972m/z	Xenognosin A	67151	M+Na	C16H16O3	35.5	0	-7.69771	86.0007	100 - 17.6 - 2.07 - 0.183			279.097	1	7.89408
8.00_271.1165m/z	(E)-2-Methyl-2-buten-1-ol O-beta-D-Glucopyranoside	88956	M+Na	C11H20O6	37.7	0	5.25513	94.3898	100 - 12.4 - 1.93 - 0.176	http://nonlinear.com/redirect/outbound?p=hmdb&param=HMDB33064		271.117	1	7.99825
8.00_271.1165m/z	1-(1-Oxopropyl)-1H-imidazole	65880	2M+Na	C6H8N2O	39.8	0	-0.134922	98.9575	100 - 7.35 - 0.439			271.117	1	7.99825
8.00_271.1165m/z	1-(2,4,5-Trimethoxyphenyl)-1,2-propanedione	87928	M+CH3OH+H	C12H14O5	37.7	0	-4.62758	93.6699	100 - 13.3 - 1.85 - 0.167	http://nonlinear.com/redirect/outbound?p=hmdb&param=HMDB31771		271.117	1	7.99825
8.00_271.1165m/z	2-Methoxy-3-methylpyrazine	87972	2M+Na	C6H8N2O	39.8	0	-0.134922	98.9575	100 - 7.35 - 0.439	http://nonlinear.com/redirect/outbound?p=hmdb&param=HMDB31852		271.117	1	7.99825
8.00_271.1165m/z	3,4,5-Trimethoxycinnamic acid	6705	M+CH3OH+H	C12H14O5	37.7	0	-4.62758	93.6699	100 - 13.3 - 1.85 - 0.167	http://nonlinear.com/redirect/outbound?p=hmdb&param=HMDB02511		271.117	1	7.99825
8.00_271.1165m/z	4-(Hydroxymethyl)benzenediazonium(1+)	88549	2M+H	C7H7N2O+	37.8	0	-9.03021	99.1775	100 - 8.42 - 0.518	http://nonlinear.com/redirect/outbound?p=hmdb&param=HMDB32593		271.117	1	7.99825
8.00_271.1165m/z	4-(Methylnitrosoamino)-1-(3-pyridinyl)-1-butanone	62378	M+ACN+Na	C10H13N3O2	39	0	-0.161646	95.4228	100 - 12.1 - 1.09	http://nonlinear.com/redirect/outbound?p=hmdb&param=HMDB11603		271.117	1	7.99825
8.00_271.1165m/z	4,4'-Methylene bis(2-methylaniline)	72980	M+2Na-H	C15H18N2	36.6	0	-7.29854	91.1403	100 - 17.2 - 1.38			271.117	1	7.99825
8.00_271.1165m/z	5-(alpha-Phenylethyl)semioxamazide	70887	M+ACN+Na	C10H13N3O2	39	0	-0.161646	95.4228	100 - 12.1 - 1.09			271.117	1	7.99825
8.00_271.1165m/z	6-Methylergoline	66675	M+2Na-H	C15H18N2	36.6	0	-7.29854	91.1403	100 - 17.2 - 1.38			271.117	1	7.99825
8.00_271.1165m/z	8-CYCLOPENTYLTHEOPHYLLINE	44461	M+Na	C12H16N4O2	38.6	0	-0.134922	92.9617	100 - 14.7 - 1.42 - 0.103			271.117	1	7.99825
8.00_271.1165m/z	Adenine	85	2M+H	C5H5N5	39.6	0	0.911383	99.0919	100 - 7.29 - 0.233	http://nonlinear.com/redirect/outbound?p=hmdb&param=HMDB00034		271.117	1	7.99825
8.00_271.1165m/z	Histidylproline diketopiperazine	58084	M+Na	C12H16N4O2	38.6	0	-0.134922	92.9617	100 - 14.7 - 1.42 - 0.103	http://nonlinear.com/redirect/outbound?p=hmdb&param=HMDB02053		271.117	1	7.99825
8.00_271.1165m/z	Î±-Hydroxytrimethoprim	2960	M+H-2H2O	C14H18N4O4	36.3	0	-7.96766	90.5287	100 - 17 - 2.18 - 0.207			271.117	1	7.99825
8.00_271.1165m/z	Idebenone Metabolite (Benzenebutanoic acid, 2,5-dihydroxy-3,4-dimethoxy-6-methyl-)	773	M+H	C13H18O6	39.5	9.98	-4.0789	92.4051	100 - 14.5 - 2.21 - 0.219			271.117	1	7.99825
8.00_271.1165m/z	Methylimidazole acetaldehyde	58224	2M+Na	C6H8N2O	39.8	0	-0.134922	98.9575	100 - 7.35 - 0.439	http://nonlinear.com/redirect/outbound?p=hmdb&param=HMDB04181		271.117	1	7.99825
8.00_271.1165m/z	Monodesmethylpheniramine	1815	M+2Na-H	C15H18N2	36.6	0	-7.29854	91.1403	100 - 17.2 - 1.38			271.117	1	7.99825
8.00_271.1165m/z	PIROMIDIC ACID	44296	M+H-H2O	C14H16N4O3	36.3	0	-8.46574	90.7667	100 - 16.9 - 1.96 - 0.171			271.117	1	7.99825
8.00_271.1165m/z	Propanoic acid, 2-hydroxy-3-[2-(2-propenyloxy)phenoxy]-	1685	M+CH3OH+H	C12H14O5	37.7	0	-4.62758	93.6699	100 - 13.3 - 1.85 - 0.167			271.117	1	7.99825
8.00_271.1165m/z	Trans-2, 3, 4-Trimethoxycinnamate	62453	M+CH3OH+H	C12H14O5	37.7	0	-4.62758	93.6699	100 - 13.3 - 1.85 - 0.167	http://nonlinear.com/redirect/outbound?p=hmdb&param=HMDB11721		271.117	1	7.99825
8.00_271.1165m/z	Trimethoprim 3-N-oxide	2959	M+H-2H2O	C14H18N4O4	36.3	0	-7.96766	90.5287	100 - 17 - 2.18 - 0.207			271.117	1	7.99825
8.20_446.1982m/z	Ala Asp Asp Ile	104327	2M+3H2O+2H	C17H28N4O9	36.6	0	2.33417	85.596	100 - 20.5 - 3.85 - 0.502			446.198	2	8.20412
8.20_446.1982m/z	DAPT	64803	2M+3H2O+2H	C23H26F2N2O4	36.7	0	1.32704	85.3415	100 - 26.1 - 4.08 - 0.474			446.198	2	8.20412

## Sheet: single hit
Compound	Description	Compound ID	Adducts	Formula	Score	Fragmentation Score	Mass Error (ppm)	Isotope Similarity	Theoretical Isotope Distribution	Link	Neutral mass (Da)	m/z	Charge	Retention time (min)
3.43_912.4904n	Tragopogonsaponin K	92724	M+2Na+H, M+2Na	C50H72O15	35.4	0	3.61195	81.304	100 - 55.5 - 18.2 - 4.39 - 0.86 - 0.143	http://nonlinear.com/redirect/outbound?p=hmdb&param=HMDB37925	912.49	479.234	2	3.42505
3.17_1031.5369n	Dehydrotomatine	88109	M+2Na+H, M+2Na	C50H81NO21	36.1	0	6.59461	88.1132	100 - 56.2 - 19.8 - 5.21 - 1.13 - 0.208	http://nonlinear.com/redirect/outbound?p=hmdb&param=HMDB32002	1031.54	359.508	3	3.16843
5.44_236.0995n	S-aminomethyldihydrolipoamide	58373	M+H-H2O, M+H	C9H20N2OS2	35.2	0	-9.42978	86.4949	100 - 12.3 - 9.94 - 1.09 - 0.322	http://nonlinear.com/redirect/outbound?p=hmdb&param=HMDB06239	236.099	237.107	1	5.4398
3.58_370.6965m/z	CE-108	71104	M+2H	C37H57NO14	37.9	0	0.811679	90.2607	100 - 41.6 - 11.3 - 2.3 - 0.387			370.697	2	3.58002
3.32_469.7122m/z	10-DEACETYL-7-XYLOSYLTAXOL C	84944	M+2H	C49H63NO17	38	0	0.200875	90.3427	100 - 54.7 - 18.2 - 4.49 - 0.902 - 0.155			469.712	2	3.32342
2.81_364.6979m/z	Fumonisin B2	45501	M+H+Na	C34H59NO14	36.7	0	8.05933	92.2464	100 - 38.4 - 10 - 1.97 - 0.32			364.698	2	2.80512
3.24_385.1968n	Ala Ala Gln Pro	103752	2M+3H2O+2H, M+CH3OH+H	C16H27N5O6	37.4	0	1.70819	88.9488	100 - 19.7 - 3.07 - 0.351		385.197	399.208	2	3.24465
3.27_433.7345m/z	Azaspiracid 4	92960	M+H+Na	C46H69NO13	29.7	0	-5.2886	54.7371	100 - 51.4 - 15.6 - 3.5 - 0.635	http://nonlinear.com/redirect/outbound?p=hmdb&param=HMDB38232		433.734	2	3.27007
3.32_297.6417m/z	PS(20:2(11Z,14Z)/0:0)	78848	M+2Na	C26H48NO9P	37.2	0	-3.2333	89.6969	100 - 29.4 - 6.01 - 0.922 - 0.117			297.642	2	3.32342

## Sheet: no hits
Compound	Neutral mass (Da)	m/z	Charge	Retention time (min)	CCS (angstrom^2)	Chromatographic peak width (min)	Isotope Distribution
8.15_246.1687n	246.169	285.132	1	8.1533	170.369	0.180383	100 - 7.14
3.89_729.3123n	729.312	365.663	2	3.88998	307.673	0.23375	100 - 29.5 - 3.07
3.32_365.1757m/z		365.176	2	3.32342	314.67	0.335367	100 - 21.8 - 3.41
3.12_386.2002m/z		386.2	2	3.11508	327.746	0.335367	100 - 47.5 - 2.52
3.37_421.7193m/z		421.719	2	3.37423	333.69	0.335367	100 - 48.2 - 6.07 - 0.96
3.01_797.4584n	797.458	421.718	2	3.01345	333.69	0.439533	100 - 45 - 5.01 - 3.56
4.28_517.7921m/z		517.792	2	4.2787	353.955	0.335383	100 - 65.6 - 7.7 - 4.02
2.19_312.5073m/z		312.507	3	2.1852	420.393	0.1804	100 - 42.2 - 15.4
3.09_1049.5461n	1049.55	365.511	3	3.08967	469.086	0.774917	100 - 51.2 - 16.1 - 1.26 - 0.378 - 0.623
3.09_1120.5853n	1120.59	389.19	3	3.08967	478.85	0.5183	100 - 55.8 - 15.9 - 6.31 - 0.471
