# Supplementary material for: Archaeometabolomics characterizes phenotypic differences in human cortical bone at a molecular level relating to tobacco use
Source: Sci Adv. 2024 Oct 4;10(40):eadn9317. doi: 10.1126/sciadv.adn9317 (PMC11451522; doi:10.1126/sciadv.adn9317)
Supplement: Supplementary file 2 — Data S1 to S4 [file sciadv.adn9317_data_s1_to_s4.zip › adn9317_data_s4.xlsx]

## Sheet: BH less polar met
PSN ID	Probability	Class	Burial Phase
37	0.92563	Undetected	1
38	0.98116	Undetected	1
46	0.7552	Undetected	1
46	0.90922	Undetected	1
46	0.93416	Undetected	1
47	0.97499	Undetected	1
47	0.96681	Undetected	1
47	0.99257	Undetected	1
62	0.99235	Undetected	1
71	0.9967	Undetected	1
71	0.98344	Undetected	1
71	0.99784	Undetected	1
76	0.85299	Undetected	1
81	0.57179	Detected	1
127	0.996	Undetected	1
127	0.91728	Undetected	1
128	0.95212	Undetected	1
129	0.98363	Undetected	1
130	0.98975	Undetected	1
130	0.79525	Undetected	1
131	0.78502	Undetected	1
132	0.99468	Undetected	1
132	0.99499	Undetected	1
132	0.99782	Undetected	1
135	0.99788	Undetected	1
p10/602	0.99013	Undetected	1
p13/618	0.88171	Undetected	1
p23/611	0.51328	Undetected	1
p35/608	0.50105	Detected	1
p37/597	0.63169	Undetected	1
p39/599	0.99085	Undetected	1
p40/621	0.95542	Undetected	1
p52/632	0.96479	Detected	1
36	0.87867	Detected	2
39	0.83396	Detected	2
40	0.96821	Detected	2
48	0.98564	Undetected	2
49	0.99358	Undetected	2
50	0.92996	Undetected	2
54	0.96741	Undetected	2
58	0.73233	Undetected	2
59	0.55982	Detected	2
61	0.82762	Detected	2
65	0.83724	Detected	2
68	0.95533	Undetected	2
69	0.91378	Detected	2
71	0.92992	Detected	2
73	0.86997	Detected	2
73	0.79422	Detected	2
73	0.83782	Detected	2
74	0.96502	Detected	2
74	0.97716	Detected	2
74	0.98471	Detected	2
75	0.98541	Undetected	2
75	0.99226	Undetected	2
75	0.99825	Undetected	2
78	0.77125	Detected	2
78	0.72284	Detected	2
78	0.54572	Detected	2
80	0.99691	Detected	2
80	0.98375	Detected	2
80	0.99033	Detected	2
84	0.94574	Detected	2
85	0.68754	Undetected	2
86	0.81918	Detected	2
86	0.93132	Detected	2
86	0.77087	Detected	2
90	0.95187	Detected	2
92	0.99942	Undetected	2
93	0.9824	Undetected	2
93	0.99859	Undetected	2
93	0.99715	Undetected	2
94	0.64185	Detected	2
99	0.60581	Undetected	2
99	0.82079	Undetected	2
99	0.88627	Undetected	2
100	0.88424	Detected	2
100	0.68339	Detected	2
100	0.75175	Detected	2
102	0.98642	Undetected	2
106	0.73657	Detected	2
110	0.98679	Undetected	2
116	0.97382	Detected	2
125	0.99694	Detected	2
125	0.991	Detected	2
125	0.94242	Detected	2
141	0.81834	Detected	2
143	0.62919	Undetected	2
146	0.99468	Detected	2
146	0.9555	Detected	2
146	0.96887	Detected	2
149	0.94396	Detected	2
151	0.98083	Detected	2
155	0.77939	Detected	2
162	0.97685	Detected	2
165	0.67664	Detected	2
165	0.95745	Detected	2
165	0.85275	Detected	2
p1/604	0.67486	Detected	2
p11/646	0.95243	Detected	2
p12/626	0.86648	Detected	2
p14/616	0.70176	Undetected	2
p16/593	0.97044	Detected	2
p18/630	0.9072	Detected	2
p19/600	0.79052	Detected	2
p2/625	0.8267	Undetected	2
p20/606	0.69216	Undetected	2
p27/609	0.97746	Undetected	2
p3/601	0.74414	Detected	2
p31/645	0.99998	Undetected	2
p32/629	0.96687	Detected	2
p33/619	0.75081	Undetected	2
p35/635	0.96449	Detected	2
p41/617	0.88401	Detected	2
p43/631	0.66842	Undetected	2
p45/636	0.72778	Detected	2
p5/628	0.95084	Undetected	2
p6/603	0.70362	Undetected	2

## Sheet: SJ less polar met
PSN ID	Probability	Class	Social Status
181	0.68186	Detected	N.A.
183	0.92114	Detected	N.A.
183	0.97414	Detected	N.A.
183	0.6002	Undetected	N.A.
184	0.99833	Detected	N.A.
194	0.93694	Undetected	N.A.
508	0.99996	Undetected	N.A.
511	0.99996	Detected	N.A.
511	0.99999	Detected	N.A.
511	1	Detected	N.A.
518	0.99794	Detected	N.A.
518	0.90885	Detected	N.A.
518	0.9604	Detected	N.A.
519	0.59744	Detected	N.A.
521	0.90111	Detected	N.A.
524	0.82427	Detected	N.A.
524	0.99728	Detected	N.A.
524	0.9979	Undetected	N.A.
526	0.83188	Detected	N.A.
530	0.99949	Detected	N.A.
531	0.99994	Detected	N.A.
533	0.54105	Undetected	N.A.
535	0.89105	Detected	N.A.
535	0.84138	Detected	N.A.
535	0.9999	Detected	N.A.
538	0.98741	Undetected	N.A.
540	0.98569	Undetected	N.A.
543	0.99333	Undetected	N.A.
544	0.98311	Detected	N.A.
554	0.99896	Detected	N.A.
561	0.99638	Detected	N.A.
561	0.99922	Detected	N.A.
561	0.99986	Detected	N.A.
565	0.62851	Undetected	N.A.
566	0.62711	Detected	N.A.
566	0.99906	Detected	N.A.
566	0.98475	Detected	N.A.
573	0.98053	Undetected	N.A.
573	0.84511	Undetected	N.A.
573	0.51048	Undetected	N.A.
577	0.55482	Undetected	N.A.
580	0.84087	Undetected	N.A.
648	0.99948	Detected	N.A.
244	0.9174	Undetected	4
246	0.98475	Undetected	4
257	0.8272	Undetected	4
258	0.58236	Undetected	4
269	0.86524	Undetected	4
271	0.9518	Undetected	4
273	0.99204	Undetected	4
273	0.98686	Undetected	4
273	0.94315	Undetected	4
274	0.9176	Undetected	4
275	0.93619	Detected	4
277	0.95675	Undetected	4
280	0.74516	Undetected	4
280	0.85953	Undetected	4
280	0.98766	Undetected	4
283	1	Detected	4
294	0.84759	Detected	4
169	0.99999	Detected	3
169	0.95093	Detected	3
200	0.54725	Detected	3
207	0.91772	Detected	3
214	0.94956	Undetected	3
217	0.98704	Detected	3
217	0.95632	Detected	3
217	0.69654	Undetected	3
219	0.99992	Detected	3
254	0.64629	Detected	3
254	0.98835	Undetected	3
254	0.98562	Undetected	3
256	0.92598	Undetected	3
310	0.99712	Detected	3
310	0.99594	Detected	3
310	0.99983	Detected	3
205	0.88691	Detected	2
205	0.99292	Detected	2
205	0.91643	Undetected	2
222	0.97472	Detected	2
222	0.72899	Detected	2
222	0.59691	Undetected	2
229	0.99296	Undetected	2
229	0.8577	Undetected	2
229	0.99041	Undetected	2
233	0.99999	Detected	2
255	0.9796	Detected	2
255	0.90944	Detected	2
255	0.99996	Detected	2
316	0.51551	Detected	2
316	0.96143	Detected	2
316	0.95139	Undetected	2
319	0.97837	Detected	2
319	0.87844	Detected	2
319	0.99909	Detected	2
320	0.88678	Detected	2
320	0.91633	Undetected	2
320	0.93073	Undetected	2
321	0.99977	Undetected	2
357	0.52189	Undetected	2
210	0.99769	Undetected	1
218	0.98044	Undetected	1
226	0.94868	Undetected	1
235	0.86964	Detected	1
236	0.77347	Undetected	1
237	0.77918	Detected	1
266	0.99409	Detected	1
309	0.61653	Undetected	1
348	0.73426	Detected	1
351	0.78701	Detected	1
351	0.63325	Detected	1
351	0.98545	Undetected	1
